# Supplementary material for: Extensive Gene-Specific Translational Reprogramming in a Model of B Cell Differentiation and Abl-Dependent Transformation
Source: PLoS One. 2012 May 31;7(5):e37108. doi: 10.1371/journal.pone.0037108 (PMC3365017; doi:10.1371/journal.pone.0037108)
Supplement: Table S4 — Genes representing the GO term and KEGG pathway enrichments are listed grouped by GO term or KEGG pathway, and subsequently ordered in ascending SAM score of the translational response to imatinib. Genes belonging to more than one category are listed in each category. Columns as in Table S2. (XLS) [file pone.0037108.s007.xls]

## Sheet: Sheet1
Table S4. Genes grouped by GO term or KEGG pathway.
					Imatinib Translation			Imatinib mRNA Abundance			Rapamycin Translation			Rapamycin Abundance
Gene.Symbol	alternate name	Accession	GO/KEGG group	product	Change(Log2)	SAM.Score	SAM.FDR	Change(Log2)	SAM.Score	SAM.FDR	Change(Log2)	RSAM.Score	SAM.FDR	Change(Log2)	SAM.Score	SAM.FDR	probe sequence
Hsp90ab1	Hspcb	NM_008302	antigen processing and presentation	heat shock protein 1, beta	-1.36388	-7.05048	0.0962321	0.228781	0.135793	50.2153	-0.872282	-3.35672	1.46046	-0.225982	-0.365915	60.3376	GGGAGATGCTGCAGCAGAGCAAGATCCTGAAGGTCATCCGCAAGAACATCGTCAAGAAGTGCCTGGAGCT
Hspa8		NM_031165	antigen processing and presentation	Mus musculus heat shock protein 8 (Hspa8), mRNA.	-1.06566	-5.49083	0	-2.08394	-0.617952	6.30048	-0.36528	-1.61668	25.6985	-0.51989	-0.457155	51.0197	GAAGGAAGAATTTGAGCATCAGCAGAAAGAACTGGAGAAAGTCTGCAACCCTATCATTACCAAGCTGTAC
Hsp90ab1	Hspcb	NM_008302	antigen processing and presentation	heat shock protein 1, beta	-1.16325	-5.03239	0	-0.724225	-0.187017	51.1666	-0.694507	-3.40037	1.42116	-0.233355	-0.383612	58.5526	TCGCGCATGGAAGAGGTGGATTAAAGCCTCCTGGAAGAAGCCCTGCCCTCTGTATAGTATCCCCGTGGCT
Pdia3	Grp58	NM_007952	antigen processing and presentation	glucose regulated protein	-0.756084	-4.89354	0	-2.5715	-0.868005	0	-0.363101	-1.76595	19.8558	-1.20007	-1.66203	0.768359	CAAAGATCCAAATATTGTCATAGCCAAGATGGATGCCACAGCCAATGATGTGCCTTCTCCATATGAAGTC
Ctss		NM_021281	antigen processing and presentation	cathepsin S	-0.71329	-4.66007	0	-0.788522	-0.224933	47.1101	-0.289382	-1.7855	19.1768	0.668883	1.10524	8.80042	CCAAGTGTGTCGTGATCAATGTGTAGTTACTGTACTAACTAGGTTATAGCTATTTTTACACCCTGTTGTC
H2-Oa		NM_008206	antigen processing and presentation	histocompatibility 2, O region alpha locus	-0.97332	-4.2604	0	0.199346	0.15433	48.2803	-0.502119	-2.11998	10.1691	1.38972	2.27481	1.22241	CTTCTGGAAGCTTCTGCGTGCTCAGCGGCAGCCTGTGACAGTGTTGACCTCGAGTGGCATCAACCTCTGT
Canx		NM_007597	antigen processing and presentation	calnexin	-0.498742	-4.23004	0	-1.61306	-0.550547	10.9365	-0.302514	-2.28228	7.31033	-0.0704226	-0.272405	69.3018	GTGTAATATTATTACACCACACTGAAATGTATTCAGAAACAGATGTTTCAATTTCATTCTTTCTCCAGAG
Ifi30		NM_023065	antigen processing and presentation	interferon gamma inducible protein 30	-0.672853	-4.0072	0	-1.35202	-0.454399	19.7496	-0.106349	-0.288445	90.3681	2.27997	1.86283	0.741958	AGCTCATGCATGAGAATGCCCAGCTCACAGATGCCCTACACCCACCCCACGAGTATGTGCCCTGGGTGCT
Ifi30		NM_023065	antigen processing and presentation	Mus musculus interferon gamma inducible protein 30 (Ifi30), mRNA.	-0.690088	-3.99306	0	-1.19999	-0.394318	26.4386	-0.0127913	0.536033	68.6966	NA	NA	NA	GAAAAGGAGGCAGCGTTCCTAACCATCGTCTGTATGGAGGAGATGGATGATATGGAGAAGAAACTGGGAC
Hsp90ab1	Hspcb	NM_008302	antigen processing and presentation	heat shock protein 1, beta	-1.50454	-3.72343	0	-0.566303	-0.145217	54.9196	-1.01703	-2.8441	2.55511	-0.293754	-0.730771	25.4993	CGGGAGATGCTGCAGCAGAGCAAGATCCTGAAGGTCATCCGCAAGAACATCGTCAAGAAGTGCCTGGAGC
Hspa8		NM_031165	antigen processing and presentation	heat shock protein 8	-1.22204	-3.68881	0	NA	NA	NA	-0.518428	-1.81208	18.2842	NA	NA	NA	AAGTCAGTCCAAGAAGAAGGTGTAGCTTTGTTCCACAGGGACCCAAAACAAGTAACATGGAATAATAAAA
Psme1		NM_011189	antigen processing and presentation	proteasome (prosome, macropain) 28 subunit, alpha	-0.561265	-3.50156	0	-0.990266	-0.316228	36.0146	-0.0959494	-0.289627	90.3567	0.239519	0.361143	69.4982	ACTATCGGCAGCTGGTGCACGAGCTGGACGAGGCGGAGTACCAGGAGATCCGTCTGATGGTCATGGAGAT
Hspa8		NM_031165	antigen processing and presentation	heat shock protein 8	-1.29949	-3.44365	0	-1.87317	-0.579541	8.78881	-0.432467	-1.35814	38.6371	-0.656866	-0.744553	24.4342	AAGTCAGTCCAAGAAGGTGTAGCTTTGTTCCACAGGGACCCAAAACAAGTAACATGGAATAATAAAACTA
Hspa4		NM_008300	antigen processing and presentation	Mus musculus heat shock protein 4 (Hspa4), mRNA.	-0.58624	-3.3593	0	-2.254	-0.785036	0	-0.28435	-2.04591	11.7817	-0.401214	-0.814923	19.4093	GAGCTGACAAGTATTTGCAGTCCTATAATTTCAAAACCCAAACCCAAAGTGGAACCCCCAAAGGAGGAAC
Psme1		NM_011189	antigen processing and presentation	proteasome (prosome, macropain) 28 subunit, alpha	-0.525762	-3.17814	0	-1.2852	-0.438232	21.4705	-0.0756792	-0.126548	90.4029	0.0423475	-0.054442	83.564	AACCTTCACACCAAGCTGGAAGGCTTCCACACGCAGATCTCCAAGTACTTCTCCGAGAGGGGTGACGCCG
Canx		NM_007597	antigen processing and presentation	calnexin	-0.416012	-2.87376	1.15199	-1.69175	-0.594229	7.79003	-0.321899	-2.11526	10.266	-0.223744	-0.601522	36.6818	TTTTCTATGCTGGACTCCTTGTTGTAAAATGTCCATGCCAGTAGTACTCTTCTATTGTCCACTTTTCAGA
Tap1		NM_013683	antigen processing and presentation	transporter 1, ATP-binding cassette, sub-family B (MDR/TAP)	-0.396364	-2.5654	4.55708	0.661349	0.334642	26.8047	-0.267452	-1.29536	42.2482	NA	NA	NA	CCACCTGCAGCTCATGAAGAGAGGAGGGTGCTACCGGGCCATGGTAGAGGCTCTTGCGGCTCCTGCAGAC
Hspa4		NM_008300	antigen processing and presentation	heat shock protein 4	-0.354131	-1.65897	24.5782	-2.1825	-0.799642	0	-0.195326	-0.796118	72.2425	NA	NA	NA	GGAATCTGAAGAAAGACCAAAATTATTTGAAGAACTAGGGAAGCAAATCCAACAGTATATGAAAGTGATC
Clta		NM_016760	lysosome	clathrin, light polypeptide (Lca)	-0.565752	-4.90826	0	0.283202	0.192001	44.0399	-0.164762	-1.26064	44.301	0.0267655	-0.0879475	82.2149	GCTGTTCACGTAATTGGATTAATTATGTTGAGTTCTTTTGGACCAAACCTTTTGTCTTTAGAGTTGATCA
Ctss		NM_021281	lysosome	cathepsin S	-0.71329	-4.66007	0	-0.788522	-0.224933	47.1101	-0.289382	-1.7855	19.1768	0.668883	1.10524	8.80042	CCAAGTGTGTCGTGATCAATGTGTAGTTACTGTACTAACTAGGTTATAGCTATTTTTACACCCTGTTGTC
Galns		NM_016722	lysosome	galactosamine (N-acetyl)-6-sulfate sulfatase	-0.629416	-4.16596	0	-0.116483	0.0313309	58.1496	-0.310948	-1.94542	14.2986	0.333672	0.402936	65.561	GAAATGATGGTGAAGAGACTGAGAGGAAGAATAAAGGAACAGGAGGGGGTTAGCTCTGGTAGCCCCAAGT
Ctsc		NM_009982	lysosome	Mus musculus cathepsin C (Ctsc), mRNA.	-0.50435	-3.63083	0	-2.02593	-0.711863	1.8172	-0.195888	-1.08592	54.9949	-0.150623	-0.400688	56.8153	TCTAACTGGGGGGAGAGTGGCTACTTCCGTATCCGCAGAGGAACTGATGAATGTGCAATTGAGAGTATAG
Ctsz		NM_022325	lysosome	cathepsin Z	-0.502057	-3.59044	0	-0.384111	-0.0708263	59.0317	-0.203247	-1.37672	37.5972	0.156472	0.138653	83.9008	AAGGGAGGCACAGGTGACAGCTACAACCTTGCCATCGAGAGTGCCTGCACATTTGGGGACCCCATTGTTT
Ctsz		NM_022325	lysosome	cathepsin Z	-0.443091	-3.41325	0	-0.683001	-0.173428	52.4815	-0.204714	-1.42762	34.8268	-0.443778	-0.690738	28.7409	ATGAGGACCAGAGTGTGGACTGCATCCCGAGAGGAGACGGTAAAGGATGAAACACAACTGCACTGGGACC
Npc2		NM_023409	lysosome	Niemann Pick type C2	-0.843224	-3.23815	0	1.23394	0.55488	6.89671	-0.412124	-2.01601	12.49	0.322767	0.447466	61.1367	GCTGTGTCTTTGTGGTTAGCTCTCGTTCTTTGGTAGTTTTCATTAAAGCCAATACTTGGTTGCAGGTGCT
Ctsc		NM_009982	lysosome	cathepsin C	-0.42005	-3.06333	0	-1.53634	-0.482739	16.889	-0.245539	-1.75036	20.4107	NA	NA	NA	TTTCTATGTGTGTTTACAAGAATTTTTGTCACCTACTTCTTCCCTTAGAAGCATTTATGCTCCATGGACG
Ap4m1		NM_021392	lysosome	adaptor-related protein complex AP-4, mu 1	-0.476723	-2.94048	0.602542	0.78715	0.385404	21.1427	-0.424545	-2.48038	4.88557	0.297973	0.396368	66.1959	AGTGGGTTCGACATCTAAGCCACAGCAACGCCTACGTAATTCGGATTTGAAGCTCCCCAAGCAAGGATAT
Gba		NM_008094	lysosome	glucosidase, beta, acid	-0.556202	-2.91842	0.777438	0.0948847	0.114453	52.2824	-0.222902	-0.974717	61.8339	0.315828	0.426962	63.197	CTGAAGGAGGGCCCAACTGGGTCCGCAACTTTGTCGATAGCCCCATTATTGTCGACATCCCCAAAGACGC
Ctsd		NM_009983	lysosome	cathepsin D	-0.421569	-2.90241	0.908496	-1.02178	-0.229099	46.6356	-0.264663	-1.60616	26.1557	-0.946504	-0.645639	32.6416	TGTCTGAAGGAGGCCAAGGCCCACCCAGTACACGAGGCTGCCTTCAAAGGCCCCTACTGGTTTAATAGCT
Lamp2		M32017	lysosome	Mouse lysosomal membrane glycoprotein type B (lgp-B) mRNA, 3' end.	-0.447297	-2.78883	1.94254	0.726742	0.365367	23.314	-0.297198	-2.03545	12.0257	0.143857	0.142535	83.774	ATTGGTCTCAAGCGCCATCATACTGGATATGAGCAATTTTAGTAACTGCAATCTGATTGATTATATTACA
Napsa		NM_008437	lysosome	Mus musculus napsin A aspartic peptidase (Napsa), mRNA.	-0.407541	-2.7855	1.97576	-0.459686	-0.100701	57.8194	-0.167672	-0.615617	81.2705	0.416381	0.616658	43.7087	ATTGGTTTGGGAACGCCTCCTCAGAATTTCACCGTTGTCTTTGACACGGGTTCTTCCAACTTGTGGGTTC
Ap4m1		NM_021392	lysosome	Mus musculus adaptor-related protein complex AP-4, mu 1 (Ap4m1), mRNA.	-0.521118	-2.48796	5.65983	1.06384	0.496552	10.9218	-0.47246	-1.79129	18.9795	0.5309	0.858635	22.3745	GTGGCTCACTCAATGAGGGAACCATCTCACGCAATGTGGCGCTTGTCTACGAACTCCTGGATGAAGTGCT
Napsa		NM_008437	lysosome	napsin A aspartic peptidase	-0.382698	-2.36193	7.68781	-0.318831	-0.0458032	59.5472	-0.149334	-0.428402	87.893	0.742304	1.10899	8.65753	ACTTCATTCAGTGTTCCAAGACGCCAACGCTTCCCCCTGTCTCCTTCCACCTTGGTGGAGTCTGGTTTAA
Atp6v1h		NM_133826	lysosome	ATPase, H+ transporting, lysosomal 50/57kDa, V1 subunit H	-0.448118	-2.32417	8.35348	-0.627612	-0.159821	53.71	-0.342238	-1.45283	33.5004	-0.417044	-0.753733	23.7394	GTATAAAATTAGATACTGCCTGTATTAGAGAAATATTACTGTTACTTATATTCTTTATGATTTTTGTATT
Ctsh		NM_007801	lysosome	cathepsin H	-0.653434	-2.31358	8.545	-0.120178	0.0317781	58.1291	-0.179889	-0.357929	89.4216	1.14312	2.16359	1.13573	AAGGACAAACTTGAATAGCGACAAGCCCACCCACGTGACATCATCACCAGAAATACGCTTGGATTGTGGT
Lamp2		NM_010685	lysosome	Mus musculus lysosomal membrane glycoprotein 2 (Lamp2), mRNA.	-0.26476	-1.47787	30.313	-0.200868	-0.000332987	59.2548	-0.272502	-1.35993	38.5362	-0.406359	-0.703097	27.7169	ATAGTTGGTGCTGGTCTTTCAGGCTTGATTATCGTTATAGTGATTGCTTACCTAATTGGCAGAAGAAAGA
Lamp2		NM_010685	lysosome	lysosomal membrane glycoprotein 2	-0.180163	-1.12406	42.2877	0.13356	0.129042	50.8892	-0.203497	-1.17658	49.3947	0.329027	0.436991	62.1936	GTGCTAGCTGATGTACGTACGATATCTCTTCTCAGATATTTGCCTGTCTGTTTGCCCAAAATTGCTTCTA
Ap4m1		NM_021392	lysosome	Mus musculus adaptor-related protein complex AP-4, mu 1 (Ap4m1), mRNA.	0.0605633	0.715096	49.7152	NA	NA	NA	0.0128162	0.731592	59.8857	0.201649	0.291062	75.4091	GGGAGGAAGGAGGAAAGGTTTTCCCCAGTGACTTTCTTTTTAGATATTGTACAGTAAGTTCCTCAGAATA
Gba		NM_008094	lysosome	Mus musculus glucosidase, beta, acid (Gba), mRNA.	NA	NA	NA	0.098993	0.110245	52.6671	NA	NA	NA	-0.349613	-0.594844	37.3108	GAAAAGAGTGAAGAGAGTCTTCTTTGGAGTGGGCAGCAAACTCCCTAGCAGAGTGAATGAATGCAGGACG
Bckdhb		NM_199195	mitochondrial part	branched chain ketoacid dehydrogenase E1, beta polypeptide	-0.801666	-6.54985	0.0329947	-2.41864	-0.859355	0	-0.286484	-2.66494	3.43588	NA	NA	NA	AGTGCGTGGGCGGTGATCTTAAGACTGTTTCATGACTATAAATACCGGGTGGTGTTGTATTCAATAAAGC
Vdac1		NM_011694	mitochondrial part	voltage-dependent anion channel 1	-0.986762	-5.78678	0	NA	NA	NA	-0.534298	-3.33388	1.48316	NA	NA	NA	GTCACACCCTGACAACACTAGGGATCTCAACTGACTCCTCTTGTAGCCTCACCACTATTTTTTAGCAGTT
C1qbp		NM_007573	mitochondrial part	complement component 1, q subcomponent binding protein	-1.25044	-5.68689	0	-3.28736	-1.16721	0	0.0218064	0.207201	82.5713	-0.274499	-0.386961	58.2129	TGTCTGGAGATTGGGAGCTGGAGGTGAACGGCACGGAGGCTAAATTATTGCGCAAAGTTGCCGGAGAAAA
Slc25a4		XM_134169	mitochondrial part	solute carrier family 25 (mitochondrial carrier, adenine nucleotide translocator), member 4	-0.729781	-5.51945	0	-1.00039	-0.31096	36.6742	-0.422613	-3.72046	1.25483	-0.435289	-0.902789	14.118	GTTCACCTGATTAACTGAAGAACTGATGCTGAAAAGTAACTCAGTGTGACTCATTAATAAAGACTACTCA
Slc25a5		NM_007451	mitochondrial part	solute carrier family 25 (mitochondrial carrier, adenine nucleotide translocator), member 5	-1.44723	-5.42491	0	-1.70841	-0.583079	8.54278	-0.542362	-2.51464	4.56466	-0.750418	-0.968345	10.8695	TGATGAGATCAAGAAATACACATAATTATGTCCTAGGTGTTCTCCCCGAGAACAGGCATGTTGTATAATA
Atp5c1		NM_020615	mitochondrial part	ATP synthase, H+ transporting, mitochondrial F1 complex, gamma polypeptide 1	-0.68618	-5.29679	0	-0.593363	-0.15417	54.192	-0.345909	-3.22731	1.61272	-0.306356	-0.705554	27.5158	ATATGATTGACAAATTGACCTTGACTTTCAACCGCACCCGCCAGGCTGTCATCACAAAGGAGTTGATTGA
Tufm		NM_172745	mitochondrial part	Tu translation elongation factor, mitochondrial	-0.775537	-5.17815	0	-1.56354	-0.548913	11.0646	-0.397522	-2.73169	3.05827	-0.292142	-0.761538	23.1579	CATTCCCACTGTGGGCATAAGGCTGCCCTGGTCAGCGTTCCCACTGTGGACACAGGCTGTATCCAGGCAG
Hadh	Hadhsc	NM_008212	mitochondrial part	L-3-hydroxyacyl-Coenzyme A dehydrogenase, short chain	-0.617315	-5.17385	0	-0.324462	-0.0478816	59.5226	-0.480634	-4.12786	1.20828	-0.132638	-0.352211	61.7061	GCCATACAGTAGTATTGGTGGACCAAACGGAAGACATCCTGGCAAAATCCAAGAAGGGAATTGAGGAGAG
Uqcrc2		NM_025899	mitochondrial part	ubiquinol cytochrome c reductase core protein 2	-1.01391	-4.95307	0	-1.00235	-0.308434	36.9906	-0.43603	-2.95028	2.19797	0.523881	0.315209	73.486	CTAGCTGCAGGTTCTTATATGCCACCTTCTACCGTCCTTCAACAGATTGACTCCGTGGCTGATGCTGATG
Hadh	Hadhsc	NM_008212	mitochondrial part	L-3-hydroxyacyl-Coenzyme A dehydrogenase, short chain	-0.626044	-4.9344	0	-0.838277	-0.252727	43.8629	-0.435265	-3.37381	1.44446	NA	NA	NA	CTGTGCTACCAAGTGCCTATGAATTGACTCTACTAAAATGAAATCTTTTAATTTGTAAACATTGGAATCG
bsid(908150)	Mrpl19	NM_026490	mitochondrial part	mitochondrial ribosomal protein L19	-0.65979	-4.83903	0	-2.23884	-0.813615	0	-0.196331	-1.51213	30.5092	-0.538513	-1.24337	2.78135	CCTAAAAGTTGCCCTTTGGCTTCTACTGCACATCCTTGCGTATGTGTACTGCAATTACACACACACTTAA
Uqcrfs1		NM_025710	mitochondrial part	ubiquinol-cytochrome c reductase, Rieske iron-sulfur polypeptide 1	-0.743068	-4.32332	0	-0.179447	0.00816519	59.0282	-0.523036	-2.58685	3.96925	-0.213164	-0.573319	39.3664	AATTTCTTTTCGTATCTTGAACTTGAGAAAAGGTGGGGACATTATTTTTCATCTCAAAGTGGATGGGAAA
Ndufs2		NM_153064	mitochondrial part	Mus musculus NADH dehydrogenase (ubiquinone) Fe-S protein 2 (Ndufs2), mRNA.	-0.753215	-4.27785	0	0.00800266	0.0804018	55.1483	-0.510169	-2.90094	2.35206	NA	NA	NA	GACCTACCTCTTGGGCTTCTGGATGACATTTATGAGTTTTCCAAGAACTTCTCTCTTCGGATTGATGAGG
Got2		NM_010325	mitochondrial part	glutamate oxaloacetate transaminase 2, mitochondrial	-0.801271	-4.22078	0	-1.20038	-0.361898	30.3384	-0.440291	-2.4954	4.74166	0.218607	0.218862	80.2914	CACCATCTGCTCTAATCATGTAGACGTACTGCCGCCTGGTTTCTCTGTTACAATAAAATTACTATAGACC
Bcs1l		NM_025784	mitochondrial part	BCS1-like (yeast)	-0.732402	-4.0647	0	-0.566634	-0.142793	55.1088	-0.379227	-2.28698	7.24023	0.903231	0.590792	46.3331	TATAAAAATGACCCCATGGGGGCTGTTCACAACATTGAATCTCTGAGGTGACCCACCAGGCCATGATCTG
bsid(908150)	Mrpl19	NM_026490	mitochondrial part	mitochondrial ribosomal protein L19	-0.62232	-3.91623	0	-1.9836	-0.648976	4.57718	-0.154488	-0.633921	80.4528	-0.306558	-0.526138	44.0064	CCTAAAAGTTGCCCTTTGGCTTCTACTGCACATCCTTGCGTATGTGTACTGCAATTACACACACACTTAA
bsid(976194)	Pmpcb	XM_131914	mitochondrial part	peptidase (mitochondrial processing) beta	-0.686953	-3.88727	0	-1.13365	-0.322079	35.2821	-0.303341	-2.02724	12.22	-0.562542	-0.71227	26.9701	GAGCGACTACCAGATTTTAACCAGATTTGTAGTAACATGCGTTGGATTCGTGACTAATTTTTGTGATCAA
Atp5b		NM_016774	mitochondrial part	ATP synthase, H+ transporting mitochondrial F1 complex, beta subunit	-0.733686	-3.8649	0	-2.27186	-0.827948	0	-0.208304	-0.629214	80.6656	-0.0958256	-0.184338	76.4906	GAAGAGCACGGGTCGTGAGGGACTCCAGCCAAAGGCAGCACTGCAACTGATCTCTCCATATCAAGCGAGA
Atp5d		NM_025313	mitochondrial part	ATP synthase, H+ transporting, mitochondrial F1 complex, delta subunit	-0.673345	-3.81013	0	-0.493482	-0.0957343	58.0639	-0.275791	-1.6094	26.0142	0.205507	0.134126	84.0424	CGGGCTGAGATCCAGATCCGTATTGAGGCCAATGAAGCCCTAGTGAAGGCCCTGGAGTAGGTGGTACCTA
Hspd1		NM_010477	mitochondrial part	heat shock protein 1 (chaperonin)	-1.18	-3.73969	0	-3.69975	-1.32099	0	-0.440879	-1.55573	28.4308	0.0715224	0.00283446	85.0244	ATCATCAGTTACTGGTTTCCTTTGACGATATATAATGGTTTACTGCTGTCATTGTCCATGCCTACAGATA
Timm44		NM_011592	mitochondrial part	translocator of inner mitochondrial membrane 44	-0.539049	-3.70098	0	-0.695851	-0.198375	50.0067	-0.242647	-1.36754	38.1093	-0.227488	-0.576331	39.0761	CAGATCCTCTGAGGGCAGCAATGGAGTCTAGGCAGCTCGAGGCTAGACCATCATGGGACAGACACACAGA
Phb2	Bcap37	NM_007531	mitochondrial part	B-cell receptor-associated protein 37	-0.644783	-3.67518	0	-1.71007	-0.586478	8.30973	-0.211706	-1.2644	44.0774	0.167449	0.158678	83.193	TCTTGGATTAAGGAAGACTGAGACCAGCCCTTTCAGAGGCTTTCCTCCTTCCTGTGTTGGCTGGGAAGCG
Apool	9430083G14Rik	NM_026565	mitochondrial part	RIKEN cDNA 9430083G14 gene	-0.373641	-3.57845	0	0.606833	0.308566	29.8886	-0.27889	-1.63096	25.0873	0.27605	0.355824	69.9799	TTGCAAACAATGGTGAAAAATCACATAATGAACGGGTAACTGACAAAATGTGACTTGAAATTTTTCCACG
Mdh2		NM_008617	mitochondrial part	malate dehydrogenase 2, NAD (mitochondrial)	-0.674196	-3.57651	0	-1.07939	-0.344019	32.5449	-0.39751	-2.16243	9.33463	-0.298184	-0.683096	29.3841	TGAGTCAGCATCAGCATCTCTTCCAAATTATGTCTGGTCTGTTGATAATGACAGTAAAGCAGGCTCTGAT
Aifm1	Pdcd8	NM_012019	mitochondrial part	programmed cell death 8	-0.62245	-3.55599	0	-2.41564	-0.721146	1.48622	-0.279189	-1.11335	53.2963	-1.0397	-1.04691	7.70919	GTAGCTAAACTCTTCAACATTCATGAAGATTGAATCCCAATCGTGGAATACACAAGCACTTTTCCATCCC
Slc25a17		NM_011399	mitochondrial part	solute carrier family 25 (mitochondrial carrier, peroxisomal membrane protein), member 17	-0.512806	-3.48615	0	-0.00920335	0.0741392	55.6101	-0.475426	-3.00334	2.05168	0.0824004	0.0252908	85.2901	GTCTTAATCTTGGTAAAGAGTTCCTCTGAGAATAACATCATGACTGTGCCATGGGCATGACTTTGTTTCC
Mrpl38		NM_024177	mitochondrial part	mitochondrial ribosomal protein L38	-0.53225	-3.48516	0	NA	NA	NA	-0.269512	-1.61969	25.5688	NA	NA	NA	TGGCCTCTCCCAGGACACCCAGGGGCTTGTGGATGTGCCTCGATTCTATGTGAATAAAATACTTTTTTCC
Ndufs2		NM_153064	mitochondrial part	NADH dehydrogenase (ubiquinone) Fe-S protein 2	-0.634292	-3.42378	0	0.982281	0.35485	24.4882	-0.453523	-2.82832	2.61703	-0.102673	-0.338017	63.1082	GTTCGAGTTCTATGAGCGGGTGTCTGGGGCCCGGATGCACGCGGCGTATATCCGACCTGGAGGAGTGCAC
Immp2l		NM_053122	mitochondrial part	inner mitochondrial membrane peptidase 2-like (S. cerevisiae)	-0.476307	-3.20538	0	-0.65387	-0.181508	51.7097	-0.0658024	0.135548	84.9756	0.198908	0.268475	77.0845	TCCCCCGCGGTCACATGTGGGTTGAAGGCGATCATCATGGACACAGTTTTGATAGTAATTCTTTTGGACC
Timm44		NM_011592	mitochondrial part	Mus musculus translocator of inner mitochondrial membrane 44 (Timm44), mRNA.	-0.490714	-3.13318	0	0.718392	0.230338	39.4439	-0.1087	-0.251623	90.6401	1.57885	0.732287	32.656	CACCCTATCCAGCAGGCCAAGGCTCTGGGCTTCCAGTTCCACTCCCGAATTCTGGACATCAGCAATGTGG
Ndufb5		NM_025316	mitochondrial part	NADH dehydrogenase (ubiquinone) 1 beta subcomplex, 5	-0.601332	-3.0842	0	-1.68546	-0.431997	22.1505	-0.309051	-1.18022	49.1713	-0.772503	-0.547827	41.8527	TTCATTTGTCTGTCCAAGAACAGTGTGTCCCTCTAGTGGGAAGAAATGAATAAATACTCTGTATTTTTGC
Hspd1		NM_010477	mitochondrial part	Mus musculus heat shock protein 1 (chaperonin) (Hspd1), mRNA.	-0.822225	-3.03855	0	-2.93969	-1.0641	0	-0.0696825	-0.0317354	89.135	-0.754542	-1.48504	0.760807	GATGTAAAATTTGGTGCGGACGCTCGAGCCTTAATGCTTCAAGGTGTAGACCTTTTAGCAGATGCTGTAG
Atad3a		NM_179203	mitochondrial part	ATPase family, AAA domain containing 3A	-0.538538	-3.0162	0.0508882	-4.34029	-1.57744	0	-0.340337	-1.8812	16.1193	-0.057998	-0.133795	79.8165	GCGTCAGAACTACCGCCTTCCCTCTACTGAGTCCGGGCCTTTTAAATCCAGAATCGAATAAAACTGTGAC
Atp5a1		NM_007505	mitochondrial part	ATP synthase, H+ transporting, mitochondrial F1 complex, alpha subunit, isoform 1	-0.640868	-3.01138	0.0837691	-1.17489	-0.37514	28.7266	-0.426695	-2.03497	12.037	-0.1925	-0.47531	49.1573	AGCACCATTTGTAAAGGGTTACTCTTGTATTCCTGATGTACAGAAATCACATGAATAAAAGTTCCATACT
Mrpl16		NM_025606	mitochondrial part	mitochondrial ribosomal protein L16	-0.348729	-2.96553	0.411751	-2.24821	-0.686763	2.80724	-0.141027	-0.752594	74.5917	-0.738017	-0.826593	18.6433	TACGGAAATTCCTGAGCCCATATGACTTGACGCAGAAAGGGCGATACTGGGGCAAATTCTACATGCCCAA
Acadl		NM_007381	mitochondrial part	acetyl-Coenzyme A dehydrogenase, long-chain	-0.581848	-2.92297	0.740821	NA	NA	NA	-0.419914	-2.08553	10.8941	NA	NA	NA	TGGAATCCTATTACATGCAGCTAATGCGGATTCTAATCTACTTGAGATAAAGTGTAACCTGGAAAAGGGG
Msto1	BC008103	NM_144898	mitochondrial part	cDNA sequence BC008103	-0.454353	-2.91948	0.768892	-1.88033	-0.677388	3.21412	-0.218154	-1.24189	45.4236	-0.458399	-1.12696	5.23599	AACATCTATCGTCTCTTAAACACGGCATTTGGTCTGGTGCACCTGACTGGATACAGCTCCTTCGTCTGTC
Vdac2		NM_011695	mitochondrial part	voltage-dependent anion channel 2	-0.576105	-2.83092	1.53763	-1.21648	-0.387226	27.2775	-0.305227	-1.32587	40.4756	-0.11309	-0.296023	67.1368	CTTCCTTCCCCCAGAAGGTGATCACATCAAAGGATGATGAAGCAAGAGCTGTATTTTAAATATTTAGACA
Slc25a3		NM_133668	mitochondrial part	solute carrier family 25 (mitochondrial carrier, phosphate carrier), member 3	-1.07419	-2.79305	1.90079	-1.84521	-0.588051	8.20295	-0.758244	-1.88452	16.0211	-0.942824	-0.90757	13.8613	CGCCTGCTTTGAACGTACTGTTGAAGCTTTGTACAAATTTGTGGTTCCTAAGCCCCGAAGTGAATGTACA
Acsl4		NM_019477	mitochondrial part	acyl-CoA synthetase long-chain family member 4	-0.459002	-2.78007	2.03015	0.593478	0.320394	28.4785	-0.396455	-2.57085	4.09222	NA	NA	NA	ACCATTATCTCAAAGACATTGAGCGAATGTATGGGGGCAAATAAAATGCGGCTCTCTGATTTCCATTTGC
Got2		NM_010325	mitochondrial part	Mus musculus glutamate oxaloacetate transaminase 2, mitochondrial (Got2), mRNA.	-0.603485	-2.74067	2.43863	-0.997663	-0.311726	36.5784	-0.189131	-0.481077	86.3847	-0.318685	-0.703962	27.646	TTGAAATGGGACCTCCAGATCCCATCCTGGGCGTTACCGAAGCCTTCAAGAGAGATACCAACAGCAAGAA
Ckmt1		NM_009897	mitochondrial part	creatine kinase, mitochondrial 1, ubiquitous	-0.511518	-2.63612	3.64113	-0.518183	-0.124609	56.4157	-0.147981	-0.243961	90.6765	-0.133376	-0.368609	60.0671	ACTTCTGCATATTTAACAGTGGCCTAGTCTACTTGCCCTGGACCTGCCTCTCTCCCTGTCCTAGTAAAGA
Ugt1a6a	Ugt1a6	mSQ021437	mitochondrial part	UDP glycosyltransferase 1 family, polypeptide A6	-0.318741	-2.59491	4.16448	-0.262815	-0.0250257	59.6088	-0.209473	-1.26999	43.7446	0.2011	0.261465	77.5785	ATAACAATCTAATTGCTGGCCACACCCATCAGGGAAGGTTCTAGTATATGTGATGTGCTTTTCCAGTATC
Acadl		NM_007381	mitochondrial part	Mus musculus acetyl-Coenzyme A dehydrogenase, long-chain (Acadl), mRNA.	-0.473103	-2.52585	5.10709	0.289861	0.195194	43.6655	-0.42043	-2.40071	5.73767	0.20643	0.285701	75.818	AATTAACTGACATTGGAATCAGGAGAATCTTTTCCTCGGAGCATGACATTTTCCGGGAGAGTGTAAGGAA
Cox5a		NM_007747	mitochondrial part	cytochrome c oxidase, subunit Va	-0.388357	-2.49726	5.52179	NA	NA	NA	-0.10386	-0.21302	90.7539	NA	NA	NA	CTATGATCTGGTTCCTGAGCCCAAAATCATTGATGCTGCATTGCGAGCATGTAGACGGTTAAATGATTTT
Pnpt1		NM_027869	mitochondrial part	polyribonucleotide nucleotidyltransferase 1	-0.394421	-2.39759	7.08393	-1.84106	-0.633316	5.41567	-0.173606	-0.60335	81.8036	NA	NA	NA	AGTATAATTATTTGTATTAAAATGATCATGTGCCTTTTTTATTTCAGGAGCAACCTATATTTGCTTATTC
Mosc2	2810484M10Rik	NM_133684	mitochondrial part	RIKEN cDNA 2810484M10 gene	-0.233366	-2.32763	8.29126	-0.0405981	0.0618679	56.4511	-0.211721	-1.93774	14.5072	0.375687	0.580131	47.426	TCACCCTGGAGAACAATTACCTGACGCTGGAAGCTCCAGGCATGGAGCAGATAGTTCTGCCAATCAAGCT
Dap3		mSQ026852	mitochondrial part	death associated protein 3	-0.278156	-2.30907	8.62728	-0.401831	-0.0779843	58.7986	-0.145607	-0.71058	76.7665	0.269724	0.382711	67.4978	GGAAGTCCCAAGGTTCCAAGCTGAACACCCTGACCTGCACTGATGGATATGAAATGATAGGATGTTGTTG
Atp5f1		NM_009725	mitochondrial part	ATP synthase, H+ transporting, mitochondrial F0 complex, subunit b, isoform 1	-0.445397	-2.2417	9.90203	-1.26178	-0.418591	23.6419	-0.280232	-1.2207	46.7028	-0.924527	-1.7494	0.969681	GTATGCGGAGTTATCTGATCATAATTTGAATAAGCAACTTGCAGCAACTTGCTGCCCAACTGAAATTACC
Acsl4		NM_019477	mitochondrial part	acyl-CoA synthetase long-chain family member 4	-0.372328	-2.24001	9.93505	0.555665	0.297597	31.2102	-0.338752	-2.36865	6.12539	-0.095237	-0.353313	61.5965	AACCATTATCTCAAAGACATTGAGCGAATGTATGGGGGCAAATAAAATGCGGCTCTCTGATTTCCATTTG
Aifm1	Pdcd8	NM_012019	mitochondrial part	Mus musculus programmed cell death 8 (Pdcd8), mRNA.	-0.347712	-2.21852	10.3608	-1.26164	-0.416193	23.9128	-0.131325	-0.483358	86.3126	-0.51341	-0.957102	11.3857	AGACAAATGGCTAGCTCTGGTTCATCAGGGGGCAAAATGGATAATTCTGTGTTAGTCCTTATTGTGGGCT
bsid(871419)	Oxa1l	XM_127742	mitochondrial part	oxidase assembly 1-like	-0.473006	-2.15752	11.6184	0.615927	0.324711	27.9682	-0.360489	-1.43828	34.262	0.418111	0.664484	38.9839	CACAGTCTGCATCATCCATTTATGAAGTCTGAAACATGTAGCAAAACAAATAAATTACTCTTCATCCCTC
Dap3		mSQ022241	mitochondrial part	death associated protein 3	-0.341354	-1.99298	15.3767	-0.397459	-0.0780239	58.7972	-0.11762	-0.343206	89.669	0.180341	0.216811	80.4087	GTGCGCGCATGAGGAAGTCCCAAGGTTCCAAGCTGAACACCCTGACCTGCACTGATGGATATGAAATGAT
Mosc2	2810484M10Rik	NM_133684	mitochondrial part	RIKEN cDNA 2810484M10 gene	-0.228728	-1.70538	23.1855	-0.171635	0.0112427	58.9332	-0.234822	-1.59512	26.6418	0.279854	0.42529	63.3634	GGTTTAGGAATGTGAGGCTGTATAAATTTTAGATAATGAGGTTTTTAGAAAAATAAATGGAATTTGTCTG
Ugt1a6a	Ugt1a6	mSQ020749	mitochondrial part	UDP glycosyltransferase 1 family, polypeptide A6	-0.272667	-1.3417	34.8683	-0.0824721	0.0453314	57.4435	-0.0554942	0.145409	84.6642	0.0484541	-0.0321721	84.2621	ACTTTCTTCCCGGTGCCTCCCTGATGGGTCCTCTAAGAGAGTACAGGAACAACATGATTGTCGTGGACAT
Dap3		mSQ034947	mitochondrial part	Mitochondrial 28S ribosomal protein S29 (S29mt) (MRP-S29) (Death- associated protein 3) (DAP-3).	-0.217292	-1.14239	41.6669	-0.73513	-0.212991	48.4417	-0.118601	-0.370225	89.1958	-0.182307	-0.494976	47.1504	ACTACAGCATCCCCCTCCAGGATCTGAAGACAGTGTTTCCTCACGGCCTGCCTCCTCGGTACATGATGCA
Acsl4		NM_019477	mitochondrial part	acyl-CoA synthetase long-chain family member 4	-0.0196885	-0.0171774	63.1016	0.93733	0.434039	16.2731	-0.241621	-1.43005	34.6974	0.107059	0.0643743	85.3268	CTACAGTGAGAAGCTGAGAACAGGTTAAAAGATTGTGTGGCGTTTGGGAACTGGAGAGATACATTTTAAT
Acsl4		NM_019477	mitochondrial part	acyl-CoA synthetase long-chain family member 4	0.0601803	0.510522	55.1791	0.908217	0.420672	17.5518	-0.2377	-2.48505	4.84032	0.12283	0.0854138	85.1203	CATATTTGTATTTTCTGTTAAAATGCACGATTGTAGGATTGTTCCTTAGATTTTTGTGTTGACTCTTGAA
Ugt1a6a	Ugt1a9	mSQ020749	mitochondrial part	Mus musculus UDP glycosyltransferase 1 family polypeptide A9 (Ugt1a9), mRNA.	NA	NA	NA	-0.259891	-0.0211365	59.5835	NA	NA	NA	-0.0408775	-0.131009	79.9797	ACTTTCTTCCCGGTGCCTCCCTGATGGGTCCTCTAAGAGAGTACAGGAACAACATGATTGTCGTGGACAT
Ugt1a6a	Ugt1a12	mSQ001433	mitochondrial part	Mus musculus UDP glycosyltransferase 1 family polypeptide A12 (Ugt1a12), mRNA.	NA	NA	NA	0.00952477	0.0838199	54.8873	NA	NA	NA	-0.0514451	-0.189515	76.1134	GGTCTTTATTGGTGGGATCAACTGCCTCCAGAAGAAGTCACTTTCCAAGGAATTTGAAGCCTATGTCAAC
Ugt1a6a	Ugt1a6	mSQ001218	mitochondrial part	Mus musculus UDP glycosyltransferase 1 family, polypeptide A6 (Ugt1a6), mRNA.	NA	NA	NA	-0.7984	-0.203237	49.4946	NA	NA	NA	-0.820666	-0.910016	13.7312	ATCACGTGCTACCTAGAGGCACAGGACTCTAACCTTACTATCTGACAGGATGGCTTGCCTTCTTCCTGCT
Ugt1a6a	Ugt1a6	mSQ020749	mitochondrial part	UDP glycosyltransferase 1 family, polypeptide A6	NA	NA	NA	-0.541346	-0.107269	57.4708	NA	NA	NA	-0.722028	-0.707121	27.3879	ACTTTCTTCCCGGTGCCTCCCTGATGGGTCCTCTAAGAGAGTACAGGAACAACATGATTGTCGTGGACAT
Ugt1a6a	Ugt1a6	mSQ033873	mitochondrial part	Mus musculus UDP glycosyltransferase 1 family, polypeptide A6 (Ugt1a6), mRNA.	NA	NA	NA	-0.202125	-0.00080122	59.2658	NA	NA	NA	-0.244403	-0.398305	57.0585	CTGACTGGAAACCGACTTCCAGATTTCTTACTCTTGCTCAAGGGCCCTCATCACGTGCTACCTAGAGGCA
Acsl4		NM_207625	mitochondrial part	Mus musculus acyl-CoA synthetase long-chain family member 4 (Acsl4), transcript variant 1, mRNA.	NA	NA	NA	NA	NA	NA	NA	NA	NA	NA	NA	NA	ACCTTAAGCTAAATGTGCTCACCATTATATTGCTGCCTGTCCACTTGTTAATAACAATATACAGTGCCCT
Atp5c1		NM_020615	mitochondrial part	ATP synthase, H+ transporting, mitochondrial F1 complex, gamma polypeptide 1	NA	NA	NA	-0.0885709	0.0394737	57.7544	NA	NA	NA	NA	NA	NA	ACTCAAAATCAGCCCCCGCCTGAACCTGCTGGTCGCCTTGGTGCTAAAGGGGTTTAAAAAAATCTGCCGA
Got2		NM_010325	mitochondrial part	glutamate oxaloacetate transaminase 2, mitochondrial	NA	NA	NA	NA	NA	NA	NA	NA	NA	NA	NA	NA	GTCCCTGTTAGAGGACAACAGGCATATTTTGTGGGGCAGTTGTGAGTATTAACTTGTGAGATTAGCAGAT
Uqcrfs1		NM_025710	mitochondrial part	ubiquinol-cytochrome c reductase, Rieske iron-sulfur polypeptide 1	NA	NA	NA	NA	NA	NA	NA	NA	NA	NA	NA	NA	CACCTGCTTTTCAAAACTAACAGAAACCTGCTAAGTTCCTTTCCTACTGTTGCTATCTTGGTTGTGCTGC
Cux1	Cutl1	NM_009986	nucleus	cut-like 1 (Drosophila)	-0.351848	-1.31598	35.743	0.0552649	0.097504	53.781	NA	NA	NA	-0.424227	-0.845906	17.4182	AGTTGGCTGCCAAAGAGCGGGAGATCGCCCAGCTGGTGGAAGATGTGCAGCGACTCCAGGCCAGCCTCAC
Zeb2		AK031541	nucleus	Mus musculus 13 days embryo male testis cDNA, RIKEN full-length enriched library, clone:6030449F06 product:zinc finger homeobox 1b, full insert sequence.	-0.40254	-0.706456	55.1442	0.821521	0.407732	18.8334	NA	NA	NA	0.133009	0.11526	84.5574	TCCGAGGTTCCCCTTCTCCAAGTTTTGACAGTTTGAGCTGAAAGAATGCAGCGCCTCCCTCGATTTTTAG
Abl1		NM_009594	nucleus	v-abl Abelson murine leukemia oncogene 1	-0.0732929	-0.340608	62.016	0.295866	0.196654	43.4938	-0.185445	-0.757859	74.3125	0.111307	0.0822891	85.1611	GCCTCAAGCAAGTACTGTTTGCCTGTTTTCTCGATTTCTTGTAAGGCCACAGGAGTGAGACCTGTCACCT
Rcor1	D12Wsu95e	NM_198023	nucleus	DNA segment, Chr 12, Wayne State University 95, expressed	-0.103419	-0.316429	62.2651	0.796211	0.374733	22.2879	-0.362155	-1.07589	55.6157	0.265816	0.324096	72.7464	CTCTCTGCTTGTTTTCTAGTTCAGCACAGTCATTGTGGTGAATGTCCATAGCATTATAATCGCTTAGCCA
Zzz3		NM_198416	nucleus	zinc finger, ZZ domain containing 3	-0.111924	-0.308225	62.3436	-1.11297	-0.349632	31.8492	-0.0120306	0.221838	82.0422	-0.761777	-1.36437	1.35734	GAAAGCCTGAAGCTGAAACTCAATTGTAGATCATAGCTCCATCTCCTTCAGAATATAAAGAAAAGAAATA
Smek2	AW011752	NM_134034	nucleus	expressed sequence AW011752	-0.0384092	-0.135687	63.2724	0.0425015	0.0906727	54.3453	-0.145038	-0.427215	87.9235	-0.0278921	-0.146709	79.0313	TGTCCTGAATGACGACCCTCATGCAGGCTGGGGTGCTTACAGCATTATCTCCACTCAGCTAGTTCAAGTC
Ssbp2		NM_024186	nucleus	Mus musculus single-stranded DNA binding protein 2 (Ssbp2), mRNA.	-0.0639137	-0.100891	63.291	0.92633	0.409241	18.6818	-0.182323	-0.26932	90.5294	-0.192012	-0.334255	63.4769	CAGCAGTAGGAAAGGATGTTTGATGTTTGCTGAAACTTAGCGTATAGAGTGGGAGTAAGTCCCAACATGA
Eif2s1		NM_026114	nucleus	eukaryotic translation initiation factor 2, subunit 1 alpha	-0.0156202	0.0291165	62.857	-2.02496	-0.708372	1.9465	-0.0849753	-0.10271	90.1671	-0.348033	-0.744201	24.4611	GTAGAACTCAATGGGCAAGTAACTAAATGACTTATGCAGGAACAGACTCTCCAAAGGAATGTTAGAGAAG
Ezh2		NM_007971	nucleus	enhancer of zeste homolog 2 (Drosophila)	-0.00304614	0.0879049	62.4077	NA	NA	NA	-0.182654	-0.66761	78.8822	NA	NA	NA	TGTTTTGTACCAGTGAGTTTTTGCAATAATGCAGTATGGTACATTTTTCAAATTTGAATAAAGAATACTT
Depdc1a		NM_029523	nucleus	DEP domain containing 1a	0.0116239	0.256396	60.3096	-0.108306	0.0367498	57.8914	-0.0619308	0.210959	82.4366	-0.178368	-0.461554	50.5679	GATCATGAAAAATATTGTACACTTTTATATAATCTTTTTACACTTATGGTCTATTTAACTTTATATAAAC
Pou2f1		NM_011137	nucleus	POU domain, class 2, transcription factor 1	0.0270803	0.341407	58.8341	NA	NA	NA	NA	NA	NA	NA	NA	NA	GAGATGGGTTTGCACTTAAGTTTCTAAGTAGCCACATTGTCATTTCCACATGATGACACAGAACTGAGTC
Pou2f1		NM_011137	nucleus	Mus musculus POU domain, class 2, transcription factor 1 (Pou2f1), transcript variant 1, mRNA.	0.0430965	0.415352	57.3469	0.506467	0.280709	33.2647	0.00191539	0.697683	61.3777	0.267196	0.367394	68.926	CTCCAAGGCACAGTGAGCTGAGTGCAGAGCTGGGTTGCCACAGGCTTTCCTCACTACAGGGTGATAGGCT
Ppp1cb		NM_172707	nucleus	protein phosphatase 1, catalytic subunit, beta isoform	0.0868455	0.467682	56.1885	0.103771	0.118736	51.8827	-0.081268	0.182021	83.4526	-0.18743	-0.480544	48.6218	TTATTCAGACCTCTTAAAACTACTTTACAGCTTCTCATATATAAGTACTCAGTACATCATGTGCTCCTAA
Atrx		NM_009530	nucleus	Mus musculus alpha thalassemia/mental retardation syndrome X-linked homolog (human) (Atrx), mRNA.	0.110921	0.478503	55.9386	0.245191	0.173665	46.1484	NA	NA	NA	-0.0898574	-0.276926	68.8939	CCAGAGCCAGTGCTGAATGAAGACAAAGATGATTTTAAAGGGCCTGAATTTAGAAGCAGAAGTAAAATGA
Usp11		NM_145628	nucleus	ubiquitin specific protease 11	0.0946886	0.656884	51.3643	1.09469	0.495992	10.965	-0.116021	-0.347737	89.5956	0.938251	1.5229	1.02277	AGTGGCTGATACTGGGGTTTACATGAACACAGAGTGTATTTTCTTATTGAGACCATACCTTCTTCTCTGT
Atf2		NM_009715	nucleus	Mus musculus activating transcription factor 2 (Atf2), mRNA.	0.141201	0.697815	50.2114	-0.106869	0.035594	57.9481	NA	NA	NA	-0.560907	-0.947475	11.841	ATTTAAAGATACTGGATTTATGACTTAAAACCTTCCCACAGAGAAAATCCCAGGCTCATATAGCTTCACT
bsid(878812)	Chek2	NM_016681	nucleus	CHK2 checkpoint homolog (S. pombe)	0.0929596	0.729683	49.2923	0.128398	0.127656	51.0253	-0.147534	-0.496279	85.8938	0.244734	0.283524	75.9821	GATGAGTACATGAAGAAGAAATTTCAGGATCTCCTGGTGCAGGAAAAGAACTCGGTGACCCTCCCTGTGG
Qk		NM_021881	nucleus	quaking	0.0908708	0.750579	48.6803	0.51468	0.28021	33.3256	-0.0395649	0.462274	72.0457	NA	NA	NA	TGCAGAGTATAGCTTTGAAATTGAATAAAGAAAGTGTTTGTAGTTTTAAAAATGCCTTCTTGGTATCAGT
Cbfb		NM_022309	nucleus	core binding factor beta	0.102525	0.761156	48.3679	-0.186833	0.00495821	59.12	0.0718726	1.15261	44.3852	0.379552	0.510429	54.6566	TCCAGTCCGGCAGTCAGTAAGATCACATGGTGTTAATGTGGCCGTCCCTCTGTAAATAGCAAATGTTCCT
Rngtt		NM_011884	nucleus	RNA guanylyltransferase and 5'-phosphatase	0.0835115	0.839236	46.0138	-0.507845	-0.121646	56.6096	-0.143353	-0.472497	86.651	0.0413874	-0.0523754	83.6356	CCTCTGGGGGTATCCTAACAAGCCATTTAGGCTGTTGGACGAAAGGTAGGATTTGGACATCTTGAAGGAA
Elf2		NM_023502	nucleus	Mus musculus E74-like factor 2 (Elf2), mRNA.	0.182296	0.874904	44.9148	0.749066	0.366585	23.1794	-0.2146	-0.364079	89.3109	-0.27715	-0.60941	35.9446	TTCCGTTGCTTCACAGCATTTGAGACTTCCTCAGGGAACGCACGATGGCATCGGCGGTGGTTGACAGCGG
Zeb2	Zfhx1b	NM_015753	nucleus	zinc finger homeobox 1b	0.158314	0.918988	43.541	1.36549	0.551912	7.07927	-0.241309	-1.01657	59.2759	-0.0590854	-0.157438	78.3442	CTAACCTCAAGAGGGACTGTTAAATACAATGTATGATACCATGACAAAAATCTTTCCTGAATTGTCTTTG
Afmid		NM_027827	nucleus	Mus musculus arylformamidase (Afmid), mRNA.	0.1024	0.957958	42.3154	1.37689	0.545403	7.4878	-0.00462904	0.475894	71.4314	0.497671	0.485568	57.2346	CCCTGTGCTGGTGCTTGTGGGTCAGCATGACTCCCCAGAGTTCCACCGGCAGTCCAAGGAGTTCTACGAG
Exo1		NM_012012	nucleus	exonuclease 1	0.093441	0.962837	42.1613	-0.994427	-0.315379	36.1209	-0.130657	-0.53646	84.484	-0.564378	-1.28032	2.23981	TGCCTACAAGAAAATCTTATCAACTGGAGAGATGTATTAGTCTCAATGTCATTTTTTAAATGGATTACAT
Elf2		NM_023502	nucleus	E74-like factor 2	0.192361	0.969653	41.946	0.341187	0.19471	43.7224	0.0341401	0.674712	62.4004	0.167318	0.13271	84.0852	ACAAAGGCCTTAGACTAATTTTCGGTTTCCTTTCTTGAAATAAGCTAATGGCTTGTTTGTGTAAAGCTTT
Rngtt		NM_011884	nucleus	RNA guanylyltransferase and 5'-phosphatase	0.104055	0.977411	41.7006	-0.597656	-0.153466	54.2509	-0.120371	-0.277708	90.4639	-0.0385255	-0.190276	76.0575	CTTTCCTTTCAATTGTGGTGACGTAATCATTGGCCTTAAAAGCAGACCCCATGTAGTCCCCAACCGCATC
bsid(900785)	Mll5	XM_485570	nucleus	myeloid/lymphoid or mixed-lineage leukemia 5	0.238319	1.02248	40.2708	0.903734	0.426428	16.9955	-0.227525	-0.600723	81.9162	0.0320622	-0.0650793	83.1739	CAGAGAAAGCTTTCTCCATTGAGGCTGTCGGTGTCAAACAACCAGGAACCAGATTTTATTGATGATATGG
Ppp1cb		NM_172707	nucleus	protein phosphatase 1, catalytic subunit, beta isoform	0.169723	1.03846	39.7623	-0.020077	0.0653264	56.2228	-0.0365198	0.28434	79.6571	0.196892	0.182051	82.2015	CACTTATTGGATGTGATTCTAAAGTCTTTTATTGAACATTGTCAAATTCGTACGCTTCATAGGATGGACA
Atf2		NM_009715	nucleus	activating transcription factor 2	0.183475	1.06617	38.8802	0.440304	0.247114	37.3882	-0.0386954	0.343236	77.249	0.185853	0.216565	80.4227	ACCTAGCATTTTGAGTCCTTATATTTGCAATGTTACACAAACTGTACTATTTTCTTTTATGTACAGTTTG
Mdm1		NM_148922	nucleus	Mus musculus transformed mouse 3T3 cell double minute 1 (Mdm1), mRNA.	0.137983	1.09356	38.0082	0.611377	0.310511	29.6557	-0.0209158	0.662736	62.937	-0.1421	-0.433815	53.4192	TGTGAAGCCAATGTGCTCAGATTTGCTGATACTCTTCCTGTTTCGAAAATTTTGGACCGTCAGCCCAGCA
Son		NM_019973	nucleus	MKIAA1019 protein (Fragment).	0.190595	1.11197	37.4223	0.127393	0.129837	50.8108	-0.0646351	0.15332	84.4097	0.12147	0.10426	84.8012	TGTTGAGTGAGCAACACGCAGAAGCTCGCCTACAGTTTCGTTTCCATTCACGACGTGTTCACTGATCGCC
Clk4		NM_007714	nucleus	CDC like kinase 4	0.226386	1.15539	36.0433	0.589627	0.315615	29.0462	-0.134498	0.0627438	87.0589	0.203413	0.279944	76.2494	GAAGAGCATGAGAAGCTGTTTGACCTGGTTCGAAGAATGTTGGAGTATGACCCAGCGAGAAGGATCACCT
Sesn3		NM_030261	nucleus	sestrin 3	0.232424	1.16375	35.7785	0.610462	0.319047	28.6381	-0.0309829	0.623047	64.7285	0.157018	0.165667	82.9149	GACATTGGACATCTCCTGGATGAGAAGTTTCGAATGGTCTACAATCTCACCTACAACACAATGGCCACCC
Qk		NM_021881	nucleus	quaking	0.163272	1.17227	35.5085	0.0684929	0.102423	53.3601	0.0610054	1.08525	46.4124	-0.156388	-0.377509	59.1702	CTCAGCTGTGTTATACCTGGACAATTTAGATGTTTATCAAAGGTCTTTTATGGGGAAGAAAGCAAATGTG
Tcf12		NM_011544	nucleus	Mus musculus transcription factor 12 (Tcf12), mRNA.	0.292908	1.1765	35.3748	1.89351	0.818749	0	NA	NA	NA	-0.637794	-1.27762	2.27592	AAATCGAGTTGAGCAGCAACTTCACGAGCATTTGCAAGATGCAATGTCCTTCTTAAAGGATGTCTGTGAG
Sfmbt1		NM_019460	nucleus	Scm-like with four mbt domains 1	0.137104	1.18721	35.0363	0.357542	0.219092	40.8112	-0.0635156	0.168205	83.9199	-0.0965954	-0.324511	64.4253	GTTGGGCCCCGCCATCAAGCTTTGCCATCACATAGAGAGAATCAAGTTTGCTTTTTATGAGCAGTTTGCC
Mdm1		NM_148922	nucleus	Mus musculus transformed mouse 3T3 cell double minute 1 (Mdm1), mRNA.	0.254601	1.31644	31.0009	0.788937	0.382416	21.4608	0.0260707	0.882649	53.6035	0.0333425	-0.0614468	83.3112	AGTCTTAGTGTCTCCATCTAAAGTGAAGCCACCAGGCCTCGAGCAGAGGAGGAGAGCGTCCTCCCAAGAT
Ppp3ca		NM_008913	nucleus	protein phosphatase 3, catalytic subunit, alpha isoform	0.120223	1.32821	30.6394	0.458566	0.208041	42.1415	0.00698073	0.655302	63.2711	-1.04069	-0.954727	11.4969	CTGCAATGTTAGGGGAATGAACGCGTTTTCCTACTGCACTGGGGACTTTTAGATAGGTTAATGAAAGGCC
Afmid		NM_027827	nucleus	Mus musculus arylformamidase (Afmid), mRNA.	0.208459	1.3361	30.3978	1.22086	0.558258	6.69173	NA	NA	NA	NA	NA	NA	CTGCGGGAGCTCACCTGGCTGCTATGGTGCTCCTGGCCCGCTGGACCAAGCATGGCGTCACACCCAACCT
E2f6		NM_033270	nucleus	E2F transcription factor 6	0.193609	1.34517	30.1203	-0.62193	-0.166333	53.1337	0.00607162	0.80328	56.8203	-0.425923	-0.94182	12.1142	GTATACAGGAGTCTGGGAAGCATCGTTAGTTTGGTAAACCTCTCCTGCTTTACAAAAGATTTGAAGCAGC
Ppp1cb		NM_172707	nucleus	Mus musculus protein phosphatase 1, catalytic subunit, beta isoform (Ppp1cb), mRNA.	0.363738	1.3849	28.9159	0.154152	0.129277	50.8661	0.187595	0.957574	50.7623	-0.124281	-0.244381	71.7537	CTTTTACTTTTGGAGCTGATGTAGTCAGTAAATTTCTGAATCGTCATGATTTAGACTTGATTTGTCGAGC
Foxn3	Ches1	NM_183186	nucleus	checkpoint supressor 1	0.422345	1.3936	28.6543	2.24585	0.926485	0	0.0619681	0.503082	70.1986	0.786812	1.13531	7.70279	GTTAAGAAAAATGGTACAGATTTTTTTCCTCCTAAATAAATAATCTGACCCAAGTTGGGAGGGGGGGTGC
Afmid		NM_027827	nucleus	Mus musculus arylformamidase (Afmid), mRNA.	0.132091	1.42419	27.741	1.17352	0.544154	7.56747	0.0203737	0.787669	57.476	0.27301	0.422283	63.6621	TCCTGGTGAGTGGGATCTACGACCTGGAGCCCCTCATAGCCACCTCCCAGAATGACCCTCTGCGCATGAC
Afmid		NM_027827	nucleus	arylformamidase	0.172198	1.46227	26.62	1.20485	0.557123	6.76026	0.000241528	0.66325	62.9139	0.364509	0.565829	48.9004	GTAGCTGAGTGCTGGAGTTCTGCCTATCTCCTACTGCAAGAGAAGGTGGGGTGGGGAAAAGAAATGAAGA
bsid(909719)	Mef2a	NM_013597	nucleus	Mus musculus myocyte enhancer factor 2A (Mef2a), transcript variant 1, mRNA.	0.177429	1.47922	26.1274	0.440727	0.248241	37.2498	-0.0899338	-0.0724393	89.7858	0.133089	0.112585	84.6205	TCAGGACAACTACTGTTTTCTAAAGGAATATTACACGAGGCTCGGAGTTTGTATTTAAATTACACTGACC
Rnf34		NM_030564	nucleus	ring finger protein 34	0.140024	1.481	26.0758	-0.0901158	0.0429888	57.5705	-0.00866045	0.799094	56.9954	-0.642317	-0.669885	30.5136	ACTCACTGTCATGACTGGGTAGTGTGGACTATCCTGAGCCGTAACTGCTCTGAATGTTCACTCGATTAGC
E2f6		NM_033270	nucleus	E2F transcription factor 6	0.213075	1.48348	26.0041	-0.468385	-0.10591	57.5453	0.0457168	1.1371	44.835	-0.282377	-0.663913	31.0312	TGGTAGCCGCACCGAAGGCCAGTAGTGTTCTCCCGAGTCGCCTCCAGCACGGGGTCCTGATGGGTTCCCC
Lef1		NM_010703	nucleus	lymphoid enhancer binding factor 1	0.183692	1.48461	25.9713	0.672422	0.343009	25.8366	-0.134467	-0.367194	89.2531	0.177984	0.164379	82.9674	TTGCTAGCTCTGAGCTTTTAAGTGAAATTCATAGGTCTGAAAGAGTTTGAAATAAAAACAAGATGAAAAG
Irf1		NM_008390	nucleus	Mus musculus interferon regulatory factor 1 (Irf1), mRNA.	0.229443	1.51715	25.039	1.44319	0.626513	3.16899	-0.0293422	0.402612	74.698	1.08106	1.00023	13.5389	GAGTGGCATATGCAGATGGACATTATACCAGATAGCACCACTGATCTGTATAACCTACAGGTGTCACCCA
Zfp238		NM_013915	nucleus	zinc finger protein 238	0.31467	1.53199	24.6187	1.5737	0.682673	1.0831	-0.130318	0.0795355	86.6134	-0.154442	-0.429204	53.8931	TTAATGGTCATTGTGAGTGATTGCTCTTTCTTTTACTTAGTTTCACATTCTTCCTTTGTTCTAAATCTTA
Rnf34		NM_030564	nucleus	Mus musculus ring finger protein 34 (Rnf34), mRNA.	0.199055	1.53431	24.5534	-0.0166496	0.0721965	55.7489	0.0466321	0.721107	60.3445	0.0789856	0.0203413	85.2468	TGTGGGCTGCTGAATGAAGTCATGGGAACTGGAGCTGTCCGAGGCCAGCAGGCGGGATTTCCGGGAAGCA
Mdm1		NM_010785	nucleus	transformed mouse 3T3 cell double minute 1	0.190083	1.54105	24.3639	0.842041	0.401843	19.4306	-0.0443436	0.407479	74.4846	0.04456	-0.0445086	83.8954	CTTCTGTATACACAGGTGCAGTGTTAAGATGATTGGACTTTGAAAAGCTGGCTGTACATATTTTTCTTAT
Mdm1		NM_148922	nucleus	Mus musculus transformed mouse 3T3 cell double minute 1 (Mdm1), mRNA.	0.20037	1.54558	24.2368	0.792571	0.397118	19.9161	-0.0228957	0.602043	65.6832	-0.0172957	-0.184064	76.5104	CACTGTTTTATTAGCGCCTTCTGTATACACAGGTGCAGTGTTAAGATGATTGGACTTTGAAAAGCTGGCT
Elf2		NM_023502	nucleus	Mus musculus E74-like factor 2 (Elf2), mRNA.	0.294806	1.54781	24.1744	0.326524	0.207983	42.1484	-0.0177672	0.252834	80.8837	-0.19924	-0.536201	43.0031	TGGAAGCATCAGTTCACAGCAGTAATGCTCACTGTACGGATAAGACCATTGAAGCTGCTGAAGCCCTGCT
Rfwd3	BC027246	NM_146218	nucleus	cDNA sequence BC027246	0.189877	1.56157	23.7909	0.358929	0.201245	42.951	-0.0563456	0.100899	86.0156	0.133885	0.0866542	85.1032	TACCACAGAAGCTAAGCTAAATACCAAGCCTTGCCGTGGCAATTTGCATTTCCACAATGAATTTGGATTG
Irf1		NM_008390	nucleus	Mus musculus interferon regulatory factor 1 (Irf1), mRNA.	0.267194	1.58611	23.1141	1.43115	0.643693	2.45829	0.0668809	1.03422	48.0735	0.309017	0.429992	62.8948	GCGGATGAGACCCTGGCTAGAGATGCAGATTAATTCCAACCAAATCCCAGGGCTGATCTGGATCAATAAA
Clk1		NM_009905	nucleus	CDC-like kinase 1	0.245678	1.66462	21.012	1.1544	0.523785	8.92631	-0.0531333	0.430276	73.4772	0.558944	0.898147	19.618	GCTATCTCAGGATGCCGAACATGAGTTTCTCTTTGACCTCGTTGGGAAAATATTGGAGTATGATCCCGCC
Mdm1		NM_148922	nucleus	Mus musculus transformed mouse 3T3 cell double minute 1 (Mdm1), mRNA.	0.295759	1.67737	20.68	-0.054784	0.0560109	56.8216	NA	NA	NA	-0.637473	-1.09154	6.24308	AGGATCTTGCTAGGGAACCAGTGTTGTCGCGTCGTCCCGCCCCCTCGGGGCTTTTGCTCCCGTTAACTGT
Mdm1		NM_148922	nucleus	Mus musculus transformed mouse 3T3 cell double minute 1 (Mdm1), mRNA.	0.360806	1.68682	20.4356	0.464404	0.268535	34.7559	0.385965	1.31571	40.3352	-0.517211	-1.24313	2.78523	GTTCCAAGGCAATACATTCACCCACGAGACTGAATACAAGCGAAATTTCAAGGGTTTAACTCCAGTGAAG
E2f6		NM_033270	nucleus	E2F transcription factor 6	0.204256	1.69825	20.1419	-0.518463	-0.127677	56.2093	0.00182146	1.06362	47.1037	-0.375507	-0.923592	13.0241	TAGCCGCACCGAAGCCAGTAGTGTTCTCCCGAGTCGCCTCCAGCACGGGGTCCTGATGGGTTCCCATCCA
Mdm1		NM_148922	nucleus	Mus musculus transformed mouse 3T3 cell double minute 1 (Mdm1), mRNA.	0.395646	1.69991	20.0994	0.6977	0.351864	24.8257	NA	NA	NA	-0.373122	-0.788925	21.1848	AGATGAGCCTTTAGACTTAGAAGTAGACATGGCGTCGGAAGACTCAGACCAGTCTGTAAAGAAGCCTGCT
Triobp		NM_138579	nucleus	TRIO and F-actin binding protein	0.231112	1.73791	19.1399	0.512008	0.239203	38.3593	0.00418028	0.439815	73.0524	NA	NA	NA	ACCAGCGCCACCCATGAAGACACTTCTCTTCTGTTCCGTGAGTCACCCTAACTTAATAAAACCTTCCGGC
Zfp238		NM_013915	nucleus	zinc finger protein 238	0.39733	1.75408	18.7392	1.13047	0.529369	8.54252	0.0505736	0.593945	66.0521	-0.0572664	-0.257111	70.6568	GCAGTTGACTTAAAACTTTGTGTGGCAACTTCTGGTTTTCTGATGGTCCCCAGTGAGAGAAATCTGACAG
Atf2		AF483482	nucleus	Mus musculus strain ILS cAMP response element binding protein 1 mRNA, complete cds.	0.31502	1.76318	18.5158	0.0477562	0.0952024	53.9737	0.0483344	0.808722	56.5934	-0.164474	-0.429446	53.8682	CGAGGATCATTTGGCTGTCCATAAACATAAACATGAGATGACACTGAAATTTGGTCCAGCACGTAATGAC
Clk1		NM_009905	nucleus	CDC-like kinase 1	0.298583	1.7663	18.4394	1.25212	0.580558	5.41286	0.00882548	0.849172	54.9356	0.603157	1.0209	12.489	CACAGTGCTCTGAAAGGAATCTTACAGACTGTATCAGTCTAGCTTTTAATTAAGTTATTTTGTATAGCTT
Rnf14		NM_020012	nucleus	ring finger protein 14	0.256829	1.79122	17.8362	-0.17801	0.00826061	59.0254	0.00721786	0.859633	54.5154	-0.345066	-0.646806	32.5376	CCCAGTGTCGTTCTGTTCTAGTGCTTGCCAGAATAGAAGTCTATAGTACATTAAAAGTATTTTTAGTGCC
Ncaph2	D15Ertd785e	NM_025795	nucleus	Mus musculus DNA segment, Chr 15, ERATO Doi 785, expressed (D15Ertd785e), mRNA.	0.141969	1.80127	17.596	0.938114	0.411422	18.4636	0.0182699	1.07574	46.7139	2.0497	1.12796	7.96096	CCATCCATGGCCCAGCCTTGAGTGGACAGCACTGAGGCAGGGGTGGAAAGTAGTATATACCTGGAGGTCT
Smek2	AW011752	NM_134034	nucleus	expressed sequence AW011752	0.214204	1.80214	17.5753	NA	NA	NA	0.00218035	0.654322	63.3152	NA	NA	NA	GCCTTTGGCATTTGACAGGACATACACCCTAGGTAACAAACAGCACATACCAATTTCTCTACACCAAGAA
Chfr		NM_172717	nucleus	Mus musculus checkpoint with forkhead and ring finger domains (Chfr), mRNA.	0.298918	1.80882	17.4168	0.284249	0.191417	44.1082	-0.00314695	0.85203	54.8205	0.15375	0.173579	82.5811	ATATGCACCTGCTGCTTCCAGCCTATGCCTGACCGGAGAGCTGAACGGGAGCAGGATCCCCGCGTCGCCC
Clk1		NM_009905	nucleus	CDC-like kinase 1	0.283495	1.83837	16.7252	1.17001	0.539987	7.8363	-0.0336987	0.478467	71.3151	0.525704	0.842151	23.5904	GTTTTTTAGATGCTTTATTAAATACATGGCCAAACCAAATAACATCTTTCAGTAATTATAGAATGATTTA
Ncaph2	D15Ertd785e	NM_025795	nucleus	DNA segment, Chr 15, ERATO Doi 785, expressed	0.190728	1.84239	16.6323	0.655256	0.338332	26.3763	-0.0423002	0.404077	74.6339	0.289286	0.376793	68.0539	TCTAACCTACGTCTTTAACCAGGGAGTCTCAGCCTCATGACCCCAACCTCTGGAGAACCCACGCCACAAC
Chfr		NM_172717	nucleus	checkpoint with forkhead and ring finger domains	0.288979	1.84669	16.5334	0.322209	0.205607	42.4322	0.00257556	0.809554	56.5588	0.0403535	-0.0471419	83.8106	ACAAATTGACTAAAATTAGGAATAGCCTCATATTTGGAAGAATGAGCATATGTTTCTGTTTATTTAAAAA
Afmid		NM_027827	nucleus	Mus musculus arylformamidase (Afmid), mRNA.	0.226136	1.84694	16.5276	1.36154	0.616869	3.59764	0.0636206	1.10457	45.8114	0.303505	0.41552	64.3305	CACACTGGACCAGATGGTGGACCAGGTGACCCGCAGTGTCGTGTTTCTACAGAGGCGCTATCCAAGCAAT
Lef1		NM_010703	nucleus	lymphoid enhancer binding factor 1	0.310704	1.85384	16.3696	0.411156	0.241087	38.1283	-0.0275905	0.334078	77.6323	0.752879	0.671746	38.2839	TTATATATGAAAGAAATGAGAGCGAATGTCGTAGCTGAGTGCACGCTAAAGGAGAGTGCAGCTATCAACC
Zzz3		NM_198416	nucleus	zinc finger, ZZ domain containing 3	0.268062	1.85595	16.3216	-0.951076	-0.296337	38.5034	0.0757041	1.41884	38.5005	-0.273537	-0.669356	30.5593	TTAAAACATTTTGTATGTTTCTTATCTGTGTATACAGTATGTTCTTGAATAATGTTCATTTGTCGGGAGA
Mapkap1		NM_177345	nucleus	mitogen-activated protein kinase associated protein 1	0.198631	1.86131	16.1994	0.180579	0.145357	49.2317	0.0786513	1.55348	37.0598	0.197965	0.236475	79.2322	ACAAAGAAAACTGAACAGGCGAACAAGCTTCAGCTTCCAGAAGGAGAAGAAATCAGGGCAGCAGTGACAC
Mdm1		NM_148922	nucleus	Mus musculus transformed mouse 3T3 cell double minute 1 (Mdm1), mRNA.	0.299992	1.88987	15.5585	0.697414	0.348119	25.2515	0.126846	1.27631	41.1946	-0.198257	-0.417418	55.1031	AAACACCCTCCTACCAAACTAGAAGAAAGAAAAGTTGCCTCGGGAGAGCAGCCCCTGAAAAACTCCACCA
bsid(873297)	Mef2a	NM_194070::XM_355912	nucleus	Mus musculus myocyte enhancer factor 2A (Mef2a), transcript variant 2, mRNA.	0.317297	1.95404	14.175	0.554076	0.297233	31.2543	0.0403733	1.03257	48.1289	0.420131	0.662141	39.2108	ACGTGTACCCATATATAATTCTTCCACATTAGCCTGCAGAAACCTAGGGGGCCCCCTATTTGTTTTATTT
Lats2		NM_015771	nucleus	large tumor suppressor 2	0.256242	1.96172	14.0148	1.29666	0.597144	4.54349	0.102406	1.62092	36.7327	0.627532	1.13491	7.71666	CTTCATTTTTAGTTCTGGTAAATGGGCAACAGGAAGAGTCAACATGATTTCAAATTAGCCCTCTGAGGAC
Son		NM_178880	nucleus	Mus musculus Son cell proliferation protein (Son), transcript variant 1, mRNA.	0.264272	2.01614	12.9102	0.225408	0.163719	47.2582	-0.0478012	0.525943	69.1571	0.36448	0.501888	55.544	TTTTGAATTTCAGCTACACCTAGATAGACGTAAATAAAAATGCTGTAACCGACTTATCTAATAAAAATTG
Pou2f1		NM_198934	nucleus	Mus musculus POU domain, class 2, transcription factor 1 (Pou2f1), transcript variant 4, mRNA.	0.233892	2.04643	12.3197	0.258591	0.179697	45.4632	0.181698	2.31115	40.5492	0.0483855	-0.0338884	84.2141	TCAAGATCTTAGAAGAGGATGCAGCTGGGAAGTGCTTAGGAGTCTACCAGACAGAGTCACCACCACAGCA
Rnf14		NM_020012	nucleus	ring finger protein 14	0.309514	2.08338	11.6228	0.0268217	0.0902125	54.3824	0.0728961	1.38872	38.9707	-0.19538	-0.497213	46.923	AAGAGGGTGATTCAGAAGGCCCTGGAGGAGATGGAAAGTAAAGACTGGCTGGAGAAGAACTCCAAGAGCT
Mdm1		NM_148922	nucleus	Mus musculus transformed mouse 3T3 cell double minute 1 (Mdm1), mRNA.	0.282227	2.15715	10.3081	0.538311	0.292974	31.7705	NA	NA	NA	NA	NA	NA	TTATGTCGGACAGCAACTGCTGTTGGGACGTCTCCTCAGTCACAAGCTCGGAAGGCACCGTCAGTAGCAA
Rcor1	D12Wsu95e	NM_198023	nucleus	DNA segment, Chr 12, Wayne State University 95, expressed	0.527764	2.18051	9.91277	0.731656	0.348628	25.1935	-0.0446416	0.12114	85.4184	0.415784	0.519693	53.693	AATAAATGTTCTGAGACTTCAGAATCACTTTTGCTCTCTTACCAGACTGTGGGCCTGAAGGGCCTGAGGA
bsid(900205)	Mef2a	NM_013597	nucleus	myocyte enhancer factor 2A	0.369165	2.18892	9.77283	0.548883	0.29669	31.32	0.0183188	0.770999	58.1839	0.448842	0.687711	36.7626	GATGGACACATGGGTGACCTAAGGCTTCCTGGTTCATGTTTGTTCTTTGTGTTACTGCAGTGAACTGCCC
Pde4b		NM_019840	nucleus	phosphodiesterase 4B, cAMP specific	0.370076	2.19064	9.74443	1.13725	0.532824	8.30943	0.184259	1.57124	36.9489	0.809816	1.28653	3.67822	TTCTCTGGAAGAGACTGACATAGACATTGCAACAGAAGACAAGTCTCCGATCGACACATAATCTCTCTCC
Lats2		NM_015771	nucleus	large tumor suppressor 2	0.264212	2.19589	9.65785	1.29492	0.600289	4.38633	0.082318	1.40197	38.7571	0.58583	1.01454	12.8056	TTTTTAGTTCTGGTAAATGGGCAACAGGAAGAGTCAACATGATATCAAATTAGCCCTCTGAGGACCTTCA
Usp11		NM_145628	nucleus	ubiquitin specific protease 11	0.354978	2.21602	9.33076	0.940664	0.434785	16.2031	0.0302504	0.570431	67.1252	0.739904	1.13323	7.77509	CTGTTTACTCTGCAGACGGTGAACTCCAATGGAACCAGTGACCGGACCACTTCCCCTGAAGAAATGCAAA
Senp5		NM_177103	nucleus	SUMO/sentrin specific protease 5	0.320167	2.22336	9.2133	-1.04115	-0.330475	34.2322	0.0947588	1.20102	43.0512	-0.196069	-0.573949	39.3056	CACCTGGAGGTCCACTGGTCTCTCATTACTGTGACACTCTCCAGCCGGATTATTTCATTTTATGATTCCC
Son		NM_019973	nucleus	Son cell proliferation protein	0.322369	2.22481	9.1903	0.322951	0.19156	44.0915	-0.0176073	0.699324	61.3049	0.563697	0.719216	33.8375	GCTACACCTAGATAGACGTAAATAAAAATGCTGTAACCGACTTATCTAATAAAAATTGGCACCCAGCCGC
Smek2	AW011752	NM_134034	nucleus	Mus musculus expressed sequence AW011752 (AW011752), mRNA.	0.520337	2.22728	9.15095	-0.343928	-0.0565233	59.3844	0.19823	1.46851	37.8443	-0.503441	-1.23586	2.90426	GTTATACCAATAACAGATTCGGAACTAAGGCAAAAAATACATCAGACTTACAGGGTACAGTACATTCAGG
Mapkap1		NM_177345	nucleus	mitogen-activated protein kinase associated protein 1	0.251058	2.22845	9.13251	0.092988	0.114496	52.2784	0.0751013	1.13045	45.0307	0.159163	0.172796	82.6151	GCCTGGCAGTCCCAGCAAGACTGTACATAGCCATGCCAGACATCTCCTTGCAACTTGATCAAATTTCTTA
Maf1		NM_026859	nucleus	MAF1 homolog (yeast)	0.303372	2.22974	9.11194	0.823659	0.399233	19.6981	0.0968018	1.56933	36.96	0.562902	1.01826	12.6199	CCAGGTGGGCCACATGCACTGAGTGTCACTTTGCTGCAGCTCATTTGTTTCCAATAAAAGTTTCTGTGAC
bsid(992459)	0610007P08Rik	XM_484269	nucleus	RIKEN cDNA 0610007P08 gene	0.491397	2.22986	9.11008	-1.1886	-0.393729	26.5078	0.255446	1.11449	45.5088	NA	NA	NA	AGTGGCAGAGGGAATGGACCAGTTCCAAATCTCTTGTGTCTCGAGAACATGACCTCAAAATCTGTTAGGA
Irf1		NM_008390	nucleus	interferon regulatory factor 1	0.266627	2.23291	9.06197	1.98558	0.838284	0	0.0512389	1.08088	46.5505	1.44363	1.97482	0.89663	TCCTGTGAAGGTTGGCTCCCTTAGCCTCAGAGGGAATCTGCCTCACTACCTGCTCCAGCTGTGGGGCTCA
Zfp238		NM_013915	nucleus	zinc finger protein 238	0.372461	2.24167	8.92448	1.14672	0.522707	9.00135	0.0661158	0.713869	60.6626	0.0231069	-0.0699183	82.9846	GCAGTTGACTTAAAACTTTGTGTGGCAACTTCTGGTTTTCTGATGGTCCCCAGTGAGAGAAATCTGACAG
Ncaph2	D15Ertd785e	NM_025795	nucleus	DNA segment, Chr 15, ERATO Doi 785, expressed	0.222415	2.24308	8.90248	0.958324	0.454141	14.4379	-0.0714096	0.181283	83.4779	0.351203	0.50911	54.7937	TCTAACCTACGTCTTTAACCAGGGAGTCTCAGCCTCATGACCCCAACCTCTGGAGAACCCACGCCACAAC
Cuedc2		NM_024192	nucleus	CUE domain containing 2	0.251783	2.24501	8.87245	0.33994	0.207317	42.228	0.0780885	1.608	36.776	0.322306	0.461689	59.6895	AAGAAGCTGATCCGATACATCGACAACCAAGTAGTGAGCACCAAGGGAGAGCGATTCAAAGATGTCCGGA
Mdm1		NM_148922	nucleus	Mus musculus transformed mouse 3T3 cell double minute 1 (Mdm1), mRNA.	0.249563	2.26079	8.62934	NA	NA	NA	0.045964	1.2009	43.0543	NA	NA	NA	CTTCCTACACCGAGGCTGAGAGAACTCGGTATCCAGCGGACGCACCATGATCTCACGACGCCAGCTGTTG
Zeb2	Zfhx1b	NM_015753	nucleus	zinc finger homeobox 1b	0.286873	2.26108	8.62495	1.3669	0.597801	4.51047	-0.04111	0.202493	82.7389	0.096901	0.0469628	85.3776	TTCATGCACGTGCCTGACGCTTCCAGGAAGCTGTAGAGAGGGACAGAAGGGGCAGTTCAGCCAAGACAGA
Ppp1cb		NM_172707	nucleus	Mus musculus protein phosphatase 1, catalytic subunit, beta isoform (Ppp1cb), mRNA.	0.571559	2.26234	8.6057	-0.217623	-0.00622552	59.3807	0.17572	0.850085	54.8988	-0.221438	-0.376345	59.2877	GACGGATATGAATTTTTTGCTAAACGACAGTTGGTAACCTTATTTTCTGCCCCAAATTACTGTGGCGAGT
bsid(966983)	Mef2a	NM_013597	nucleus	myocyte enhancer factor 2A	0.2908	2.26974	8.49336	0.2911	0.196728	43.4851	0.0416227	0.897325	53.0314	0.246055	0.368556	68.819	CCCCTCACTGGTGGTGAATGTGTGATGTTCTGTTGTGAGCTTTGTGCTGTATGGGGTGAGCATCATTATA
Zzz3		NM_198416	nucleus	Mus musculus zinc finger, ZZ domain containing 3 (Zzz3), mRNA.	0.529281	2.2706	8.48048	-0.748057	-0.212398	48.5066	0.247057	1.69211	36.6437	-0.45403	-0.958195	11.3348	GGCCAGAAGTAGTCCTACTAAAACCACATCTCCTTACAGAGAAAATGGACAGTTGGAGGAGACTAATCTC
Rnf34		NM_030564	nucleus	ring finger protein 34	0.282142	2.2805	8.33187	-0.0212236	0.0719065	55.7695	0.0499198	0.936075	51.557	0.0510692	-0.037309	84.1155	GCCTGAATTCCTCAAGGTCCCAGACTTCTAGTTTTTTTACACAGTCCCTCTTTTCAAATTACACTCCTCC
Qk		AF090402	nucleus	Mus musculus KH domain RNA binding protein QKI-5A mRNA, complete cds.	0.478642	2.28124	8.32085	0.359556	0.218207	40.9183	-0.0381709	0.221191	82.0658	NA	NA	NA	TGTACTGTGTGACAATGCATCATGCATGAACCTTCGGTCAGGGATGTCGTTGGGGAAGTGACTTCAAAAG
Abl1		NM_009594	nucleus	Mus musculus v-abl Abelson murine leukemia oncogene 1 (Abl1), mRNA.	0.297318	2.29112	8.17444	-0.176181	0.0085707	59.0161	-0.199454	-0.511378	85.3828	0.308716	0.294505	75.143	GGGTGTGTACCCGGGAACCACCATTCTACATAATCACTGAGTTCATGACCTATGGGAACCTGCTGGACTA
Zcchc17	2810055E05Rik	NM_153160	nucleus	Mus musculus RIKEN cDNA 2810055E05 gene (2810055E05Rik), mRNA.	0.359917	2.30381	7.98893	-0.399045	-0.0795407	58.743	0.102062	1.32267	40.192	-0.0481223	-0.24557	71.6525	GAATAAAAGTGTCCCTCTCCATGAAAGTTGTCAACCAAGGAACTGGGAAAGACCTCGATCCCAACAACGT
Rngtt		NM_011884	nucleus	mRNA capping enzyme (HCE) (MCE1) [Includes: Polynucleotide 5'- triphosphatase (EC 3.1.3.33) (mRNA 5'-triphosphatase) (TPase); mRNA guanylyltransferase (EC 2.7.7.50) (GTP--RNA guanylyltransferase) (GTase)].	0.40181	2.30562	7.96267	-0.380059	-0.0712046	59.0203	0.216918	0.938927	51.4506	NA	NA	NA	ATATGATAGTCAAGTTGCTGAAGAAAACCGGTTCCATCCCAGTATGCTCTCAAATTATCTAAAGAGCCTG
Lef1		NM_010703	nucleus	Mus musculus lymphoid enhancer binding factor 1 (Lef1), mRNA.	0.327264	2.3216	7.73344	NA	NA	NA	0.0204087	0.661245	63.004	NA	NA	NA	AGCCTGTTTATCCCATCACGGGTGGATTCAGGCAACCCTACCCATCCTCACTGTCAGGCGACACTTCCAT
Setd8	2410195B05Rik	NM_030241	nucleus	RIKEN cDNA 2410195B05 gene	0.337427	2.32214	7.72578	0.157913	0.139765	49.8107	NA	NA	NA	-0.189707	-0.501568	46.4811	GTTTCCCGGGAGATTCCAGGCGGTGACAGAGCCCGGCCATGGCTAGAGGCAGGAAGATGTGCAAGCCCCG
Bach2		NM_007521	nucleus	BTB and CNC homology 2	0.47961	2.34954	7.34346	1.12597	0.524162	8.9001	0.092006	0.853637	54.7558	0.70092	0.886284	20.4221	GCTTCTCAAGGTTCAATCTCAGACCTTTTACTTTCGTTGGTTTGGTTTTGGTGCCGCCGAACGGTGTCAG
Setd8	2410195B05Rik	NM_030241	nucleus	RIKEN cDNA 2410195B05 gene	0.332245	2.35281	7.2988	-0.9563	-0.298378	38.2484	-0.0104062	0.806639	56.6801	-0.218746	-0.574664	39.2366	TATAAGACCCTACCCTCGTCCCCTACACCCCCATCTCCCAGGCTCATGATGGTGCTACCTACGAAAGTCT
Rnf14		NM_020012	nucleus	Mus musculus ring finger protein 14 (Rnf14), mRNA.	0.491175	2.37702	6.97301	0.0555162	0.0969975	53.8236	0.090068	1.07229	46.8244	-0.179824	-0.446953	52.0683	TACACCATTTGCTTTCTGCCACCACTTGTGCTGAACTTTGAACTGCCACCAGATTATCCATCCTCCTCCC
bsid(985468)	Fancd2	XM_132796	nucleus	Fanconi anemia, complementation group D2	0.285278	2.38193	6.90829	0.177904	0.148034	48.9506	-0.0726508	0.0855754	86.4479	0.0162748	-0.0957664	81.8501	GGTAATATTGAGTTGAGGTTTGTGCAATCGTACTGGTGGCCTAAAAGTATGTTCCGTACTGTTATCTTCC
Ppp3ca		NM_008913	nucleus	protein phosphatase 3, catalytic subunit, alpha isoform	0.236286	2.39428	6.74698	1.68523	0.753054	0	0.0813923	1.44068	38.1938	NA	NA	NA	GTCTTCAATTGGTTGTCAGGTTGTTTTGGTTGTATGGGACACCTCCCAGCTCCAGCAAAAAGCACTAGTC
Ezh2		NM_007971	nucleus	Mus musculus enhancer of zeste homolog 2 (Drosophila) (Ezh2), mRNA.	0.558572	2.414	6.49482	NA	NA	NA	-0.0189824	0.194209	83.0307	-0.366063	-0.506468	45.985	CTTGGATTTTCCAGCACAAGTCATCCCGTTAAAGACCCTGAATGCAGTCGCCTCGGTGCCTATAATGTAC
Clk1	sty	U21209	nucleus	Mus musculus nuclear dual specificity kinase T-Sty (sty) mRNA, complete cds.	0.408205	2.41408	6.49382	1.07527	0.503709	10.3773	-0.0239243	0.400707	74.7815	0.497217	0.786677	27.9641	AAAAGATCGAGGAGTGTAGAGGATGATGAGGAGGGTCACCTGATCTGTCAGAGTGGAGACGTACTAAGTG
Atrx		NM_009530	nucleus	alpha thalassemia/mental retardation syndrome X-linked homolog (human)	0.373094	2.42587	6.3462	0.41927	0.240395	38.2131	0.120274	1.05445	47.4023	0.0473883	-0.0389302	84.0674	AGCAGTACACTCAGCAGCAACAGCAACAATTGACTTATCAGCAAGCAACACTGAGTCACCTCATGATGCC
Atf2		NM_009715	nucleus	activating transcription factor 2	0.359977	2.4276	6.32476	0.172801	0.148609	48.89	0.0717493	1.10812	45.7027	1.09718	0.650539	40.3418	ATGGCTCCTCCCTCCCAGGCACAGCCCTCAGGAAGTTGATTAAAACCTGCAGTGCAACAGTTTTAGATAC
Chfr		NM_172717	nucleus	Mus musculus checkpoint with forkhead and ring finger domains (Chfr), mRNA.	0.445858	2.4589	5.94496	0.393309	0.224294	40.1802	0.1935	1.35219	39.6146	0.0535835	-0.0258604	84.4302	AGGTCCAGGGCAGGGTGATGATCCCCAGGTTCCACTATTGTCACCCATGGCTCAGACATGCTTAGAGGAA
E2f6		BC019166	nucleus	Mus musculus E2F transcription factor 6, mRNA (cDNA clone IMAGE:4236246), containing frame-shift errors.	0.415183	2.45925	5.94083	-0.605743	-0.156711	53.9774	0.208481	1.568	36.9678	-0.390406	-0.829603	18.4489	TAAAGCTTCTAGCCAGGTGTGGTGGCCCAGTTCTGTAATGCCAGTCCTTGGGAGGCAGAGACAGAAGGAT
Mll5		AK007682	nucleus	Mus musculus 10 day old male pancreas cDNA, RIKEN full-length enriched library, clone:1810033J14 product:hypothetical SET-domain of transcriptional regulators (TRX, EZ, ASH1 etc) containing protein, full insert sequence.	0.24279	2.47512	5.75465	1.28448	0.560956	6.53017	0.0341453	0.833215	55.5835	0.849242	0.85971	22.2965	ATACCCTTTTGTTTTATTCTACTCTAAGTTCCATGGGCTTGAAATGTGTGTTGATGCGAGGACTTTTGGG
Exo1		NM_012012	nucleus	Mus musculus exonuclease 1 (Exo1), mRNA.	0.410893	2.47844	5.71623	-0.963177	-0.298985	38.1727	0.0774287	0.844256	55.1343	-0.695202	-1.40636	1.0725	AGACGACAAAGCAACCTTCTTAAAGGGAAGCAGCTTCTTCGAGAGGGCAAAGTGTCAGAAGCCCGAGACT
bsid(986983)	Chek2	NM_016681	nucleus	Mus musculus CHK2 checkpoint homolog (S. pombe) (Chek2), mRNA.	0.338963	2.48439	5.64777	0.049287	0.0978042	53.7556	-0.0125915	0.570439	67.1249	-0.119032	-0.375857	59.3371	TACCTTCACGAAAATGGGATCATACATCGGGACTTAAAGCCGGAGAATGTTCTTTTATCATCTCAGGAAG
Mafg		NM_010756	nucleus	v-maf musculoaponeurotic fibrosarcoma oncogene family, protein G (avian)	0.866802	2.48542	5.63602	NA	NA	NA	0.595351	2.29509	40.4698	NA	NA	NA	CTTGTAAACCTGGGGACAGCGCTGTGGCTGTTGGAGTTTAGTTTTTATACACAGAGTTATCAGACATTAC
Pou2f1		NM_011137	nucleus	Mus musculus POU domain, class 2, transcription factor 1 (Pou2f1), transcript variant 1, mRNA.	0.289153	2.5083	5.37853	0.774663	0.365734	23.2733	-0.0162654	0.422051	73.842	0.327651	0.408441	65.0249	CATTTGCCTAATTTTATAATAAAACAATGTCTTTTCAGGATTGCTTCATGGATTGGAGAACTTTCTAACC
Zzz3		NM_198416	nucleus	zinc finger, ZZ domain containing 3	0.506519	2.50937	5.36665	-0.649744	-0.175345	52.3012	0.248678	1.92128	37.714	-0.299971	-0.683794	29.325	CCAAAGAGAGTGCCAGTCAGCACACTGCCGAGGAGGAAGATGATGACCCTGATGTTTATTACTTTGAATC
Mdm1		NM_148922	nucleus	Mus musculus transformed mouse 3T3 cell double minute 1 (Mdm1), mRNA.	0.368564	2.50996	5.36017	0.561942	0.306429	30.1452	NA	NA	NA	-0.464921	-1.02962	8.33962	AGTTCCTGAGCCCAGCCCAGTATTTCTATAAAGCTGGAGCTTGGACCCGGGTGAAGGAGAACCTGTCAAA
Triobp		NM_138579	nucleus	Mus musculus TRIO and F-actin binding protein (Triobp), mRNA.	0.340774	2.53482	5.09057	-0.627221	-0.121131	56.6427	0.0304441	0.749441	59.1102	0.62735	0.50142	55.5925	AGCGCCACCCATGAAGACACTTCTCTTCTGTTCCGTGAGTCACCCTAACTTAATAAAACCTTCCGGCAAC
Zzz3		NM_198416	nucleus	zinc finger, ZZ domain containing 3	0.547355	2.54788	4.9529	-0.757482	-0.218548	47.8275	0.232861	2.02364	38.5708	-0.455441	-1.04052	7.93791	GTGCCAGTCAGCACACTGCCGAGGAGGAAGATGATGACCCTGATGTTTATTACTTTGAATCAGATCATGT
Cux1	Cutl1	NM_009986	nucleus	Mus musculus cut-like 1 (Drosophila) (Cutl1), transcript variant 1, mRNA.	0.461955	2.58182	4.60718	0.055386	0.0978943	53.748	0.0108175	0.451591	72.5257	0.331856	0.422434	63.6471	CGAGGCCGCGGGCGCCCGGGACAACCTGGTGCGGAAGAAGAAGGCTGCGAACTTGAACAGCATCATCCAC
Ssbp2		NM_024186	nucleus	single-stranded DNA binding protein 2	0.289583	2.58323	4.59321	0.86336	0.424505	17.1805	0.00845215	0.932752	51.6813	-0.106212	-0.35416	61.5123	CAACAAATGCGAATTCAATACCCTACTCCTCAGCGTCTCCTGGGAATTACGTAGGTCCTCCGGGAGGTGG
Ssbp2		NM_024186	nucleus	Mus musculus single-stranded DNA binding protein 2 (Ssbp2), mRNA.	0.302826	2.61307	4.30426	1.09019	0.510368	9.88349	0.030505	1.15106	44.4297	0.0918614	0.0478327	85.3776	CCAAATGTGATTCAAGCAACTGTACGGAGCGGCACATTAGCATTGCCCCCAACTGAACTGCGATGATTAT
Ppp3ca		NM_008913	nucleus	Mus musculus protein phosphatase 3, catalytic subunit, alpha isoform (Ppp3ca), mRNA.	0.47823	2.64551	4.00503	1.50803	0.682407	1.09144	0.203944	2.17338	39.737	NA	NA	NA	TGCATTGAGAATAATAACAGAGGGTGCTTCGATTCTCCGACAGGAAAAAAACTTGCTGGATATCGACGCA
Sesn3		NM_030261	nucleus	sestrin 3	0.349968	2.66155	3.86265	1.67361	0.732454	0	0.044725	1.15836	44.2214	0.656393	1.09627	9.1494	GGCTAACCCAAATGGGCCAGCTCGTGTAATACTCTAGTGGTTTAATGCCTCTCTTCTCGTTCTGCTGCTG
Cbfb		NM_022309	nucleus	Mus musculus core binding factor beta (Cbfb), mRNA.	0.409901	2.67156	3.77559	-0.107501	0.0347818	57.9874	0.249017	1.16916	43.9174	0.0493924	-0.0305667	84.3061	TTTTCCGGCCAGCTGGCAGGGAGAACAGCGACAAACACCTAGCCGGGAATATGTCGACTTAGAGAGAGAA
Foxn3	Ches1	NM_183186	nucleus	checkpoint supressor 1	0.293681	2.71893	3.38254	2.63329	1.09371	0	-0.00369194	0.80974	56.5511	0.860033	1.47973	1.27351	CAGCTACATCAACTTTTTATTTTTACTACTCTGATTCTGTAACACTTCTGAGTTTTGTTGTAATTTTACA
Sfmbt1		NM_019460	nucleus	Scm-like with four mbt domains 1	0.322047	2.72048	3.37024	0.415619	0.248871	37.1723	0.0549463	1.1582	44.226	-0.304686	-0.804545	20.1066	TTATCAACGCAGCATACAAACCCAGCCGCGTCCTCCGTGAGCTCCAGCTGGACAAAGACTCTGTGTGGCA
Eif2s1		NM_026114	nucleus	eukaryotic translation initiation factor 2, subunit 1 alpha	0.429934	2.75429	3.10887	-1.2096	-0.40245	25.4883	0.153972	0.989412	49.6175	-0.585181	-1.32493	1.7153	CCTTGTGTGACCCATTTCCGAGGAGCCATGCTTGCTAGTCTGCATACCATGTTGCTAGTATTTAGGGACT
Afmid		NM_027827	nucleus	Mus musculus arylformamidase (Afmid), mRNA.	0.299249	2.77785	2.93548	1.20725	0.552328	7.05354	0.0188071	0.897783	53.0136	0.227317	0.288547	75.6018	CAGCAGCTGCGTGGTGTGGATCACTTTGACATCATAGAGAATCTGACCCGGGAGGATGACGTGCTCACCC
Bcl6		NM_009744	nucleus	B-cell leukemia/lymphoma 6	0.324667	2.7935	2.82425	3.94747	1.56038	0	-0.0640957	0.17866	83.5674	0.181325	0.169374	82.7611	TCTTTGGGAATGTTTGACTCCTCCCACATTCTGCGTCATGCTTGTCGTTATAATTACTCCGGAGACAGGG
Rfwd3	BC027246	NM_146218	nucleus	cDNA sequence BC027246	0.547812	2.81958	2.64568	0.162736	0.141889	49.5921	0.0933754	0.936867	51.5274	0.0206753	-0.10572	81.3589	TCCTTGGAGCCAGGGGGCTTTGTAGACTTTCAGACAGAGAGCAGCACCCGACACTGTCTTGTGACTTACA
Mll5		AK021284	nucleus	Mus musculus 12 days embryo eyeball cDNA, RIKEN full-length enriched library, clone:D230038D11 product:hypothetical SET-domain of transcriptional regulators (TRX, EZ, ASH1 etc) containing protein, full insert sequence.	0.312776	2.86891	2.33033	0.698217	0.352481	24.7558	NA	NA	NA	0.163376	0.174303	82.5496	CGCAGGGGGCCGAGTCGGAGATCGAGCCTGCGTTCGGGAGCGGCAGCAGAGGGGGCATAGACACTCGGAG
Foxp1		NM_053202	nucleus	forkhead box P1	0.370246	2.92968	1.98045	NA	NA	NA	0.0302126	0.663779	62.8902	0.8269	0.71397	34.3171	ATCAGTGGTAACCCTTCCCTTATTAAAAACATGCAGAGCAGCCACGCCTACTGCACACCTCTCAATGCAG
Tcf12		NM_011544	nucleus	transcription factor 12	0.608425	3.01545	1.55419	2.26946	0.947897	0	0.0195541	0.850143	54.8965	-0.195047	-0.429515	53.8612	AGACACCATCTGTGACCATAGCCTAGCTAATATTTTGAAAGGGGAAGTTTTGTCCCCTGGATTTGCCCCC
Depdc1a	Depdc1	NM_029523	nucleus	Mus musculus DEP domain containing 1 (Depdc1), mRNA.	0.435211	3.04407	1.42837	-0.678978	-0.182344	51.6281	0.213298	1.1954	43.2006	-0.562055	-1.03912	7.98853	GATTCTACTAAAAGACTACAAAGAAATGATCAAGGATTTCAAGAAAGATGTGCCAAGAAAATGCAGCTAG
Atrx		NM_009530	nucleus	alpha thalassemia/mental retardation syndrome X-linked homolog (human)	0.339824	3.04436	1.42713	0.456085	0.248675	37.1963	-0.0316139	0.160367	84.1796	0.419057	0.557847	49.7266	GAGGAGATTGGTCCTTTTTCTAAAGGCATAAAGCAAAGTAAAACTGACACAGCTGGTGGAGAAAAGAAAG
Stk4		NM_021420	nucleus	serine/threonine kinase 4	0.373829	3.07886	1.28586	0.622463	0.227233	39.8226	-0.0566115	0.158268	84.2485	-0.548655	-0.378283	59.092	GCTGTCCTTTATTCTGGGGGAAGTTTTTCCAGCTCAAACTACACCCTCACCCTCACCACCCTTTTTAAAG
Rfwd3	BC027246	NM_146218	nucleus	cDNA sequence BC027246	0.557798	3.18584	0.914751	-0.276708	-0.0284811	59.6216	0.217914	1.08775	46.3338	-0.115116	-0.414157	55.4375	GTCATATTTACCCAAAGCTGCAGTGGCTGCATTTCCTTATGGTGGGGTGCTGGCTGGAACATTGGAGAAT
Cux1	Cutl1	NM_009986	nucleus	cut-like 1 (Drosophila)	0.50467	3.20116	0.869366	0.07301	0.108929	52.7857	8.0843e-05	0.2858	79.5991	1.4027	0.816669	25.5457	GCGGGCCACAGGGCAAAATCGCCATAGGCCAAGGTGCATATAGAAAACAAAGGAGCATTAAGCCCAATCT
Clk4		NM_007714	nucleus	Mus musculus CDC like kinase 4 (Clk4), mRNA.	0.387401	3.53449	0.274095	0.962145	0.45873	14.0339	-0.044119	0.38276	75.5625	0.407662	0.639868	41.3925	AAAGATCCAGGAGTATAGAGGATGATGAGGAGGGTCACCTGATCTGTCAAAGTGGAGACGTTCTAAGAGC
Setd8	2410195B05Rik	NM_030241	nucleus	RIKEN cDNA 2410195B05 gene	0.620607	4.04008	0.294352	-1.02394	-0.318532	35.726	0.044666	0.946685	51.1626	-0.380915	-0.794357	20.8059	ACACACTGTCGTGTATGAATATTTTTTAGCAAAAGTTTCACAGTAAGCTAGTCTTCCCCTCTGCTTTCTC
Cux1	Cutl1	NM_009986	nucleus	Mus musculus cut-like 1 (Drosophila) (Cutl1), transcript variant 1, mRNA.	0.650105	4.3606	0.573351	0.0157473	0.0848499	54.8074	NA	NA	NA	0.0884513	0.0381588	85.3621	CATACCCATCACCAAAAACCATCGAGGAACTTGCCACACAACTCAACCTGAAGACCAGCACCGTCATCAA
Elf2		NM_023502	nucleus	Mus musculus E74-like factor 2 (Elf2), mRNA.	0.967624	6.94998	2.2367	0.464799	0.259808	35.8278	0.283306	1.04458	47.7277	0.23076	0.30965	73.9402	GACCCAGCAGTCACCAGTTTCCAATGGGTCTCCTGAGTTAGGAATCAAGAAGAAAGCCAGAGAAGGAAAA
Rnf14		AK011316	nucleus	Mus musculus 10 days embryo whole body cDNA, RIKEN full-length enriched library, clone:2610005D23 product:ring finger protein 14, full insert sequence.	NA	NA	NA	0.195177	0.150246	48.7166	NA	NA	NA	-0.272792	-0.446494	52.1155	TTACTGTGACAACCGTCCCAACTTCCTTCTAGGAGTGGAATGTGACGAAGTGGTTACTGACTGCTGTGCC
Abl1		NM_009594	nucleus	v-abl Abelson murine leukemia oncogene 1	NA	NA	NA	0.228328	0.162539	47.3881	NA	NA	NA	-0.173311	-0.392509	57.649	ATGTGTCATTGGAAACTTATTTCTGTGGCTACCTTTCTTGTCAGACGTGGTGGTGCCCACAAAGGCAGGT
Abl1		NM_009594	nucleus	Mus musculus v-abl Abelson murine leukemia oncogene 1 (Abl1), mRNA.	NA	NA	NA	0.0187188	0.0861537	54.7054	NA	NA	NA	-0.577838	-1.17317	4.11406	TGTTGGAGATCTGTTTGAAGTTGGTGGGCTGCAAATCCAAGAAGGGGCTCTCTTCGTCCTCCAGCTGCTA
Pou2f1		NM_198932	nucleus	Mus musculus POU domain, class 2, transcription factor 1 (Pou2f1), transcript variant 2, mRNA.	NA	NA	NA	NA	NA	NA	NA	NA	NA	NA	NA	NA	GAACTGCTAGGTCATGAAGGTTCTACGACCTAAGATGTGAGTTGGTTGTGGGGTGTTGTTTGTTTGTTTG
Qk		NM_021881	nucleus	quaking	NA	NA	NA	NA	NA	NA	NA	NA	NA	NA	NA	NA	TCCGCCACCAGGGACTGGAACCTGCGGTGAGGATTAACGGAACCGCGCGTCACGCCGCATGGAACAGAGC
Senp5		NM_177103	nucleus	SUMO/sentrin specific protease 5	NA	NA	NA	-1.07919	-0.353824	31.3311	-0.0873961	0.174031	83.7243	NA	NA	NA	GGGTATGGAGCTTGCTGGCACAGGGCTGATCTGAGAAGAGTTAAGGTAGGAGGAAAAACGGGCAGCGTCC
Zfp238		NM_013915	nucleus	Mus musculus zinc finger protein 238 (Zfp238), mRNA.	NA	NA	NA	NA	NA	NA	NA	NA	NA	NA	NA	NA	AATGTGTGGCTTGGGAGTCCTTGGGGTGTGAGCCTGATTTAAAATTCAGACATGTAACTCTCCACCACTA
Itpkb		XM_205854	Phosphatidylinositol signaling system	inositol 1,4,5-trisphosphate 3-kinase B	0.103488	0.653672	51.4533	0.393162	0.234996	38.8746	-0.0551045	0.172818	83.7652	0.538661	0.869101	21.6226	TGTATTTAGCTTCGAGAGCGCCTGTCTTCTGACAACCCTCTGTGTATAGGCCCCACCCCTTGATCCAGGC
Pik3ca		NM_008839	Phosphatidylinositol signaling system	phosphatidylinositol 3-kinase, catalytic, alpha polypeptide	0.313211	2.29185	8.1636	0.767566	0.352847	24.7144	0.0249012	0.919159	52.194	0.312321	0.389011	66.9004	TTCACAAAGCAAATGAATGATGCACATCATGGTGGATGGACGACAAAAATGGATTGGATCTTCCACACCA
Itpkb		XM_205854	Phosphatidylinositol signaling system	inositol 1,4,5-trisphosphate 3-kinase B	0.335336	2.3745	7.00654	0.0278726	0.0889902	54.4806	0.253907	1.55013	37.0828	0.376449	0.574963	47.9577	TTGAAGGACTTAGACCGGTGTTTCTCCATGTAATTCGGTAGTTGCCAGAGTTGTTCAGAGGGCTGCCCAA
Dgkd		mSQ021722	Phosphatidylinositol signaling system	diacylglycerol kinase, delta	0.310631	2.38859	6.82093	1.99782	0.859806	0	-0.0558117	0.268274	80.2884	0.562189	0.878418	20.9664	GACCATCTGGAGCAGATTCCTCTTGTATTGTTATGTACATAGTCTGCATCAGAGAGTTGTAAATAAGTTC
Calm1		NM_009790	Phosphatidylinositol signaling system	calmodulin 1	0.252371	2.50875	5.37357	2.01863	0.884279	0	-0.0902311	-0.0768311	89.8467	-0.280699	-0.72693	25.8008	GACGGGGGACCAACTCTATGGAAATTGTAAATAAGTTTTATTTATAAACCTGGCACTGTATTCAATAAAC
Psma5		NM_011967	proteasome	proteasome (prosome, macropain) subunit, alpha type 5	-0.827195	-6.72659	0.065822	-1.09061	-0.334306	33.7539	-0.393177	-3.04623	1.9468	-0.280656	-0.595164	37.2805	CATGGAAAATATCCAGTATATGTGTGTGTGTTTTTTTATGAAGTCTGTACATAACAGCAATTCTGAAATA
Psmb3		NM_011971	proteasome	proteasome (prosome, macropain) subunit, beta type 3	-0.381216	-3.94062	0	-1.32148	-0.430532	22.3115	-0.16066	-1.3137	41.1786	-0.0570884	-0.219127	73.8388	CTTTGTAGTCAGTGGTACCTGCTCCGAACAAATGTATGGGATGTGTGAGTCTCTCTGGGAGCCCAACATG
Psmf1		NM_144889	proteasome	proteasome (prosome, macropain) inhibitor subunit 1	-0.535101	-3.53106	0	-0.700671	-0.201326	49.6969	-0.276219	-1.88229	16.0871	0.111638	0.0814435	85.1715	CCCTCCACCCGATGCAGTCGCGGTCACAGCGCTATAAGAACAGAACGCATTTTGGATGTTATTATTAAGA
Psme1		NM_011189	proteasome	proteasome (prosome, macropain) 28 subunit, alpha	-0.561265	-3.50156	0	-0.990266	-0.316228	36.0146	-0.0959494	-0.289627	90.3567	0.239519	0.361143	69.4982	ACTATCGGCAGCTGGTGCACGAGCTGGACGAGGCGGAGTACCAGGAGATCCGTCTGATGGTCATGGAGAT
Psmd4		NM_008951	proteasome	proteasome (prosome, macropain) 26S subunit, non-ATPase, 4	-0.488671	-3.48279	0	-0.953979	-0.287337	39.625	-0.258026	-1.31937	40.8506	NA	NA	NA	GGACTGTAAAGACGGGGTTGGATAGAGGCTTAGATGTGCTCTGCTGCCTTTATGATGGAATAAAGCTTGG
Psme1		NM_011189	proteasome	proteasome (prosome, macropain) 28 subunit, alpha	-0.525762	-3.17814	0	-1.2852	-0.438232	21.4705	-0.0756792	-0.126548	90.4029	0.0423475	-0.054442	83.564	AACCTTCACACCAAGCTGGAAGGCTTCCACACGCAGATCTCCAAGTACTTCTCCGAGAGGGGTGACGCCG
Psmb1		NM_011185	proteasome	proteasome (prosome, macropain) subunit, beta type 1	-0.616653	-2.88298	1.07239	-0.637509	-0.153911	54.2137	-0.326355	-1.09759	54.2723	0.158968	0.108558	84.7109	TGGCTTCAAAAATATGCAGAATGTAGAGCACGTCCCCCTGACGCTGGACAGAGCCATGAGGCTGGTGAAA
Psmb8		NM_010724	proteasome	proteosome (prosome, macropain) subunit, beta type 8 (large multifunctional protease 7)	-0.449775	-2.45	6.23965	-0.569633	-0.131585	55.938	-0.0490608	0.0455705	87.4917	0.300624	0.269161	77.0355	TCTCCGTGTCTGCAGCATCCAAGCTGCTTTCCAACATGATGCTGCAGTACCGGGGGATGGGCCTCTCCAT
Psmb8		NM_010724	proteasome	Mus musculus proteosome (prosome, macropain) subunit, beta type 8 (large multifunctional protease 7) (Psmb8), mRNA.	-0.288445	-2.03511	14.3628	-0.961309	-0.290439	39.239	-0.106858	-0.338199	89.7474	-0.425133	-0.743027	24.5508	ATCTTCGGGGCCAAGTGGTCATGGCGTTACTGGATCTGTGCGGTGCCGCTCGGGGGCAGCGGCCCGAGTG
Psmb8		NM_010724	proteasome	proteosome (prosome, macropain) subunit, beta type 8 (large multifunctional protease 7)	-0.204604	-0.959132	47.7393	-1.86121	-0.537242	12.0018	-0.0925285	-0.163319	90.6512	NA	NA	NA	ATTGGTGGCACTGGCTGGCAGACTCAGAGACCTGGGACTACTTCAGTCTTAGGAAAAAGAAGGGCTCAAC
Psmb3		NM_011971	proteasome	proteasome (prosome, macropain) subunit, beta type 3	NA	NA	NA	NA	NA	NA	NA	NA	NA	NA	NA	NA	TCCTGCCTCACAACCAGATAGGAACAAGAGGGCTGACGTCAGGGAACCCAGAGAGCCATGAACTCATTTG
Psmd4		AB029145	proteasome	Mus musculus mRNA for pUb-R4, complete cds.	NA	NA	NA	NA	NA	NA	NA	NA	NA	NA	NA	NA	TGGGCTTGGGGAGCAGTGTGGCCAGCCCTGTGGAATATCTACTAGGTCTACCCTGGCCTTCTGTCCTTGC
Psmf1		NM_144889	proteasome	proteasome (prosome, macropain) inhibitor subunit 1	NA	NA	NA	NA	NA	NA	NA	NA	NA	NA	NA	NA	GTGGCTGTTATCAAAGCCAACAGGGCAAGCTACTGTGGACTCTGCTCTGCATGGTCTTGGTCAAATTTTT
Ppp1cb		NM_172707	regulation of actin cytoskeleton	protein phosphatase 1, catalytic subunit, beta isoform	0.0868455	0.467682	56.1885	0.103771	0.118736	51.8827	-0.081268	0.182021	83.4526	-0.18743	-0.480544	48.6218	TTATTCAGACCTCTTAAAACTACTTTACAGCTTCTCATATATAAGTACTCAGTACATCATGTGCTCCTAA
Ppp1cb		NM_172707	regulation of actin cytoskeleton	protein phosphatase 1, catalytic subunit, beta isoform	0.169723	1.03846	39.7623	-0.020077	0.0653264	56.2228	-0.0365198	0.28434	79.6571	0.196892	0.182051	82.2015	CACTTATTGGATGTGATTCTAAAGTCTTTTATTGAACATTGTCAAATTCGTACGCTTCATAGGATGGACA
Ppp1cb	PPP1CB	NM_172707	regulation of actin cytoskeleton	Mus musculus protein phosphatase 1, catalytic subunit, beta isoform (Ppp1cb), mRNA.	0.363738	1.3849	28.9159	0.154152	0.129277	50.8661	0.187595	0.957574	50.7623	-0.124281	-0.244381	71.7537	CTTTTACTTTTGGAGCTGATGTAGTCAGTAAATTTCTGAATCGTCATGATTTAGACTTGATTTGTCGAGC
Wasf2		NM_153423	regulation of actin cytoskeleton	WAS protein family, member 2	0.246564	1.62321	22.1087	0.516965	0.286078	32.6093	0.1497	0.901331	52.8765	0.495129	0.845929	23.3083	TAGGGTTTCGATGTGCTGTGTTCTCATCCTACAGCTGGTTTGGTAATGATCTGCAAGTCCCGGAGAGCAA
Iqgap1		NM_016721	regulation of actin cytoskeleton	IQ motif containing GTPase activating protein 1	0.299884	1.73971	19.0952	1.721	0.73568	0	0.0607865	1.20091	43.0541	0.884324	1.36175	2.44843	GCTTTTATCCTGAGAAACCTGGACCCTTAGGCTCTGACTAACAAAGACAGTTCAGCTCCAGACACTGAAC
Itga4		NM_010576	regulation of actin cytoskeleton	integrin alpha 4	0.276658	2.249	8.81053	NA	NA	NA	0.106085	1.34658	39.7206	NA	NA	NA	AGAAGAAAACAGGAGAGACAGCTGGAGTTATGTCAACAGCAAAAGCAATGATGACTGAAGACTTCTACAC
Ppp1cb	PPP1CB	NM_172707	regulation of actin cytoskeleton	Mus musculus protein phosphatase 1, catalytic subunit, beta isoform (Ppp1cb), mRNA.	0.571559	2.26234	8.6057	-0.217623	-0.00622552	59.3807	0.17572	0.850085	54.8988	-0.221438	-0.376345	59.2877	GACGGATATGAATTTTTTGCTAAACGACAGTTGGTAACCTTATTTTCTGCCCCAAATTACTGTGGCGAGT
Pik3ca		NM_008839	regulation of actin cytoskeleton	phosphatidylinositol 3-kinase, catalytic, alpha polypeptide	0.313211	2.29185	8.1636	0.767566	0.352847	24.7144	0.0249012	0.919159	52.194	0.312321	0.389011	66.9004	TTCACAAAGCAAATGAATGATGCACATCATGGTGGATGGACGACAAAAATGGATTGGATCTTCCACACCA
Wasf2		NM_153423	regulation of actin cytoskeleton	WAS protein family, member 2	0.299108	2.46435	5.88058	0.696455	0.32958	27.3958	-0.0123057	0.449744	72.6084	1.16258	1.19315	5.88522	GTACTCCCAATAACCTGAAGATTCCATGTAACTCTTATGTACGCGCATGAATACTTTAAATGCCAACCTT
Iqgap1		NM_016721	regulation of actin cytoskeleton	IQ motif containing GTPase activating protein 1	0.442622	2.5554	4.87478	1.92862	0.812092	0	0.545245	1.5632	36.9969	0.872439	1.27301	3.94766	TAATTGGTGACAGATCATGCGGTATGTCCCTATTACAAATGTAAGTCTTGGAGAAGGGTCCTTCATGGTG
Cyfip2		NM_133769	regulation of actin cytoskeleton	cytoplasmic FMR1 interacting protein 2	0.479636	3.55258	0.259429	3.87702	1.50312	0	-0.261411	-1.98273	13.3188	-0.123577	-0.309388	65.877	TTGATTTGTATTTTGGGGGTACCTGTGTTGAGTCGATAAAACATTTTCATCTCCATTAAAACTGCTTCCA
Cyfip2		NM_133769	regulation of actin cytoskeleton	cytoplasmic FMR1 interacting protein 2	0.643888	3.59393	0.231392	NA	NA	NA	-0.231357	-0.652975	79.5746	NA	NA	NA	ACAATGAGGTTTTTGCCATCCTGAACAAGTACATGAAGTCTGTAGAGACAGACAGTTCCACCGTAGAGCA
Itga4		NM_010576	regulation of actin cytoskeleton	integrin alpha 4	NA	NA	NA	NA	NA	NA	NA	NA	NA	NA	NA	NA	CTGAGCCAGTGTTTTCAGTTTTCTCCTGTCATCTGGGAGCTCTTTGTAAAATGTGCTCTTTAGAGGAAAA
Eef1d		NM_023240	translation	eukaryotic translation elongation factor 1 delta (guanine nucleotide exchange protein)	-1.41227	-12.3532	0	-1.20781	-0.40006	25.7662	-0.695279	-5.94775	0.58638	-0.405418	-0.870759	15.9201	AGATCCAGTGTGTGGTGGAGGATGACAAAGTGGGCACCGACTTGCTCGAGGAGGAGATCACCAAATTTGA
Sars	Sars1	NM_011319	translation	seryl-aminoacyl-tRNA synthetase 1	-0.791016	-7.46836	0.0980322	-0.731209	-0.208717	48.9072	-0.545211	-5.12637	0.9944	NA	NA	NA	GTTTGTGAAGCCTGCACCCATTGACCAGGAGCCATCTAAGAAGCAGAAGAAGCAACATGAAGGCAGCAAA
Eef1d		NM_023240	translation	Mus musculus eukaryotic translation elongation factor 1 delta (guanine nucleotide exchange protein) (Eef1d), mRNA.	-1.50276	-7.02551	0.095	-1.32879	-0.416266	23.9045	-0.805156	-4.1995	1.21305	-0.749819	-1.06633	7.04295	GAATGGTGCCAGCGTGATCCTCCGAGACATTGCAAGAGCCAGAGAGAACATCCAGAAATCCTTGGCTGGA
Eif3d	Eif3s7	NM_018749	translation	eukaryotic translation initiation factor 3, subunit 7 (zeta)	-0.738482	-6.97566	0.0920504	-0.920489	-0.286721	39.7016	-0.281095	-1.69819	22.3601	0.106821	0.0668575	85.3107	AGAAACTTAAATGAGTTGGCCTGGCGCCTGCGTGTGTTGCACCCAGCTGTGCTTGGGCAGCGTGTGTCCA
Eif2a	D3Ertd194e	NM_001005509	translation	DNA segment, Chr 3, ERATO Doi 194, expressed	-0.912755	-6.14163	0	0.491752	0.257406	36.123	-0.650989	-4.63349	1.20862	0.126846	0.0855474	85.1185	CACTATAAGCAAGTCTCTTAAGCCCATGGTGTTCATGGAATTGCCATATGCCCACTGTTAACATCAGTCT
Rpl19		NM_009078	translation	ribosomal protein L19	-1.27441	-5.93908	0	-0.292	-0.036266	59.6169	-0.64087	-3.29028	1.53114	0.137696	0.128765	84.201	CTCGTGTCTGTACATAGCGGCCTGGCTGTGGCCTCATGTGGATCAGTCTTTAAAATAAAACAAGCCTTTG
Rpl8		NM_012053	translation	ribosomal protein L8	-1.12243	-5.65716	0	-2.07303	-0.539402	11.8254	-0.6451	-4.84966	1.12562	-1.28896	-0.931236	12.637	GGCAGAATTGACAAGCCTATCTTAAAGGCTGGCCGTGCCTACCACAAGTACAAGGCAAAGAGGAACTGCT
Rbm3		NM_016809	translation	Mus musculus RNA binding motif protein 3 (Rbm3), mRNA.	-0.875302	-5.50276	0	-0.680446	-0.185099	51.3571	-0.385553	-2.32745	6.66409	-0.361442	-0.583303	38.4076	GGGGTTTTGGCTTCATCACCTTCACAAACCCAGAGCATGCCTCAGATGCGATGAGAGCTATGAATGGAGA
Eif3i	Eif3s2	NM_018799	translation	Mus musculus eukaryotic translation initiation factor 3, subunit 2 (beta) (Eif3s2), mRNA.	-1.05795	-5.45773	0	-1.13192	-0.363516	30.1403	-0.505384	-3.57619	1.30656	0.167522	0.107691	84.7297	ACATCATCATGTTCTCCACAGACAAGCAGATGGGGTATCAGTGCTTCGTGAGCTTCTTTGATCTGCGGGA
Eif3i	Eif3s2	NM_018799	translation	eukaryotic translation initiation factor 3, subunit 2 (beta)	-1.10109	-5.34021	0	-1.63469	-0.496418	15.5842	-0.503757	-2.91698	2.2999	-0.315522	-0.400056	56.8799	TTTGAGTTCGAGTTTGAGGCCTAAGTTCTGGGTCTCCATCCACAACAGAGAAGCTGCTCACAGAAGGTTT
Tufm		NM_172745	translation	Tu translation elongation factor, mitochondrial	-0.775537	-5.17815	0	-1.56354	-0.548913	11.0646	-0.397522	-2.73169	3.05827	-0.292142	-0.761538	23.1579	CATTCCCACTGTGGGCATAAGGCTGCCCTGGTCAGCGTTCCCACTGTGGACACAGGCTGTATCCAGGCAG
Eif3i	Eif3s2	NM_018799	translation	Mus musculus eukaryotic translation initiation factor 3, subunit 2 (beta) (Eif3s2), mRNA.	-1.01812	-4.96265	0	-1.2416	-0.365494	29.8985	-0.32507	-1.98477	13.2667	NA	NA	NA	AGTGCCGTCTGGGGCCCCCTCGGGGAGTGCGTCATCGCAGGCCACGAGAGCGGAGAGCTCAACCAGTATA
Eif3m	Ga17	NM_145380	translation	dendritic cell protein GA17	-1.00735	-4.9413	0	-0.493628	-0.109997	57.3177	-0.671156	-3.43614	1.39247	0.273208	0.31228	73.7261	CTACAGATTGGAGCTGATGATGTTGAAGCATTTGTTATTGATGCTGTAAGAACTAAAATGGTCTACTGCA
Kars		NM_053092	translation	lysyl-tRNA synthetase	-0.659539	-4.82186	0	-1.2605	-0.38919	27.0442	-0.2626	-1.81949	18.0415	-0.145995	-0.310546	65.7668	GGAATACGGGCTGCCTCCCACAGCGGGCTGGGGCATGGGCATTGATCGGCTCACCATGTTTCTCACCGAT
Eif3g	Eif3s4	NM_016876	translation	eukaryotic translation initiation factor 3, subunit 4 (delta)	-0.573318	-4.65902	0	-1.68896	-0.569933	9.47437	-0.331037	-2.4859	4.83208	-0.161007	-0.399203	56.9668	GTCCAAGGGTTTTGCTTTTATCAGCTTTCACCGCCGGGAGGATGCTGCACGTGCCATTGCAGGGGTGTCT
Sars	Sars1	NM_011319	translation	Mus musculus seryl-aminoacyl-tRNA synthetase 1 (Sars1), mRNA.	-0.606475	-4.62124	0	-0.508476	-0.120533	56.681	-0.418444	-3.1356	1.76192	-0.365518	-0.802394	20.253	AAAGAATAATCTCCGTTTCTCTACACAGAACAAGTTGAAGGCAATGTCTTCCCTCTTTTCGCCCAAGAAG
Eef1a1		NM_010106	translation	eukaryotic translation elongation factor 1 alpha 1	-1.24298	-4.60748	0	-0.158206	0.0160586	58.7709	-0.894588	-3.69904	1.26093	NA	NA	NA	TAATAGTAAAAGACTGGTTAATGATAACAATGCATCGTAAAACCTTCAGAAGGAAAGAATGTTGTGGACC
Mrpl24		NM_026591	translation	mitochondrial ribosomal protein L24	-0.605866	-4.57543	0	NA	NA	NA	-0.304963	-2.35442	6.30621	NA	NA	NA	ATGCTGGGAAGCAAGGCAAAGTAGTCCAAGTCGTTCGGCAGCGAAACTGGGTTGTCCTGGAGGGGTTGAA
Rpl4		NM_024212	translation	ribosomal protein L4	-1.16744	-4.53856	0	-0.448846	-0.0953909	58.0802	-0.751788	-4.15915	1.21	0.136589	0.115625	84.5486	TGTGACTCTTAAATTGTGGATGTTTCCAAGCCCCTTGAAATTAACCTTTTGAAGAACAAGTGGCAAGATG
Eif3h	Eif3s3	NM_080635	translation	eukaryotic translation initiation factor 3, subunit 3 (gamma)	-0.960871	-4.43435	0	-0.0831154	0.0385396	57.8019	-0.605589	-4.14334	1.20906	NA	NA	NA	GACGAAATGAGCCAGGACATAATCAAATACAACACGTACATGCGCAACACCAGTAAGCAGCAGCAGCAGA
Rpl10		NM_052835	translation	ribosomal protein 10	-1.18113	-4.42937	0	0.125737	0.11598	52.1408	-0.692149	-2.8481	2.53979	0.740741	0.825138	24.8856	CAGGGTTCACATTGGCCAGGTCATCATGTCCATCCGAACCAAGTTGCAGAACAAGGAACATGTGATTGAG
Eef1g		NM_026007	translation	eukaryotic translation elongation factor 1 gamma	-1.03811	-4.35452	0	NA	NA	NA	-0.719635	-3.72677	1.25311	NA	NA	NA	CTTGCCAGTCGCCTAGCTGCCTGCACCTACCCTTCAAGGGAGATGGGGGTCATTAAAGAAAACTGAACAT
Eif2s3x		NM_012010	translation	eukaryotic translation initiation factor 2, subunit 3, structural gene X-linked	-0.740369	-4.27451	0	-2.00064	-0.677624	3.20359	-0.531928	-3.33781	1.47914	-0.888189	-1.48746	0.755124	TATCTCAGTCTTCCCACACTGGCAAAGAGTATAGCAACTGGTGGTTAGTGATAATTGACAAGGTTCTGTC
Rpl4		NM_024212	translation	ribosomal protein L4	-1.12656	-4.23566	0	-0.049444	0.0587971	56.6479	-0.769354	-3.10238	1.82572	0.604412	0.997945	13.6584	CTTAAATTGTGGATGTTTCCAAGCCCCTTGAAATTAACCTTTTGAAGAACAAGTGGCAAGATGTGAGACT
Fxr1	Fxr1h	AF124385	translation	Mus musculus fragile-X-related protein 1 (Fxr1h) mRNA, partial cds.	-0.763721	-4.20529	0	0.536359	0.29659	31.3321	-0.557969	-3.19396	1.66257	0.332258	0.486222	57.167	CAGTTGCAGATTATATTTCTAGAGCTGAGTCTCAGAGCAGACAAAGAAACCTCCCAAGGGAAACTTTGGC
Eif3e	Eif3s6	NM_008388	translation	eukaryotic translation initiation factor 3, subunit 6	-0.988172	-4.18527	0	-0.658102	-0.158854	53.7937	-0.617369	-2.81079	2.68891	-0.27328	-0.392023	57.6984	GTCTCGCCCTACCAGCAAGTGATTGAAAAGACCAAAAGCCTTTCTTTTAGAAGCCAAATGTTGGCCATGA
Mrpl4		mSQ025404	translation	mitochondrial ribosomal protein L4	-0.447482	-3.91675	0	-0.899798	-0.278704	40.6956	-0.144113	-0.848966	69.2758	NA	NA	NA	TCTACACATTGTGGATTCCCTGGAGCTACCCACGGCAGACCCCCAGTACCTGACAGAGTTGGCCCAGTAC
bsid(908150)	Mrpl19	NM_026490	translation	mitochondrial ribosomal protein L19	-0.62232	-3.91623	0	-1.9836	-0.648976	4.57718	-0.154488	-0.633921	80.4528	-0.306558	-0.526138	44.0064	CCTAAAAGTTGCCCTTTGGCTTCTACTGCACATCCTTGCGTATGTGTACTGCAATTACACACACACTTAA
Eif4a1		NM_144958	translation	eukaryotic translation initiation factor 4A1	-0.712928	-3.90774	0	-2.1491	-0.748022	0.628474	-0.161663	-0.822077	70.7997	-0.402754	-0.845354	17.4525	ATTGAGACTTTCTACAACACCTCCATTGAAGAGATGCCCCTCAACGTTGCTGACCTCATTTGAGGGGCTG
Eif2a		BC030447	translation	Mus musculus DNA segment, Chr 3, ERATO Doi 194, expressed, mRNA (cDNA clone IMAGE:5400637), containing frame-shift errors.	-0.757154	-3.86391	0	0.779566	0.375029	22.2558	-0.59049	-2.58606	3.97523	0.501754	0.83477	24.1473	TGTCCCACAGAGTGCACCACGGAACACGGTCACCCAGTCTGCTTCTGGTGATCCTGAAGTAGACAAAAAA
Pa2g4		NM_011119	translation	proliferation-associated 2G4	-0.531243	-3.80704	0	-2.00423	-0.704425	2.09589	-0.289705	-1.8002	18.679	-0.702147	-1.46537	0.814917	GGGGTTGTAGAGAAGTTACAATTTGTACCTCTGGCATGCTGTCCCAGGGAACTAAGGCTGAGGTTTTTGA
Eef2		NM_007907	translation	eukaryotic translation elongation factor 2	-0.974294	-3.65853	0	-0.198698	0.000471201	59.2357	-0.83254	-3.20996	1.63805	0.375645	0.297675	74.8955	GGCATCCCAGCGCTGGACAACTTCCTGGACAAACTGTAGGCAGCCTGATACTGCCACATGCTGCACAGTG
Eif3k	1200009C21Rik	NM_028659	translation	RIKEN cDNA 1200009C21 gene	-0.868849	-3.65373	0	-0.208445	-0.00326906	59.3208	-0.545924	-2.83661	2.58416	0.103146	0.0676093	85.3054	CAGGTCTTCATCTGCAGCCAGGAAGAGAGCATTAAGCCCAAGAACATCGTGGAGAAGATTGACTTTGACA
Eif3f	Eif3s5	NM_025344	translation	eukaryotic translation initiation factor 3, subunit 5 (epsilon)	-0.944767	-3.62401	0	0.469309	0.257888	36.0638	-0.749626	-2.81676	2.66407	1.40405	1.02589	12.2446	ACCGAAGTGGAGGCAAAGGGTTTCTTTGTGGTCTTGAGTCACGGTGACTCAGTCAGCTGCTTGTGACTCC
Rpl6		NM_011290	translation	ribosomal protein L6	-1.05958	-3.56839	0	-1.01707	-0.287847	39.5617	-0.621761	-2.34164	6.47331	-0.535073	-0.792746	20.9178	GAACACACCAGAAGTTTGTCATTGCCACCTCTACAAAAGTTGATATCAGCGATGTTAAAATCCCCAAACA
Fxr1	Fxr1h	NM_008053	translation	fragile X mental retardation gene 1, autosomal homolog	-0.855992	-3.56268	0	0.526586	0.27716	33.6987	-0.637236	-2.4999	4.69951	-0.0808235	-0.265609	69.9088	CTGTGTTAAAAATATATCATCAGATGTGCCTTGAGAATAGTATATGTAACATTAAAAAAAGTTGCTGGCT
Rps9	3010033P07Rik	NM_029767	translation	Mus musculus RIKEN cDNA 3010033P07 gene (3010033P07Rik), mRNA.	-0.94731	-3.53623	0	0.179548	0.146708	49.0901	-0.559016	-2.38252	5.95435	0.525681	0.816038	25.5953	TCAAGTTTACCCTGGCCAAGATCCGTAAGGCGGCCCGGGAGCTGTTGACGCTAGACGAGAAGGATCCCCG
Rps11		NM_013725	translation	ribosomal protein S11	-1.12128	-3.52506	0	-0.372139	-0.0668166	59.1459	-0.529226	-1.85506	16.9122	0.139596	0.131369	84.1252	ACGAAGATGAAGATGCAGAGGACCATTGTCATCCGCCGGGACTATCTCCATTACATCCGAAAGTACAATC
Pa2g4		NM_011119	translation	proliferation-associated 2G4	-0.611242	-3.46601	0	NA	NA	NA	-0.146913	-0.467051	86.816	NA	NA	NA	CTCTAAACAATATGGCCTGAAAATGAAAACTTCACGTGCCTTTTTCAGTGAGGTGGAACGGCGTTTTGAT
Rps9		NM_029767	translation	ribosomal protein S9	-0.886186	-3.46163	0	0.0784252	0.106944	52.9631	-0.550622	-2.50585	4.64455	0.43958	0.606705	44.7136	AGGATCCCCGGCGTCTGTTTGAAGGCAATGCTCTCCTGCGGCGGCTTGTTCGCATTGGGGTGCTGGACGA
Eef2		NM_007907	translation	eukaryotic translation elongation factor 2	-0.951443	-3.42269	0	-0.569183	-0.126365	56.2983	-0.393574	-1.14456	51.3666	-0.0750382	-0.138877	79.513	GCGCCGCTGGCTGCCTGCAGGGGACGCCCTCCTGCAGATGATCACCATCCACTTACCATCCCCCGTCACT
Eif3g	Eif3s4	NM_016876	translation	eukaryotic translation initiation factor 3, subunit 4 (delta)	-0.598841	-3.4127	0	-1.42584	-0.47876	17.2782	-0.347534	-1.97961	13.3986	-0.261088	-0.5877	37.9883	CCCAGAGCAAGACAGGGAAGTATGTGCCCCCCAGCCTCCGGGACGGGGCCAGCCGCCGTGGGGAGTCCAT
Rps24		NM_011297	translation	ribosomal protein S24	-1.01356	-3.34578	0	-0.391759	-0.0760987	58.8636	-0.639169	-2.38255	5.95391	0.508384	0.784981	28.1045	CTTAGGTGAGTTTTTCTCTATAAAGGCTGTATTTTATCAATTTGTATGGGTCCATGTGGTAATCAGACTT
Rps9		NM_029767	translation	ribosomal protein S9	-0.956782	-3.27935	0	0.143489	0.135152	50.28	-0.525857	-2.05259	11.6278	0.135458	0.11932	84.4568	GAAGAGGATTAATTAATACTTGGCTGAACTGGAGGATTGTCTAGTTTTCCAGCTGAAAAATAAAAAAGAA
Eif3c	Eif3s8	NM_146200	translation	eukaryotic translation initiation factor 3, subunit 8	-0.573143	-3.25183	0	-0.665569	-0.182232	51.6391	-0.276029	-1.39839	36.4029	0.00879852	-0.121723	80.5077	TCAGACAACCTCCTGAGTTCCCCACTTCAGTCACCCTGTGGACAGACCATCTAACCTTTTTCTCCTAACT
Gfm1	Gfm	NM_138591	translation	G elongation factor	-0.493029	-3.22718	0	-1.89443	-0.667413	3.67002	-0.22725	-1.53698	29.3118	-0.528513	-1.1458	4.75347	CGGTTTGTTCTGCAAGATGGAGCACACCACATGGTTGATTCGAATGAAATCTCTTTCATCCGAGCTGGAG
Iars2	2010002H18Rik	NM_198653	translation	RIKEN cDNA 2010002H18 gene	-0.612858	-3.22448	0	-0.319947	-0.0474168	59.5283	-0.326494	-1.6613	23.8261	0.447401	0.703264	35.3053	TGGTGCAAAGTAGCAACCTGATGTCAACAGACGACGACACTCCCCACAGTACTGACTGGCTGAGGAGATG
Mrpl9		NM_030116	translation	mitochondrial ribosomal protein L9	-0.520004	-3.20239	0	0.0645408	0.101291	53.458	-0.430007	-2.16137	9.35468	-0.137658	-0.358544	61.0753	AGCTGCACATACGGGGCAGGTTCGCTGTGGTTGTCATCTCCTTCAGTGGTCATCGTAGCCAGCTGTGTTG
Eif2s2		NM_026030	translation	eukaryotic translation initiation factor 2, subunit 2 (beta)	-0.47406	-3.10985	0	-1.53478	-0.532524	12.3917	-0.291137	-1.94071	14.4262	-0.681538	-1.3991	1.11523	TGGCAGATACTGGAGCTGGGCAGCCATTTTTCCTTTTAGTGTCTCTTGAAGCTACATGGCTAGAATAGAT
Rps17		NM_009092	translation	ribosomal protein S17	-1.01296	-3.06434	0	-0.289955	-0.0300182	59.6244	-0.501108	-1.50909	30.6576	0.333466	0.263214	77.4564	TATGTCACGCATCTGATGAAGCGGATTCAGAGAGGGCCTGTGAGAGGCATCTCTATCAAGTTGCAGGAAG
bsid(964244)	Rpl18a	XM_194410	translation	Ribosomal protein L18A	-0.904262	-3.03236	0	-0.892381	-0.181273	51.7326	-0.567748	-1.93955	14.4577	-0.296918	-0.210358	74.5325	CTTCTGGTACTTTGTGTCACAGCTGAAGAAGATGAAGAAGTCATCCGGGGAAATTGTGTACTGCGGACAG
Eif2b3		XM_131572	translation	eukaryotic translation initiation factor 2B, subunit 3	-0.524355	-2.97819	0.318524	-3.45498	-1.2744	0	-0.211394	-1.08371	55.1321	-0.385857	-0.844662	17.4956	TGAACCCTGAACAAGCCCGACCCCTTCCTTTGGGCCTCAAACTACAGATGCTGCCTGGCCCACCTGTTTT
Mrpl16		NM_025606	translation	mitochondrial ribosomal protein L16	-0.348729	-2.96553	0.411751	-2.24821	-0.686763	2.80724	-0.141027	-0.752594	74.5917	-0.738017	-0.826593	18.6433	TACGGAAATTCCTGAGCCCATATGACTTGACGCAGAAAGGGCGATACTGGGGCAAATTCTACATGCCCAA
Rpl9		NM_011292	translation	ribosomal protein L9	-0.802051	-2.94587	0.560753	-0.0724851	0.0498315	57.19	-0.423812	-1.66492	23.679	0.146472	0.14868	83.563	ATCAACGTCGTCATCCAGGAGAATGGCTCTTTGGTTGAAATCCGAAATTTCTTGGGTGAAAAATACATCC
Rpl27a		NM_011975	translation	ribosomal protein L27a	-0.939684	-2.94062	0.601443	0.12132	0.127989	50.9927	-0.66877	-2.09227	10.7488	0.389379	0.613087	44.0685	CGACTGGTCACTTAATACTGGACAGATTAGCATGGAAAACTTAAGGGGAGGAGGAGGTAGTAGGTTCCAT
Mrps9		NM_023514	translation	mitochondrial ribosomal protein S9	-0.371297	-2.90641	0.875434	0.404397	0.234004	38.996	-0.195158	-1.10814	53.6194	-0.0940336	-0.300579	66.71	AAGAAAGTTCACCTGGAAGAAGCGCTGAAACTTTTCCCAGGAGAGCGAGGAGCACAGCGTCTTCGTGCCT
bsid(911881)	Rpl23	NM_022891	translation	ribosomal protein L23	-0.959286	-2.82301	1.61173	-0.685828	-0.169007	52.8909	-0.533157	-1.64462	24.5136	-0.33036	-0.470004	49.7009	AATTGCATCCAACGCAGGCAGCATTGCATGATTCTCCAGTGTATTTGTAAAATATATTCATTAAAGTCTC
Rps7		NM_011300	translation	ribosomal protein S7	-1.02375	-2.76446	2.1892	-0.123098	0.0299664	58.2116	-0.583841	-1.66571	23.647	0.366859	0.485384	57.2537	GAAATTGTGGGTAAGAGGATCCGTGTGAAACTGGATGGCAGCCGGCTCATAAAAGTTCACTTAGACAAAG
Ptrh1	2210013M04Rik	NM_178595	translation	RIKEN cDNA 2210013M04 gene	-0.73725	-2.73523	2.49687	-0.665412	-0.180881	51.7707	-0.444225	-1.76566	19.8658	0.0303525	-0.0671537	83.0937	TGACTGCGGAGGAGATCTATCTGGTCCATGATGAACTGGACAAGCCGTTGGGAAAGCTGGCTCTGAAGCT
Rpl27a		NM_011975	translation	ribosomal protein L27a	-0.914168	-2.72869	2.56751	0.0944318	0.1171	52.0363	-0.628314	-1.90176	15.5174	2.02494	1.24954	4.45384	AGATTAGCATGGAAAACTTAAGGGGAGGAGGAGGTAGTAGGTTCCATCCAGCTTCGCTTTGTTGGTGGCA
Rpl26		NM_009080	translation	ribosomal protein L26	-1.087	-2.72292	2.63048	-0.0879321	0.0438232	57.5257	-0.616908	-1.49436	31.3858	0.130175	0.119445	84.4536	CATTCGGAGGAAGATCATGTCTTCCCCTCTTTCCAAAGAGCTGAGACAGAAGTATAACGTTCGGTCTATG
bsid(964958)	Rpl23	NM_022891	translation	ribosomal protein L23	-0.900734	-2.63614	3.64086	0.261343	0.185846	44.7559	-0.53431	-1.63844	24.7718	0.856399	1.62243	0.703608	CTTAAATTTCAGTTCAGGGCATGACCTTCATGACCTTGCAGAACTTCTTCACTTTCCAGGTTAAGTAAAG
Rps18		NM_011296	translation	Mus musculus ribosomal protein S18 (Rps18), mRNA.	-1.06776	-2.62963	3.72161	NA	NA	NA	-0.521336	-1.66975	23.4837	-1.48873	-1.85348	1.27523	ACTGTGGGTGTATCCAAGAAGAAATGAGTCTCTGGGCCTTTGCTGTTAATAAATAGTTTATATACCTATG
Eef1b2		NM_018796	translation	eukaryotic translation elongation factor 1 beta 2	-1.00396	-2.62243	3.81179	-0.311281	-0.0422741	59.5812	-0.624915	-1.57181	27.6902	0.30096	0.426447	63.2482	GTGTAGAAGACACCACAGGAAGTGGAGCTGCAGATGCTAAGGATGATGACGACATTGATCTCTTTGGATC
Mrps5		NM_029963	translation	mitochondrial ribosomal protein S5	-0.329158	-2.58684	4.27045	NA	NA	NA	-0.206665	-1.19786	48.0922	NA	NA	NA	GCTGACAGCACCCGGAGGACACGCCACTCTCACTTTTTATTTTAAAAAAAGTCCAACCTTCTTTGTTTTC
Yars2	2210023C10Rik	NM_198246	translation	RIKEN cDNA 2210023C10 gene	-0.413093	-2.5286	5.06786	-3.0255	-1.09551	0	-0.315232	-0.92416	64.8787	-0.969508	-1.85742	1.28729	GAAAGTGTTCTAGTAATTGGACAACATATTCTCAAGAATGGACTTTCCTTACTTAAAATAGGAAAAAGGA
Rpl36		mSQ021962	translation	ribosomal protein L36	-0.986307	-2.52438	5.12795	-0.0420349	0.0557748	56.8361	-0.512703	-1.11346	53.2897	-0.0591189	-0.155393	78.4775	CTACCCCATGGCCGTGGGCCTCAACAAGGGCCACAAGGTGACGAAAAACGTCAGTAAGCCGAGACACAGC
Gfm2	A930009M04Rik	NM_177266	translation	RIKEN cDNA A930009M04 gene	-0.42762	-2.46409	6.02144	-1.03027	-0.326429	34.7379	-0.207144	-0.883999	67.2498	-0.0202795	-0.163114	77.9684	CTTAAGCTGCTCACATAAAAGATTCAGTGTTTGATTCAGGGATAGAAAGATTCAATCAATAAAAAGATGG
Rpl29		NM_009082	translation	ribosomal protein L29	-0.82357	-2.45824	6.11168	NA	NA	NA	-0.440435	-1.31843	40.9046	NA	NA	NA	GGGAGCCGCGGGTTACCGTGAGTGTTGGCCTTACGGCATCCGATGACATCCGTGACTACAGGGCGGCGGC
Gfm2	A930009M04Rik	NM_177266	translation	RIKEN cDNA A930009M04 gene	-0.447974	-2.4542	6.17429	-0.723004	-0.200855	49.7466	-0.265899	-1.11478	53.2084	0.32913	0.432135	62.6805	CTGACATCTCTCTTTTAAACCATTGCAAGATGACAGTATCCACACAGGGCAGCCCTCTGGAGTGCTAGTG
Rpl37		NM_026069	translation	ribosomal protein L37	-0.910628	-2.42882	6.57481	-0.140225	0.0226755	58.5214	-0.50828	-1.19666	48.1652	0.178648	0.195261	81.5643	ATAACTGGAGTGCCAAGGCTAAGAGACGAAACACTACCGGGACTGGTCGGATGAGGCACCTAAAGATTGT
Rps3		NM_012052	translation	ribosomal protein S3	-0.817905	-2.39887	7.06265	-0.169829	0.0118039	58.9151	-0.420057	-1.17061	49.7615	-0.130888	-0.401016	56.7819	GTCCGAGTTACACCAACCAGGACAGAAATCATTATTTTAGCCACCAGGACACAGAATGTTCTTGGGGAGA
Eif1	Sui1-rs1	NM_011508	translation	suppressor of initiator codon mutations, related sequence 1 (S. cerevisiae)	-0.413537	-2.38929	7.22239	-0.670366	-0.175639	52.2733	-0.0959465	-0.107425	90.2183	-0.447003	-0.599356	36.8853	AACCTCACAGCTTGTATAATGTAATCATTTGGGGTCCGCTTTTAACTTGGACTAGTGTAACTCCTTCATG
Eif3c	Eif3s8	NM_146200	translation	eukaryotic translation initiation factor 3, subunit 8	-0.599255	-2.35859	7.74559	-0.922721	-0.268372	41.9668	-0.342271	-1.26353	44.1289	NA	NA	NA	ACCACTGAGGAGATCTGCCAGATCTACTTAAGGCGCATCCTGCACACGTACTACAAGTTTGACTACAAGG
Eef2		NM_007907	translation	eukaryotic translation elongation factor 2	-0.646788	-2.35084	7.88046	0.167884	0.135175	50.2777	-0.301821	-0.55015	83.9681	1.32639	0.824062	24.9689	TGGGAAAAAACTTCCCCGCACCTTCTGCCAGCTCATCCTGGACCCCATCTTCAAGGTGTTCGACGCCATC
Rps15		NM_009091	translation	ribosomal protein S15	-0.805655	-2.29288	8.92568	-0.274341	-0.0287961	59.6223	-0.372131	-0.925868	64.7768	0.501644	0.686019	36.9226	GAAAGGCCAAAAAGGAGGCACCACCCATGGAGAAGCCTGAGGTGGTGAAGACTCACCTGAGGGACATGAT
Rpl24		NM_024218	translation	ribosomal protein L24	-0.794006	-2.24183	9.89933	1.22947	0.433883	16.2878	0.536201	0.745851	59.2656	1.65072	1.28013	3.80375	CAAATTCCAACGAGCCATCACTGGTGCATCTCTTGCTGATATAATGGCCAAGAGGAATCAGAAACCAGAG
bsid(860994)	Rpl23	NM_022891	translation	ribosomal protein L23	-0.819187	-2.18721	10.997	0.04676	0.0944674	54.0347	-0.503574	-1.5169	30.2765	0.806975	1.33044	2.90786	TCTTTGCTGGGACCAGGTACACATAACACAGATAAATATTAGAGCAAACCATGCACATATGGTAATTATC
