# Supplementary material for: Extensive Gene-Specific Translational Reprogramming in a Model of B Cell Differentiation and Abl-Dependent Transformation
Source: PLoS One. 2012 May 31;7(5):e37108. doi: 10.1371/journal.pone.0037108 (PMC3365017; doi:10.1371/journal.pone.0037108)
Supplement: Data S1 — Master datasheet for all non-control oligos. Translation change, Abundance change, and pSILAC change are all expressed as Log2 (treated/untreated). “Probe” denotes the sequence of the oligo on the MEEBO array to which the data correspond. (Imat. = imatinib, Abund. = abundance, Rap. = rapamycin) (TXT) [file pone.0037108.s012.txt]

Gene.Symbol	Alternative.Gene.Symbol	Accession	Imat.Translation.Change	Imat.Translation.SAMscore	Imat.Translation.FDR	Rap.Translation.Change	Rap.Translation.SAMscore	Rap.Translation.FDR	Imat.mRNA.Abund.Change	Imat.mRNA.Abund.SAMscore	Imat.mRNA.Abund.FDR	Rap.mRNA.Abund.Change	Rap.mRNA.Abund.SAMscore	Rap.mRNA.Abund.FDR	probe	pSILAC.Change
Krtap12-1	Krtap12-1	NM_010670	NA	NA	NA	NA	NA	NA	NA	NA	NA	NA	NA	NA	ACCTCAGGTTTAGAGTTCGCACCAGGTGGGAACCCTACCTGTCCCACCCCGAACCTTGAAGAACAGATTC	NA
Tbrg4	Tbrg4	NM_134011	-0.222274753733279	-1.57874356819205	27.0639060171156	-0.150865036278989	-0.467907770041193	86.7902788857617	-2.84658721635533	-1.00611390660102	0	-0.62412579650299	-1.20319967275486	3.49225212758985	CGTGGTCAGAGTAGGGGGTGCTCAGCATCTCCAAGGAACGGGTGGTCCTAATAAATCCTTTGGTTTGGTG	NA
2010313P22Rik	2010313P22Rik	mSQ000937	NA	NA	NA	0.115738928087145	0.921416017748152	52.1084212564833	NA	NA	NA	NA	NA	NA	CCTGAAAAAGTATGAGATTTGATTATGGTTCACAAAAACACAGAACAGATAGATGGAACAAGAATGACAG	NA
C030011L09Rik	C030011L09Rik	mSQ000949	NA	NA	NA	NA	NA	NA	NA	NA	NA	NA	NA	NA	CTGCTGTAAATTCAGCACTGTTGCTGTATAATTAAGACTCTGCATCTGAAGACAATAAAAACCTAAATCA	NA
Olfr98	Olfr98	NM_146510	NA	NA	NA	NA	NA	NA	NA	NA	NA	NA	NA	NA	GATACATACCTCAATGAGAGTCTGATGATGGCTTTGAGTGGACTTTTAGCAATCAGTGCATTTCTCTGCA	NA
Fastkd2	2810421I24Rik	NM_172422	NA	NA	NA	-0.232571560233327	-1.01170597053833	59.5746011119188	NA	NA	NA	NA	NA	NA	GCTAGGCAGCATTTCGACCAAGTTCTCAAGCCGTAGGTCATGCAAGAGTTGGTGAGGTAGCATGTGAAAT	NA
bsid(850852)	Wwp1	XM_130163	0.103124226006723	0.720489450078753	49.5592567593459	0.0355369162630901	1.10846151343196	45.6922870680199	-0.0568851319562034	0.057115365006598	56.7532916288983	0.13942032126876	0.143221447202804	83.7510437690106	GACACACTTAAGGAAAGGAAATCACCCATTGCCTGTGTCTATAGTATGTTGGCCTCCTTTTTCCTCTCAA	NA
Sntb2	Sntb2	NM_009229	-0.00939711563482035	0.128350033256455	62.0109919205483	-0.231945443905571	-1.0679049380626	56.1099992364557	0.0587045270678233	0.0973305541223484	53.7955676997794	0.10609370274128	0.0567220188835268	85.3624379131983	TTGAACATTATTGGGGATGTTGTGGGCTCCTGGGTGTGAGTGGGCAGGAAACTGTGGAGCGCCTCCTGTT	NA
4930438A08Rik	4930438A08Rik	mSQ001609	NA	NA	NA	NA	NA	NA	NA	NA	NA	NA	NA	NA	TTCTTCGCAGGGGAGCACACAGATCTGCCTCATGGCTGGATCGACACTGCTATCAAGTCAGGACTCAGGG	NA
Amh	Amh	NM_007445	NA	NA	NA	NA	NA	NA	NA	NA	NA	NA	NA	NA	AGTCTGACCGTAATCCGCGCTACGGGAACCACGTGGTGCTGCTGCTAAAAATGCAGGCTCGCGGGGCTGC	NA
Zfp39	Zfp39	NM_011758	0.118403824311343	0.81500554339887	46.752625666795	-0.128427723747623	-0.0989236133927995	90.1243385052543	-0.204359171084381	-0.00161854994850189	59.2844858095408	0.066969202867	-0.00268393932741804	84.9320978658387	GCTCCCCTGGTCCTACACTCCATCCTCCATATGAAAGCGTTGAACAGAAGTGGTCTGTTTTAACTTACCT	NA
Ccdc5	Ccdc5	NM_146089	-0.118173040466615	-0.440578417390431	60.7039372576944	-0.0444260558530637	0.313127204067299	78.4974000857922	-0.973485575335043	-0.285100684446182	39.9029771244067	-0.603619517471273	-0.928568925322007	12.7711384707184	GAGGTGACTGTTCTTAGAGATGATGATGTCTCTATTAGTAAAACAACAGGGTTCGCTTCTGCCTTTAAAC	NA
Armet	Armet	NM_029103	-0.187337557577999	-0.69089201811432	55.5430912808334	-0.154420892012418	-0.209737649287958	90.7555977381062	-1.95932465902468	-0.703323382321565	2.13821199183172	-0.855290652732435	-1.34645593265296	1.50841168347979	GCCCACCATATCCCTGTGGAAAAGATCTGTGAGAAGCTGAAGAAGAAAGACAGCCAGATCTGTGAACTAA	NA
Sf3b2	Sf3b2	NM_030109	-0.2844809930908	-1.52947290705789	28.6351183425414	-0.164111474051845	-0.563474707512871	83.4493536006434	-1.09412684860315	-0.316331970920924	36.0015762398859	-0.791272700344385	-1.0552793270688	7.41666531836151	GGACTCCCTAGGCTCGTCACTTCCTGTTCTTATTTTAGACTTGTTTTGTAAATAAAGCTGTTTCCCAAGG	0.708029995
Pgf	Pgf	NM_008827	-0.16022614010013	-0.885639263266828	50.0453233212679	NA	NA	NA	2.90982488681613	1.17450167696698	0	0.15692682883415	0.134421177789224	84.0333322388419	AGGCCCTGGCTCTCCAGGGAACTGGAGAAGAGAAGAGGAGGCCTAGAACCTGCCCTGATTCCCAGCTCCA	NA
Txndc13	D2Bwg1356e	XM_130523	-0.171387964063065	-0.86443679249499	50.6908657387136	-0.462549387426981	-2.12180035707682	10.1321163000966	-0.796545741185628	-0.222882335403601	47.3418204563532	-0.42191433381803	-0.722623272505951	26.1412091713631	CCCTGAGCCTATGTACTGCCATTTGATTGTCAGGTTCCATTTGTGTCAAAACCTAAAGATAGTGATGACC	NA
Dnajc7	Dnajc7	NM_019795	-0.784063135492565	-4.07298889006145	0	-0.318111477033054	-1.67238480675362	23.3778581590358	0.908613647594897	0.442087646302763	15.5255334256163	-0.45605030446148	-1.01286528946263	8.98473956779919	TGTGTACTTAGAGCAGTTTCGTTTTCTCAGTCGGGTGCCCTGTGTCTGTATGAGGGGTGAAGGAAAGGGG	NA
bsid(849725)	Pcdh9	XM_139187	NA	NA	NA	NA	NA	NA	NA	NA	NA	NA	NA	NA	CATAGTTGGTCAATGCCTGGCAGGTACCAGCATTTTGTCACTTGGGTCAAACCAAGGGAGTGACAGATAA	NA
9630055L06Rik	9630055L06Rik	mSQ002089	NA	NA	NA	NA	NA	NA	NA	NA	NA	NA	NA	NA	CAAGTCTCTTACTACCTGTTTACTGTGTACAAAATTGTGATCGCTGTTACTCACTTTTAAAAGCCCATGC	NA
A830054O07Rik	A830054O07Rik	mSQ002101	-0.0301433851753031	0.0577080229218955	62.6575441050847	-0.0106841397579184	0.632316463504949	64.308521338655	0.56722648056131	0.288793860577325	32.2786237700962	NA	NA	NA	CTATACACAGGCCTGGGGGATCTTTTCTTGATTGTGCAAGTGCTCCAGTCTGATAGTGTGACACTTAAAG	NA
Olfr351	Olfr351	NM_146942	NA	NA	NA	NA	NA	NA	NA	NA	NA	NA	NA	NA	TATGGTATTTGCCTTAGGGGGTACAGTACTCATGGTCCCTTTTGTATGCATTGTTATCTCGTATATTCAC	NA
2610024H22Rik	2610024H22Rik	mSQ002197	0.0468494499124319	0.57635605046158	53.5283802230656	-0.15934535234831	-0.611839269493344	81.4359665185987	0.943882870903496	0.449020206154244	14.8952702374379	0.24721725954995	0.318717244843234	73.1960376004143	GAGACCTTGCTATGCTGTATAAGTTGTGTGACGGAGCAGTGTGAGTATGAAATAAAGCAGATCACTTTCC	NA
Skiv2l2	2610528A15Rik	NM_028151	-0.142601067809767	-0.66355515913433	56.2239601216798	-0.226007936024249	-1.29582785673052	42.220733374139	-3.22727114779148	-0.87361927475353	0	-2.9404329129539	-1.91216173819627	1.45451166603089	CCTGTCTGATTGCAACTGACTACAAACGCTTCCCAGTGTTCAGTGGTTCACAAGCTTTTTATTATATTTA	NA
bsid(850371)	A230069A22Rik	XM_489069	NA	NA	NA	NA	NA	NA	NA	NA	NA	NA	NA	NA	CAGAGACAAAAACAACCAGTCATCTTAGGTTCCCTTATGGCACTAGCTCATGGCCCTCAATACAGAGTAC	NA
Nfya	Nfya	NM_010913	-0.0395632707447302	-0.126650517304702	63.2826977750998	-0.171218729553881	-0.687342297779042	77.9253578829922	-0.117226851818516	0.0327576280858667	58.0835290093602	0.065121794828284	-0.00596131887054789	84.8722737899035	ACCTCGTAGGCAAGTTTGAGTTTTCTTTCCTTTGATGCAGATGCTTGGGTTTCCACTCTGGCTGCATTGC	NA
Pbx1	Pbx1	NM_008783	NA	NA	NA	NA	NA	NA	NA	NA	NA	NA	NA	NA	GACAAGGTTGGAGTTCAGCCAAAGGGAAGCACTCTCTGAGATCAATGGAGATGGCTAGTAAAATGTGGCA	NA
Tmem27	Tmem27	NM_020626	NA	NA	NA	NA	NA	NA	NA	NA	NA	NA	NA	NA	GCCCGTCTGGATTATTGTATTCGGTGTGATATTTTGCATTGTTACAGTTGCAATTGCACTACTGGTTCTA	NA
Zcchc8	Zcchc8	NM_027494	-0.172812132495736	-1.25790112362107	37.7260223888988	-0.296325594445243	-1.91344778007325	15.1831942179538	-0.142769766503878	0.0216471298069465	58.5621428235885	-0.22814473526106	-0.466113309836645	50.0999046489256	AGCCCCAGTGATGTGACTATGGAAGTCTTAGCTGATCTACATCAGAAGTTATTATTTAGCTCTGTCTGGT	NA
4930417O13Rik	4930417O13Rik	mSQ002569	NA	NA	NA	NA	NA	NA	NA	NA	NA	NA	NA	NA	GAGGAGAACTCCTCGCTGGGTGTGAAGCGGAGAAAATCAAGAACCGGTTGTAACTTGTTCCTCAGCAGCC	NA
B230213L16Rik	B230213L16Rik	mSQ002581	0.0678453233040764	0.275922919599812	59.9939632681517	-0.00350292731512507	0.588715150432014	66.2906074763833	-0.805392033760533	-0.22011193611725	47.6529462560699	0.0206233126517201	-0.0655592113269551	83.1554957293302	GAAGTTCTTACCAGATTAAACAATATCTAAAGTGTTCCTCTGTTCCATAAAAGCTTTTGATGTCTCTTTT	NA
4933406M09Rik	4933406M09Rik	NM_173771	NA	NA	NA	NA	NA	NA	NA	NA	NA	NA	NA	NA	CCGTCAGGATCATGCAGATCAAAGTCTGGACAAAAGTGGAGGACGAGGAGAGTTGGAGGCTACTGTAAGA	NA
Ddah1	Ddah1	NM_026993	NA	NA	NA	NA	NA	NA	0.09821569659882	0.112024837175078	52.5053174376577	-0.0175943365537794	-0.125890757781958	80.2738159448535	GACGCTAGTTGCCAGCTGCCTGCTCCTAATGTACACCAGTCAAGACAGAATAAAATGTGAGTTGTACCGT	NA
Tmc8	Ever2	NM_181856	NA	NA	NA	NA	NA	NA	NA	NA	NA	NA	NA	NA	CCGCACAGAGCTGTAGCACCGACCCCACGTCCCTTGGCTCTGCCGCAGCTTCCTCCAGTGCCTCCTGCAC	NA
Sorcs3	Sorcs3	NM_025696	NA	NA	NA	NA	NA	NA	NA	NA	NA	NA	NA	NA	GATCACCTTACACCATGCTGCGAGCATCGTTTTCATTTTTGGGCTCTGCCTGTGCACACTTGTTTCAAAG	NA
Tcfe3	Tcfe3	NM_172472	0.0375493972416175	0.366611638114075	58.3476361814162	-0.0944997474599797	-0.00785902142773406	88.6826078329017	1.05079183270097	0.482987254173525	11.99292616604	0.68595010862742	1.06337356347481	10.5153457882058	CAGAGAAGTCTCCCTTAAAGGCAGGGCCTGGGAGGAATGGTGGCAAAGGTATAATGTATCCGTGTTTTGT	NA
D0H4S114	D0H4S114	NM_053078	NA	NA	NA	NA	NA	NA	1.66811598378433	0.671676053766824	1.43912327529257	NA	NA	NA	GTAGAATTGCAGTGTGCGCTGCCGAAAATGCAGGCTTTTGTAACGTGGTCCTCTCATAAGTACCCAATGT	NA
Dhrs2	Dhrs2	NM_027790	NA	NA	NA	NA	NA	NA	NA	NA	NA	NA	NA	NA	GATCCAGGTCATATAGGGATACTTACTGAAATGTTGTGAAGGAAAGCAGGTGTTTAAAGATTTCGTTTGG	NA
Olfr1387	Olfr1387	NM_146473	NA	NA	NA	NA	NA	NA	NA	NA	NA	NA	NA	NA	ACAGAAGGAACAGAAGCTAAGATGTTTGTGGCTCGAACAATTGTCTTGGTGTGCCCTGCAGTACTGATAC	NA
4933431M02Rik	4933431M02Rik	mSQ003049	NA	NA	NA	NA	NA	NA	NA	NA	NA	NA	NA	NA	CCTGTCCTCATTGTTTTTCCTTCTTTATCTCTAACAGCCCCAGAGGATCACAAACATTTGTCCTCAGGGC	NA
Prss23	2310046G15Rik	NM_029614	NA	NA	NA	NA	NA	NA	NA	NA	NA	NA	NA	NA	CTTAGTCTAAATCTATCAGCGAGGAGACAAGCAACATGAGGTCGATGTTTGAGGGGTTGCATGCTGGGTA	NA
C030018G05Rik	C030018G05Rik	mSQ003145	NA	NA	NA	NA	NA	NA	NA	NA	NA	NA	NA	NA	TGCTTGCTTTCCCAGTGGCAGGTTAATTCCCAAGGCCCTGGTGTAGTTACTCACACATCTTTCTTTGTCC	NA
2010106C02Rik	2010106C02Rik	mSQ003157	NA	NA	NA	NA	NA	NA	NA	NA	NA	NA	NA	NA	ATAAGGTCAACCTACTAGGAAGGCAATTGAGAGAGATAAGGATGGGGTAATAAAATCTGCAATTGCTAGG	NA
bsid(849261)	D16Ertd642e	XM_489567	NA	NA	NA	NA	NA	NA	NA	NA	NA	NA	NA	NA	TGTCAGTTTCCGTCATATCTCCACAACAGTGATTTCCAAAAACAGGAAAATGAACCATTTGATTTCCGAG	NA
Hnrnpa2b1	Hnrpa2b1	NM_016806	-0.206640456623036	-0.6993565961539	55.3271151103784	NA	NA	NA	NA	NA	NA	NA	NA	NA	GAAATCAAGAGGGCTGTTTCAGGAAATTTCAATAGCCAACCTACAACATTTTAGGGCAGGACAATGGGCA	1.264678367
6330406O05Rik	6330406O05Rik	mSQ003337	NA	NA	NA	NA	NA	NA	NA	NA	NA	NA	NA	NA	ATAAAAAAACGGTGACTCCCCTGTACCCTGCAACTCGTGGTGTCCTAGTGAAGAGAGGGCGCCCTTGTGC	NA
Ly6k	2410015A16Rik	NM_029627	NA	NA	NA	NA	NA	NA	NA	NA	NA	NA	NA	NA	ACCTGGGAAAGCCAGTGGGAGAAGACATAGATACATTGAGCTGTTACTGACTGGCTTCATGGTCCTTACT	NA
1700085D22Rik	1700085D22Rik	mSQ003433	0.172174682988595	0.792910273338487	47.420132666034	-0.0764213831528386	0.335672334007765	77.5657646517951	0.663184193720137	0.328854095194229	27.480978234815	0.345344133882458	0.423843731389638	63.5071630985526	ACTACAATATTGTGGAGTCCTATGCACACAACTTTATTCTACTTGTTCATTTACCTAAGTTTGATTGTTT	NA
Acmsd	Acmsd	mSQ003445	NA	NA	NA	0.0219231641759635	0.65232598771668	63.4050493411005	NA	NA	NA	NA	NA	NA	TGCCAGTTTTTAAACAATGACCTAGCTGCCACCGTTGCCAGATACCCTCGAAGGTTTGTGGGTTTGGGGA	NA
Olfr1391	Olfr1391	NM_146468	NA	NA	NA	NA	NA	NA	NA	NA	NA	NA	NA	NA	GATCACACCTCCTTGTAGTTTCTATGTTTTATGGCTCAACCATCTACACGTACTTGCAACCAAATGACAG	NA
Stk17b	Stk17b	NM_133810	-0.00792115578266742	0.0718473805547148	62.5455222335419	-0.122798443550942	-0.252369800077389	90.6361784537677	-1.10985399281802	-0.318881244575301	35.6823676984983	0.19724866611079	0.15340855474922	83.3920830920957	CTACCAGGTTGTAAACTCCCATACCTTTCCTTGGGACATTGCTTATTGTAAAAGAGTAGCTAGTGGTTGC	NA
Tacr1	Tacr1	NM_009313	0.0186667373655633	0.274637931682351	60.0151720513825	-0.0967377398659374	-0.0247187059484807	89.0073472154083	NA	NA	NA	NA	NA	NA	CAGGCCTCCTCCTGCCACTGTTCTTGCTTAGAGAGGAGCTCTGAAGTCTGCCCCATATTCAATGAAACTG	NA
bsid(850263)	Sf3a3	NM_029157	-0.220789262672487	-0.884147789949087	50.0910469206496	-0.188431313108092	-0.576157194469486	82.9408036718713	-0.532810928694255	-0.0820876374843016	58.6484044410592	-0.145534423164182	-0.105520502621839	81.3690439896758	ACATACGAGGATCTGAAAAGACAAGGGCTGCTCTAGTGCTCGGTTCCCTGAGAAGCCTGAGAAAAGCTTC	NA
Tnfrsf1b	Tnfrsf1b	NM_011610	0.0540926928171347	0.404880087733251	57.5684333288325	-0.051075562626068	0.263356639919649	80.4792557227643	-0.980789920521493	-0.297686895771237	38.3348098793522	0.55080536628884	0.729237174270785	32.9299806510483	GAGCAGGGAACAATTTGAGTGCTGACCTATAACACATTCCTAAAGGATGGGCAGTCCAGAATCTCCCTCC	NA
BC027231	BC027231	NM_145972	-0.357991269106536	-1.90580970815266	17.5845979741039	-0.153000629036064	-0.412282408768616	88.292585255244	-1.93585875852066	-0.636040282617237	5.26524323340336	-0.26215923085071	-0.463104932087686	50.4086416712699	GGGTCACCTGGCCTCACTGACCTCACTCCCTTTTAAAGTTTTATATTTTGTGCGAGGGTGTGTACGTATA	NA
Zfp558	4932704I17Rik	XM_356228	NA	NA	NA	NA	NA	NA	NA	NA	NA	NA	NA	NA	CCAAATCTGATATCCCAGTTGGAAGAAGAAGACAAAGTTATAAGAGAGGACAGAGGAATTATTCCAGGCA	NA
Laptm5	Laptm5	NM_010686	-0.401951839684587	-2.08839190430335	13.1316179317476	-0.320835026474702	-1.32411410183341	40.5766057975411	2.69490432000862	0.848556106804938	0	1.36163973366891	0.926782894579781	17.7605856625256	CTGCAGGGCTGAAAAGTTCCCACTGTACCTGTGTCATTGCTTGTGTATGACTTGGAAGAAGGGCCAATAA	NA
Zmym1	Zmym1	NM_026670	NA	NA	NA	NA	NA	NA	NA	NA	NA	NA	NA	NA	AGCCTGGCACAGCGGCACACTTTCCTCCAGGACTGTGACTCATTGGTAACATACTTAACGTCCCTAGAAT	NA
Guf1	AA407526	NM_172711	-0.27073288172515	-1.34013635093229	34.9213458847511	-0.141098251008812	-0.155940857410449	90.6128893064515	-1.34906507723414	-0.420952610534262	23.3763375026307	-0.10460721553142	-0.241734062228041	71.9780405476537	TCTTCCCTTTGAATGAAATTGTGGTAGATTTTTATGACTCTTTGAAGTCTCTCTCTTCTGGATATGCAAG	NA
Pmm1	Pmm1	NM_013872	-0.341716253129392	-1.34980167322277	34.5933425247063	-0.354512245747705	-1.25122530307955	44.8637041055136	0.184265648915433	0.125726088158857	51.2136438463466	-0.71977447185088	-0.636610916223183	33.4513550161858	GGCTGGGATAAGCGCTACTGCCTGGACAGCCTGGATGAAGACAGCTTTGACATCATCCACTTCTTTGGAA	NA
Olfm2	A030009A06Rik	NM_173777	NA	NA	NA	NA	NA	NA	NA	NA	NA	NA	NA	NA	TTCCACAACCAGTATTCGCACATCTCGATGCTGGATTACAACCCCAGGGAGCGGGCCCTGTATACCTGGA	NA
Aadat	Aadat	NM_011834	NA	NA	NA	NA	NA	NA	NA	NA	NA	NA	NA	NA	TTCCCTGAACCACTTTAAAGTCCCCTTAAATCCATCACATTGCCAAATAGCTTTCTGATCTACTTTTGCC	NA
2010110P09Rik	2010110P09Rik	XM_355937	NA	NA	NA	NA	NA	NA	NA	NA	NA	NA	NA	NA	CTTTGCTTAGGGCTAGGAAAGGAAGTTGGAAGAATGTGTGCTGAAGTCTCATTTGCTCTCAGATTTGTGA	NA
Rgs1	Rgs1	NM_015811	NA	NA	NA	-0.0897101967728364	0.25268220561984	80.889467245232	NA	NA	NA	NA	NA	NA	TGTGGACACTATATTACAATATTTAGAGAAATGTCTCCTATTTTATTGCTATTTTGATTCTGGCATTTTT	NA
Bmp8a	Bmp8a	NM_007558	NA	NA	NA	NA	NA	NA	NA	NA	NA	NA	NA	NA	GAAGACTGATCCTTGGCCATCCTCAGCCCACAATGGCAAATTCTGGATGGTCTAAGAAGGCCCTGGAATT	NA
1700102F20Rik	1700102F20Rik	mSQ004297	NA	NA	NA	-0.19531420539999	-0.544303959415187	84.1905644742835	-0.0724823977142333	0.0502341405477167	57.166750372546	NA	NA	NA	TCCCAGGGCGAGGTCACGTGTGTAATTCTTGCTAGTCAGCCTTTTGGTTTCCCAAAGGGGGGCTGTAAAA	NA
bsid(848544)	Slc1a7	NM_146255	NA	NA	NA	NA	NA	NA	NA	NA	NA	NA	NA	NA	AGCAGTACCTTGGGGTCAGAACTCTTTGTGTGGCAAAATGGAACAAGAGTCCCTAGTCCCTTCCATGTTT	NA
Grem2	Grem2	NM_011825	NA	NA	NA	NA	NA	NA	-0.0233985225763709	0.0627585493482647	56.3929849736082	-0.20450796716627	-0.314831196436435	65.3575325443746	TCGGGGGGCTTGGGATCTTCTAGGAGAATTAGAAACAGGCATCAAACAAGAAGAATTGGTGGGATGGCTC	NA
Ank1	Ank1	NM_031158	NA	NA	NA	NA	NA	NA	NA	NA	NA	NA	NA	NA	GCCCCAAAGAGCACACGGGTGCAGACACGAATAATAAGGGCTTTACTGTGGCCGGGATGGTTGATCTGTT	NA
bsid(848896)	AI115600	XM_134902	0.132719077885155	0.877262874336453	44.8417042440546	-0.0445693567236263	0.164254092674718	84.0512974882262	0.0350375109006966	0.0929082776122633	54.1632058129684	0.60176658140006	0.922875459179083	18.007031622209	GACCAACAGTGTTGGATGTCCTTGCCCTCTACTCTTAGGTCTTTTCCATTCTTAGTTTTGCTTATGTCTA	NA
Bcl2l12	Bcl2l12	NM_029410	-0.0754401036940518	-0.392835483794674	61.3870131694867	-0.0928595220451982	-0.0181787098029851	88.8843796815933	-0.384374561452565	-0.0718326942156556	59.0011379563774	0.131287256556926	0.104912800412268	84.7879063977363	CCTGTGGACTTGAACTTGCCCTTGGACTGAACGTTTCCTCTGACCCAGCATAGATGACTGAAATATGACG	NA
Hoxa7	Hoxa7	NM_010455	NA	NA	NA	NA	NA	NA	-0.110136984948913	0.0329888313029719	58.0726897900811	-0.0515966702655097	-0.158073709503859	78.302562297527	AGCCTGGGGTTCAGAGAAGGCACGCTTCCCAGCCCAGCTACCTGTGTTTTATGTAACAATAAAGATGCTT	NA
Pou5f1	Pou5f1	NM_013633	NA	NA	NA	NA	NA	NA	NA	NA	NA	NA	NA	NA	AGGCCCGGAAGAGAAAGCGAACTAGCATTGAGAACCGTGTGAGGTGGAGTCTGGAGACCATGTTTCTGAA	NA
1700001K19Rik	1700001K19Rik	XM_286464	NA	NA	NA	NA	NA	NA	NA	NA	NA	NA	NA	NA	TGTCCTCCCCTCGGTGGGGACAAGGTTCCCAAGTGCAAATAAAAACGGCACCACAAGGAGGTGCCCGTTT	NA
Tspan12	Tm4sf12	NM_173007	NA	NA	NA	NA	NA	NA	NA	NA	NA	NA	NA	NA	CCACTAATTTTGGAAATTACCAGTTTGACACATAGGAATCTCTGTAAGTCTGGCTGCCGGAAGTATTAAC	NA
Trim29	Trim29	NM_023655	NA	NA	NA	-0.264485364310988	-1.5191816819234	30.1658259491264	-0.30327837050748	-0.0377535503281543	59.6106731716513	NA	NA	NA	TGGGGAGGGGCACTTTTGGCTTACGCTTCCCCCTCCCTGAATAAACCATTTGTCTCTTTACGACGACTCT	NA
D630004K10Rik	D630004K10Rik	mSQ004789	NA	NA	NA	NA	NA	NA	NA	NA	NA	NA	NA	NA	CTGTGCTGATCAAAACACGATGTCCAACTCCAGCCCACATGTAAGGACGCTTCTTTGCCTGGATGTATAT	NA
Poldip3	Poldip3	NM_178627	-0.244889348736931	-0.777808253037533	53.2179843975704	-0.221454154461845	-0.589211522611193	82.4026879242324	0.042477582787228	0.0942981013338805	54.0487277721265	0.027158901943987	-0.0718964223165475	82.9051083258757	CCCCCACTCCCTTGCATTATTTCTTTGTGTCTTGTTCAGGAGAAAAGAGGGCCTTGTTACTTTCCACTTC	NA
Grin3b	Grin3b	NM_130455	NA	NA	NA	NA	NA	NA	NA	NA	NA	NA	NA	NA	TGCGCCTGCTGCATGCGGCGCCCGCCGAGAGCTGAGGAACTACACGGCCACACTGTCCACGACAGTTTAT	NA
9930021F22Rik	9930021F22Rik	mSQ004969	NA	NA	NA	NA	NA	NA	NA	NA	NA	NA	NA	NA	CCCTACGCAAGCTGTTTGACCAACACAAAGCTGAATATGGCCTCTCCAAGACCCACGAGCTGAAAATTTT	NA
Mastl	Mastl	NM_025979	-0.060416325507626	-0.329591466707477	62.1328534697464	-0.21521821958727	-0.853269084014788	69.0292517031939	0.943337641522055	0.445149064073419	15.2456467449947	0.39312429102911	0.533290642320293	52.2778125259608	GATATAGAATTAAGTTTTACAGTAATATGCTACTTAATACTAGATTGGTCTAAATGGGATAAAAGTCATT	NA
Rbm8a	Rbm8	NM_025875	-0.0485140031063462	-0.154951508527966	63.2374792776555	-0.0646030579246965	0.171629296053574	83.8051789657338	-0.657532324455167	-0.173538034041586	52.4712402194442	-0.259007568831573	-0.5266121618613	43.9589681654657	GTTGAAATTATTTTTTGGTATGTCTGTAGCAGCTGGTTTGTTGTTTGTGTAGGTCCCTATGTGACCCACA	0.9203664605
Mex3a	2700083E18Rik	mSQ005077	-0.00428085437301021	0.102742002156168	62.2703180656822	-0.019282439102828	0.632304545210432	64.3090608309929	1.06938206493362	0.501183847092375	10.5677213503361	0.16308196446909	0.171532685237164	82.6694089279296	TCTCCACTCCTTACCCACAAAGGCAAAAGACTGTTACACTAGGGGCTCCACAGATCCAATCCCACCCTTG	NA
Hkdc1	BC016235	NM_145419	NA	NA	NA	NA	NA	NA	NA	NA	NA	NA	NA	NA	ACCATCCCAGGTACTGTTTATCATTCATGTGACACAGTAGGTGTCGCTGTTTTCTGCATTTCTTTCAAGG	NA
bsid(850611)	AW538212	XM_358354	NA	NA	NA	NA	NA	NA	NA	NA	NA	NA	NA	NA	AGAACATGTCATTAGTTTGTTAGTCTTTGCATCTATAGCACTTGATTCTTTTGGGTAGGCTACTTCTAAA	NA
Myo1f	Myo1f	NM_053214	-0.126625433658516	-0.64758487448669	56.6095772554136	-0.0355984430640261	0.243263981535062	81.2466974503397	0.0938305876253427	0.113298911853115	52.3886708004273	0.47257218787042	0.609827692488426	44.3976105762385	TCATGTCCTGCCCTGGGAGCAAAGTGCTGTGCACTGCCCAGAGTTAGGAGACGTGGACAGTTAGACCTTT	NA
Syt14	Syt14	NM_181546	NA	NA	NA	NA	NA	NA	NA	NA	NA	NA	NA	NA	AGAGATGTCCAAATGCAAGACATCCACCCGCAGAGGGCAGCCAAATCCGGTGTACAAGGAAACTTTTGTT	NA
Cr1l	Crry	NM_013499	0.0160281026671617	0.131697242577003	61.9750299814937	-0.00551846862472749	0.484089587980831	71.0606625137365	0.177878455457357	0.123569533730165	51.422255487237	0.06627237889179	-0.00259628106093832	84.9336469716199	GGAGGCAATTTCTGTAAGAACATCTGTGGATTTCTCAGCAAACAACTTAGAACAAGTAGAGACAGCTATG	NA
Hoxb3	Hoxb3	NM_010458	-0.09279151728424	-0.166656958728258	63.2077795003997	-0.112878287575853	0.192904503359686	83.0762952425546	0.557994493814337	0.3025240653629	30.6151513105255	1.17412016924529	2.03909027010554	0.986918635578586	CTCAGCTCCTAAATGTCACTGTATAGTCCCGAATTTGTAGAGATAAGAAGTTAATTCTCTCTTGGAACTT	NA
Prl3a1	Plpi	NM_025896	NA	NA	NA	NA	NA	NA	NA	NA	NA	NA	NA	NA	GTTATCCAGATCATCAATGCTTTATTTCTTTGATTTTTATCTTTTGCATGCACATATATAATGAATTGCT	NA
Flt4	Flt4	NM_008029	NA	NA	NA	NA	NA	NA	NA	NA	NA	NA	NA	NA	TGTCCCCTTGGGGGCCCCTGCCTTCAGCTTACCCTATACTTTTACCTGACTTTAACACCTAAACAAATCA	NA
Fyttd1	3830421F13Rik	NM_027226	0.134750709196878	0.806316567966503	47.0158640046221	-0.0639786938004253	0.243007350341527	81.2563682964092	-0.439353124919197	-0.0950676789139453	58.095430459445	-0.07107139278991	-0.290644738365591	67.6370129797531	GCTAATTCCAGACCCCATGTCGAAAAACTTACACACAGAGGAGAAAGACTGGTGGTCGAATCTGTCGTGT	NA
Slc2a4	Slc2a4	NM_009204	NA	NA	NA	NA	NA	NA	NA	NA	NA	NA	NA	NA	TGAAGGGAGGGGTGGTCCATGTACCCCTCATTCCCCCTGTGTGATTCTTTTGGATTATTTATGTGTGTGG	NA
D330023K18Rik	D330023K18Rik	mSQ005641	NA	NA	NA	NA	NA	NA	NA	NA	NA	NA	NA	NA	ATGACAACCATGGCGGGGCAAGTTCAAGCCGGGCCTCCTTTCTGCCTTGCCGGGCTTGGGGATTGAGGGG	NA
bsid(848408)	Atxn7l3	XM_126779	0.0278282595101997	0.248803860364602	60.4284979619443	0.0331613246189521	0.959957858119565	50.6752763759933	NA	NA	NA	NA	NA	NA	GAGTAGTTTGGGAACTGGTTTGTCCACAAAAACTTCCCCATTGTTCCTTGGCTCACCCTCAGGGCAGAAC	NA
Myom1	Myom1	NM_010867	NA	NA	NA	NA	NA	NA	NA	NA	NA	NA	NA	NA	GAGGAGGAGTTGAGGAAGGGAGCAATGGAGCCTCCCAAGGGCAACCAGAAGTCCAAGTGAGCAGAGACTG	NA
bsid(848662)	Usp48	XM_485461	-0.0630698340563853	-0.275903003927323	62.6225839883373	-0.0951077173077113	-0.113235922523809	90.2783450844284	-0.773750972438686	-0.214005433579824	48.3303551211775	-0.029430811473645	-0.140420392585165	79.4194642891462	TACCTGGCTCTTCCAAAAGACAAAAATCCATTCAAAAGAGACTGTCCCACTTGCCTTATGTCAAATAAAG	NA
1700071M16Rik	1700071M16Rik	mSQ005833	NA	NA	NA	NA	NA	NA	NA	NA	NA	NA	NA	NA	CTTTTCTTAATCCTCTTCAACTTTATGTGAATGGGAACTTTGAACCCTGTAGGACGCTACTTGGTATATC	NA
Scel	Scel	NM_022886	NA	NA	NA	0.00286242686517338	0.517636162173421	69.5359244018872	-0.778660096018006	-0.204814900583449	49.3266059615781	0.24907783390411	0.224567662856617	79.958293520895	GACTGTCCATCTTGGTTTCCATTTTAACTGAGTTTCTTATCTTCCTACCTACATCCCTCTAATAATTTGC	NA
Spsb3	Tce1	NM_027141	-0.0372243277152603	-0.0496309621505955	63.214206036143	0.0473220429481062	0.66226558450892	62.9581184233991	-0.00438056455704228	0.0744983246450861	55.584200100664	0.27882995268903	0.339944598093874	71.3882269676688	AGTACCTGTGCTGCTACCGCTTGCGCCAACTGCGGCCAAATTCAGGGGACACCCTCGAGGGCCTGCCCTT	NA
Pex5l	Pex2	NM_021483	NA	NA	NA	NA	NA	NA	NA	NA	NA	NA	NA	NA	GACTTGGATGTCCTCCTGAGAGCTTTCAATTTGGATCCTTGAAGGAAAAGAAGACAAGAATAATAAAGGA	NA
Abca13	Abca13	mSQ006025	NA	NA	NA	NA	NA	NA	NA	NA	NA	NA	NA	NA	TAGTCTTTCTTTTATTACTCTATGCCTATTAATAACCAACAAACTAAAAGGTTACTCTCCAGTGTAGACT	NA
Arl5b	Arl8	NM_029466	0.038858060046148	0.258438677131117	60.2772758345092	-0.296331430217283	-0.711254388423567	76.732374980848	-0.186927764908389	0.00512376932919712	59.1154014126194	-0.279784461769615	-0.60702306002982	36.1670134048288	CTCCTTTGTCTCTATATGTTATTTAGTAAAGTCTGTATTGTACAGAGCTCCTCCCCCCAGACTGGCTCTA	NA
Xlkd1	Xlkd1	NM_053247	NA	NA	NA	NA	NA	NA	NA	NA	NA	NA	NA	NA	CGGCATGACATTCCATAACTGATATTACTCAACACATTCTCATGTATAGCGGAGTGTGGGCTGAAGCTAA	NA
Aldh1a2	Aldh1a2	NM_009022	NA	NA	NA	NA	NA	NA	NA	NA	NA	NA	NA	NA	CACTCTTGCCTCACAACAAGTGAGCTTCAGCCTGCAGAGGGGGAGGTGTGAAGCAAGCCTGACTCTCCTT	NA
9430019H13Rik	9430019H13Rik	mSQ006217	NA	NA	NA	NA	NA	NA	NA	NA	NA	NA	NA	NA	CAAAAGCACTTTGGAAGAATGTTAGCTACGTGCTCATGGTTTGCTCTTCTTGGCATGAGAGCCAAGTAAA	NA
bsid(849841)	ICRFP703B1614Q5.5	NM_020609	NA	NA	NA	NA	NA	NA	NA	NA	NA	NA	NA	NA	GCCTGATGAACTGCTTAGGACACCTATTCATGGGAGGGACGGGTGTGCCCATTGCATTGGGCAAATGCAT	NA
Pnpo	AI415282	NM_134021	-0.19293976741031	-1.22583264341899	38.822559868344	-0.0400597262322071	0.191929234120681	83.1103072226757	-2.25448088154577	-0.817700420435769	0	-0.449650822493514	-0.96155801047324	11.1791396962882	TAGTATAAGCCGATGAGTTGTTGAGAAGTGTTATACCCCATGGCTGTTAGGGGGTTGTGTGTGCTCCCTC	NA
5830468K08Rik	5830468K08Rik	mSQ006325	NA	NA	NA	NA	NA	NA	NA	NA	NA	NA	NA	NA	AGCTGTTTCTAAAGCTACGTGTCATAATTACACTTAATCTTTTCCACAAATGAACCATATGGTTAAATGA	NA
bsid(850156)	Zfp459	NM_177811	NA	NA	NA	NA	NA	NA	NA	NA	NA	NA	NA	NA	GTTTCTGTTGTTTTAACCAGTGGCGGTGTCACCCATACTCTTTAAATAACGCATTCCCTGGGTGTGTAAG	NA
Smc3	Cspg6	NM_007790	-0.0232972039638944	-0.0444676658488998	63.1995769833706	-0.214916078858966	-0.78140871959964	73.0466012028825	-0.684030021884734	-0.172747526428304	52.5451546056912	0.62768430547324	0.557215502615554	49.7920571920207	CAGCTGCTAAATGAAAGAATTAAACTAGAAGGCATTATTACTCGAGTAGAGACTTACCTGAATGAGAATC	NA
Trak2	Als2cr3	NM_172406	NA	NA	NA	NA	NA	NA	NA	NA	NA	NA	NA	NA	CACAGATGTCCAGAATGACTGAAGAGCTGTCGGGAAAGAGCGACGAGCTGCTCCGGTACCAAGAGGAGAT	NA
A930018P22Rik	A930018P22Rik	NM_026634	NA	NA	NA	NA	NA	NA	NA	NA	NA	NA	NA	NA	GCCTCCTTAGGTGTTAGTGCTTAGATAATGTGTCCTAGTTGTTGTCATTTCAAAGATGGTTATTTTCTGT	NA
5730410I19Rik	5730410I19Rik	NM_025666	-0.112507548057429	-0.566799725021348	58.4145637813687	-0.349760070612199	-1.58114714567287	27.2667287051768	-0.517009162691883	-0.119652505758738	56.7368849396483	-0.011930719146398	-0.138747832371819	79.520854159143	CAGCCAGCCTATGTTGAAGGGCTTGCATAAGAAAGGTTCCCTACTTAACCAGAAAACCTCTTTTTGTACC	NA
9430013L17Rik	9430013L17Rik	mSQ006613	NA	NA	NA	NA	NA	NA	-0.595806764252663	-0.144880630268673	54.946070060314	-0.134640543763	-0.284125045654253	68.2378554317925	ATCCTAGTTGGGGAGGTTCAGATCCTGCACTTAGAGATCCTAGAAGATCTGCGTGACCGTTTTCACAGGT	NA
Tceb2	Tceb2	NM_026305	-0.0110820992804693	0.0718769779434531	62.5452785131476	-0.0486484328246928	0.379769518219497	75.6918225016872	-0.809250702280838	-0.228610809893528	46.6914085031085	-0.188203413585915	-0.491636154318266	47.4901547772832	AATTTGGCTGTCTACCTGATTGACTTTTCTGTTCCCTCTTGTTCACAGAACTCTTAACCCCAAGTAAAGA	1.054271125
5033414D05Rik	5033414D05Rik	mSQ006709	NA	NA	NA	NA	NA	NA	0.0524335568312935	0.0945420637462134	54.0285319416732	NA	NA	NA	CCAGCCTCTGGAGCTCATCTCACATAATGGCCTGCAAATGTCGTTATCAGGCACCAGAAAGCAGGGAACT	NA
Celsr2	Celsr2	NM_017392	NA	NA	NA	NA	NA	NA	NA	NA	NA	NA	NA	NA	TGCCCACGGGCCATAGAGGCTGGGATCTGGTGGCCCCGCACGCGGTTCGGGCTACCTGCTGCTGCCCCCT	NA
Rhbdf2	Rhbdl6	NM_172572	-0.0581655155295082	-0.156944737028339	63.2328758658825	-0.235957281319413	-0.958237649414562	62.8326290251228	-0.442799064785687	-0.0916341415206059	58.25306137863	-0.37413678967331	-0.653269888212968	31.9643574659173	GCATTGTGGGGAAGGCTCTGGCTGTTGTCTATGGGGGATGACAAGCAAGGAGAGATGGCTATACAGGGAT	NA
Plcd1	Plcd1	NM_019676	NA	NA	NA	NA	NA	NA	0.0984401726298598	0.115092219771778	52.2232490247219	0.0515383877574802	-0.0259576711021936	84.4277021114037	ACTGACGCAGTCCGCCCTGAGTGGGCGGAGCTGTGTCCACACCTGTCTGGCAATGTTGCACCTCTGGCGC	NA
Tm9sf4	Tm9sf4	NM_133847	-0.187147271476355	-0.88531525149007	50.0552603878084	-0.232883553126883	-0.964097978960433	62.4780986390464	-0.871289402936203	-0.261426873304516	42.8133225349815	-0.1953365212674	-0.387350283501864	58.1733748314775	TTTGCTCTTAAGTAGCAAGAGACCAAACTCACCTTGGGTGTAGGGGTCAGTAGCAGCCACTCGCCCTTGC	NA
bsid(851543)	Tcfcp2l1	NM_023755	NA	NA	NA	NA	NA	NA	-0.105539220340971	0.0353419580212551	57.9603664695458	NA	NA	NA	TGGTAGGGTTTTTTAGGTGGTAGTCCAGACTGGTCAAATATGTGTGGCAGGTCACGGGAAAGGGAGTCAT	NA
bsid(848297)	Trim46	NM_017403	-0.0267651658677497	-0.00809905469406798	63.0613283507046	-0.170586951542214	-0.632459684218243	80.5190724895315	0.474782892099703	0.255234337331399	36.3899918300994	0.47481761526778	0.674591150263596	38.0109155595826	ACCTGGAACACTGGATATGACTAACAACTCTGCCCTTGCCTTGCCAAGCCCCCCTACCCCACTAATGCTG	NA
Six6os1	4930447C04Rik	NM_029444	NA	NA	NA	NA	NA	NA	NA	NA	NA	NA	NA	NA	TTTTCTTTTTCATCAGACTCTTCTCACACATTTGGAGCTGGAAAAGATGACTTTAGTTTTCCATTTTCTT	NA
4930429H19Rik	4930429H19Rik	mSQ007093	NA	NA	NA	NA	NA	NA	NA	NA	NA	NA	NA	NA	GGTGAAAAGTCGATTTGTAAATGGTGACGGACTCTATAAACATGGGGAGTTTGTTTATTCTCTGGTTCAC	NA
Tmc1	Tmc1	NM_028953	NA	NA	NA	NA	NA	NA	NA	NA	NA	NA	NA	NA	CTGAGCTGACTGAACGGTAGCACTCAGCGCCCTCCTCGTCTTGTGCTGTGAACTTAGTAATATCTTCTAA	NA
Ttrap	Ttrap	NM_019551	0.113829862914217	0.652076691586132	51.4974894032184	-0.15374772341186	-0.524777384835488	84.9102577023942	-0.523794711399652	-0.123678048621236	56.4772498839565	-0.259404387929604	-0.513075372277333	45.3179627991085	TCAGAAGAAAAGTAACTGAGTTTTGTTACTGGTAAAATGGAAATACTTCACAGAGTGAATAAAGAATACT	NA
Tal2	Tal2	NM_009317	NA	NA	NA	NA	NA	NA	NA	NA	NA	NA	NA	NA	GGACTGCATGGTTTTCTTATAAACCTTAGCTAAAATGAGCCCGAGCACACCCTTAGTTTGACACACTTGG	NA
Rai14	Rai14	NM_030690	NA	NA	NA	NA	NA	NA	0.0556350879200531	0.0952447291412564	53.9701956951788	0.56090574474651	0.372519359436135	68.452151351421	CACGTGGCTGAGTTGGGTCTGTTCATCTGTCTTAGGTAACGATCAATACCAGCATGAATTGGGTCTGTTC	NA
9530078B04Rik	9530078B04Rik	mSQ007369	NA	NA	NA	NA	NA	NA	NA	NA	NA	NA	NA	NA	CCAAGTTAGTAAAGGATAGCATCCCAGAGAAAATAAAACACCTTTGGGCAAACGTCCCATCTCCATAGCT	NA
bsid(849270)	Dnm3	NM_172646	NA	NA	NA	NA	NA	NA	NA	NA	NA	NA	NA	NA	CCACTACACTACACGCTGTATAAGCTGAGGACACTAGCCCACGTCCAAAGTGTTTTGAGCTCTAATGCAA	NA
Ribc1	Ribc1	NM_025660	-0.200568413605176	-0.721569512832156	54.7491928049283	-0.341559827602884	-1.24828020529131	45.0401513285718	0.652680114750813	0.275978542698011	33.8433302057409	0.783864436878872	0.657024397677095	39.7081323477548	ACCCAGTAGGAGGGAACTAAAGCCAAACCTCCACTGTCTACTCTAGGTAATAAAGTCGTTCGCTACATTC	NA
1700058M13Rik	1700058M13Rik	mSQ007477	NA	NA	NA	NA	NA	NA	NA	NA	NA	NA	NA	NA	AGTCTTTACACATTCATATACTGGATGCAGACACATCTAATATATACATACAGGTGAGGTGGTTCTATAC	NA
Prrg2	Prrg2	NM_022999	0.00354916477099382	0.134485007155247	61.9447169618017	0.0206244228026756	0.740871296306286	59.4816495741962	0.203204290763566	0.153236108476667	48.3977172571592	0.03936484446047	-0.0484061523817197	83.7691622160064	TCTACCATGACACACGTGTTTCCGCCGGGCACGCATACACGCACGTCCCTGACCATCCTGTTGCCGAGTT	NA
A630054L15Rik	A630054L15Rik	NM_145969	0.187557286159024	0.98856095191541	41.3474472663161	0.0625545341047922	1.03269660561795	48.1245228933967	0.15964789165978	0.140270653692384	49.7588366987656	0.031076193707713	-0.0685826484197975	83.0376146524851	ACCAGCATTAGAAGGAATCAGTGCTTAGGGTGTTCTGTAATGCCTAGTGCCTTCTCTTTACAGTGGAAAA	NA
Sult3a1	Sult3a1	NM_020565	NA	NA	NA	NA	NA	NA	NA	NA	NA	NA	NA	NA	TAATTCACAGACAAAATGATTACCTTGTGCCTAGATTGTTTTCCATGACATAAATTTCAAATGGAGCTAC	NA
8030476L19Rik	8030476L19Rik	mSQ007669	NA	NA	NA	NA	NA	NA	NA	NA	NA	NA	NA	NA	CCTTTAGAGAAAAAGTTTCCTGTAAGTCATGCCACAAAATAATAATTTAACAGTATTAGTTGTGATTTAA	NA
Agtr1b	Agtr1b	NM_175086	NA	NA	NA	NA	NA	NA	NA	NA	NA	NA	NA	NA	GCATTACCTCAGTCATAAAGTCAAACTGCTGTGATTCTCTCCCAGGTAACTGTGTCTTCATAGTTGGACC	NA
Clstn1	Clstn1	NM_023051	-0.214899849576275	-1.4126374765857	32.475441114488	-0.283959754211365	-1.44460104741936	33.9296765664433	-0.53919587592313	-0.124549663445823	56.4196979006389	0.34448541035279	0.373710022637573	68.3414749973494	CACAACAGCACCAAAAGGAGACCCCGAGGCCCAAAGATAAACTGCTACAATGCTCCAGAACAATCTTTTC	NA
Slc25a10	Slc25a10	NM_013770	0.00675086024613622	0.156603270979807	61.692658473047	-0.203343383355189	-1.05986155368635	56.6073808506024	0.25886465401717	0.177724470777936	45.6882088006211	-0.351153278588443	-0.795963483457657	20.6946888334081	AGTCCCATTCCACTTGGACCCTGGGCACAGTTTCAAGGCCTCAGCTGTCAGCACTTTTCTGTCAACCTTA	NA
Bad	Bad	NM_007522	0.0436918963865636	0.329719845873499	59.0522546858591	0.021189068417351	0.610814801919019	65.2840727362785	-0.330513230201689	-0.0482414218255169	59.5179494447666	-0.351597235899126	-0.590696260877163	37.703535976373	GGATCGCTGTGTCCCTTTAACAGGGAGAAGAGCTGACGTACAGCTTGAGTCCCTTCCGGTGCGTGCAATA	NA
Olfr51	Olfr51	NM_146909	NA	NA	NA	NA	NA	NA	NA	NA	NA	NA	NA	NA	GGTCTTCACCATTGGTGGATTGGTATTTATGACTCCATTTACATGCATTATTGTTTCCTATGCCTACATC	NA
4930521O17Rik	4930521O17Rik	mSQ007957	NA	NA	NA	NA	NA	NA	NA	NA	NA	NA	NA	NA	GGCAACAATTTTCGGGAGCCGAGCAAAGCTTTCACTTTCAAGGCAGATCTTGAACAATAGTCGCATCTGT	NA
AW146242	AW146242	NM_146168	NA	NA	NA	NA	NA	NA	0.257977972900481	0.170787053680196	46.4722433526114	0.0297089623408802	-0.042441662158912	83.960303450146	TTTAAAATCAAGAAGCACAGTCAGAGCTGCCCCTGGGATTGCATCAGGGAACGGCTGATCAAGGCATTCA	NA
Gdpd2	Gdpd2	NM_023608	NA	NA	NA	NA	NA	NA	NA	NA	NA	NA	NA	NA	ACTTAATGATTTGGGTGATCACCGACTGTGCCTCCATTCTGCTGCTTTTGAGTATCTTCCTCCTCCGAGG	NA
BC028265::Zfp759	BC028265	NM_172392	0.261840175368142	0.981003993099738	41.5868342778902	0.0244974915163351	0.631609184316672	64.3405395687645	0.462847990728764	0.253495696204471	36.6037571043008	0.271138886849492	0.332079090235842	72.0684624585444	TCCATGAATAGGCTCCCACACAAACATAAATTTGTGTGCCCAGAAATAAATAAACATAATTATGCTTTTG	NA
1110055C04Rik	1110055C04Rik	mSQ008149	NA	NA	NA	NA	NA	NA	NA	NA	NA	NA	NA	NA	GGTATTGGGAAGAGATATAGCTCCCTAAAATGAAGAAACGATGCAGAGGTTATATGTGTATTTGGGGTTT	NA
Smpx	Smpx	NM_025357	NA	NA	NA	NA	NA	NA	NA	NA	NA	NA	NA	NA	TTCCAGGACCTGTTGTCAACTTGTCTGAGATCCAAAATGTTAAAAGTGAACTGAAATTTGTCCCCAAAGG	NA
Dgki	C130010K08Rik	XM_355752	NA	NA	NA	NA	NA	NA	NA	NA	NA	NA	NA	NA	CTATCTGAGAATATGCTACCAGGTTTCAAGGGCTACAGGGATGTACAACAGGACACGATAGCCCATTGAG	NA
4930528J11Rik	4930528J11Rik	mSQ008329	NA	NA	NA	NA	NA	NA	NA	NA	NA	NA	NA	NA	CGGAAGTTTCTTCTATAGAGCAGCATACTTACCACACTGAGACAAGACTTAATGTAATCCTTGGGTGTTC	NA
Luc7l	Luc7l	mSQ008341	-0.333285247527716	-1.44827705542963	31.2886423370803	-0.156321708315934	-0.460975355249044	86.9962886849451	-1.58811558220673	-0.544113433387938	11.4453272763424	0.09061650031704	0.042061571485375	85.3723688106993	CTGGCGAGATCTGAATCTGGCTCAGGCGCTGTAAATAGTCTGACAAATGTTCGGCACCGCCTAAATTACC	NA
C530005L23Rik	C530005L23Rik	mSQ008425	NA	NA	NA	NA	NA	NA	NA	NA	NA	NA	NA	NA	GAAATGAGTAAAAATCAATGTCTACCTTTTTGATTGACTACCTAAGTGTTACGTTCCAAAATTTTCACTA	NA
D930047P17Rik	D930047P17Rik	NM_172925	NA	NA	NA	NA	NA	NA	NA	NA	NA	NA	NA	NA	AGGCTCGCTTCCTAAATTCATAGCAGTTACACACACGCTGAGATTTTCCCACGGTGTACACGTGAAACCT	NA
5930427J20Rik	5930427J20Rik	mSQ008521	NA	NA	NA	NA	NA	NA	NA	NA	NA	NA	NA	NA	AATTGTTCGCGAGAGTAAAATTAGCAAAACGAACTCTTTATCCCCCAAGTAGAGTTACTGTTTCTTCCAC	NA
bsid(848671)	Galr1	NM_008082	NA	NA	NA	NA	NA	NA	NA	NA	NA	NA	NA	NA	ATGAGACAAAAGAAACTTCTGTATAGTTTCTAGCTCTCAAGGAATGAAAGTCCTACAGCACTCTGCAAAT	NA
Gba	Gba	NM_008094	-0.556201998625781	-2.91841953025934	0.777438039287674	-0.222901556124799	-0.974717390332271	61.833886807497	0.0948847465619362	0.114452618872883	52.282413284481	0.31582764157652	0.426962342885723	63.1969589314701	CTGAAGGAGGGCCCAACTGGGTCCGCAACTTTGTCGATAGCCCCATTATTGTCGACATCCCCAAAGACGC	NA
Tmprss11e	A030012E10	NM_172880	NA	NA	NA	NA	NA	NA	NA	NA	NA	NA	NA	NA	TTAAAGGTATATAAGACTATTAAAATTAGATTACTTTCAGAGACTTGTTAGAAAGTGATTTATGTGGCTG	NA
Cryl1	Cryl1	NM_030004	-0.0321315402062034	-0.13864989064156	63.2681254646169	-0.0291527709352622	0.314569906846305	78.4383742192986	0.128117120739814	0.129406448260152	50.8532639829048	0.00225639156308	-0.11535366547049	80.855507404654	CCAGTGTGATTACACGTGCATTTCCAGGTGCTGATTTGCAGCTCTCTGTTACCTTAATCTACTTCAAATG	NA
Mmrn1	Mmrn1	XM_284198	NA	NA	NA	NA	NA	NA	NA	NA	NA	NA	NA	NA	ACAATTCCAATCAAATATCCCCCTGTGACCACGTTCAGTGGTTACTTGTTATATCGCACCTAAGTTTGTG	NA
Eml5	Eml5	XM_286452	NA	NA	NA	NA	NA	NA	NA	NA	NA	NA	NA	NA	TGAACCCCTATGTGCCTGATAAACTAATTACAGCTGGGATTAAACACATGAAATTTTGGCGTAGAGCAGG	NA
Prkcq	Prkcq	NM_008859	NA	NA	NA	NA	NA	NA	NA	NA	NA	NA	NA	NA	CCTCTGTTCTCAGTTGATCTCTCTGTCAGCGTAGGTAGGCACTCATTACCATCCTCCCATCATACAAGAA	NA
Prrc1	1190002C06Rik	NM_028447	-0.465974236217218	-2.24638528440359	9.81047466306056	-0.373279942187822	-1.61046168467196	25.9679252477896	-0.104656934494631	0.0335643759110809	58.0455538313962	-0.563786297458774	-0.763241920513882	23.0321099005162	CACCTTGGGCTCCATGCAGAGGAACCTGAGTGGCTTCCGTGAATCCAACAGTTTTTATGATTTTCCTGTA	NA
4831410D14	4831410D14	mSQ008917	NA	NA	NA	NA	NA	NA	NA	NA	NA	NA	NA	NA	GGAGAAGATTAAAGTCAGAGGCACCAAATTCTTCCAGTAACTGACAAAGCATCCTGGAGTGATGCGCCAA	NA
2310007D09Rik	2310007D09Rik	XM_130601	-0.0124008806009515	0.0508895307545658	62.7084072094245	-0.104349389904218	-0.14647924221244	90.5552361108416	0.485296089252823	0.263611980771404	35.360307032635	0.0812431759843502	0.0216778907838796	85.2593118881514	TTTACCAGAGCCTCTACCAACCTGGTTTCTGTGAGGGACATAGCCCTTTACCCTCCCTATCAGTGACTGC	NA
Mobkl2b	Mobkl2b	NM_178061	NA	NA	NA	-0.00748975079385086	0.78649278161304	57.5257533529537	NA	NA	NA	0.629027021282111	0.985500399096777	14.3235017294689	GGCCATTCCCAGGCTACCCTTTGGGACGAGTCTAGATTTATTCTACAGGAAATAAAGCTGGTGTGTGATC	NA
3110073H01Rik	3110073H01Rik	mSQ009097	-0.207489603313202	-0.986177379946965	46.8674662725362	-0.091892963046958	-0.027994827054654	89.0675020334863	-0.266981901644213	-0.0265389638792022	59.6155395078422	-0.0181619368018502	-0.164505564333037	77.8749887073748	GCATCTTTGGCCTTATCTATGCATAACGTTTCTTAGCTTAATTTTGACAAGCTCACTGACAGGTAATTCC	NA
Spns1	2210013K02Rik	NM_023712	-0.293657542391111	-1.71242471985369	22.9770529157743	-0.179633129026733	-0.661640062950741	79.1664398919889	-0.112870357884427	0.033929673935881	58.0282172683711	-0.12005543368502	-0.347983692979603	62.1254323214261	GGAAGAGATGGGAGTCCAGAAACGGGGAAGGGGTGTCCTCTCTACTAGGACAGCCCAAGGGGTTTGGTGC	NA
bsid(850165)	5430427O19Rik	XM_135944	0.0216344126580919	0.316678476901067	59.2900522556869	-0.0502799738249253	0.312758452906128	78.5124735642625	0.262098842643042	0.185429986673439	44.8040081403151	-0.235386697919336	-0.622271093273603	34.7559975430042	CAGTATAGCAATATAACTCCATAGAGAAGGCTCCTGTCAATTCCCCTTATTCCTATGAATCCCAAGGCAC	NA
bsid(850276)	1810013D10Rik	XM_485608	-0.129445913884889	-0.272805632558926	62.6467946389108	-0.113160044643716	0.140372124525648	84.8240637280047	-0.825104325662049	-0.24875092723275	44.3380564484332	-0.394618493549784	-0.739507884584348	24.8210327899813	GCAGCATGGCATGGAGAGGGAACTCTCATGCTGCTAGCCAGACCCCTTGTGATAGAGACTGTGTGCAAAG	NA
Cul1	Cul1	NM_012042	-0.161703468543755	-0.816572521722795	52.1104904407008	-0.0457597234705754	0.0871318279192722	86.4047813439168	-1.30960027992599	-0.400093131945529	25.7623899638876	-0.610311982112385	-0.837534538195645	17.9427318255469	GACTGCTCAGGACTGACTGACACATTTCAGTCTGTAAACAGACGCCAATGCCATTTACCCTAACTCACAG	NA
Nfatc3	Nfatc3	NM_010901	-0.0732242979261529	-0.18387082219693	63.1524461185386	-0.0442494371196325	0.33424044414657	77.6255054257097	1.1906544757561	0.531909400147216	8.3708001872394	-0.238675697433412	-0.481542375546068	48.5198107600708	TTATAGGAGTGCAGTGCTCCTATACAAAGGGAAGATGAGCCAGCAGTCCAGGCTCCTCCTCAGTTACAGT	NA
Ugt2b1	1300012D20Rik	NM_152811	NA	NA	NA	NA	NA	NA	NA	NA	NA	NA	NA	NA	CCTGAACACTGTCATTCTCATTCTGCCTTTTGAAGTAGATTTAAGCTGCCAAATGTCCCATTCTCTCTCG	NA
bsid(850744)	C030039L03Rik	NM_198417	-0.023693074107953	0.0506624637857896	62.7100655370982	-0.123643241539237	0.0939345067895913	86.214258406471	1.15843489774381	0.51906904383343	9.25703201197328	0.953659304367898	1.42808512203387	1.68988115703065	TGTGGAAAGTTACCCAATTCTATGAACCAGAGGTAAAGCTGCCCTTGCTAATTTATCATGGCTTCTGTCA	NA
C130038G02Rik	C130038G02Rik	NM_029920	NA	NA	NA	NA	NA	NA	NA	NA	NA	NA	NA	NA	AAGAATATCATCCTGGAAGAAAGGATCCAGGTGCTGCAGCAGCAGAATGAAGACCTCAAAGCGAGGATCG	NA
Man2b1	Man2b1	NM_010764	-0.289976548193661	-1.5442037118146	28.1620555470171	-0.144026404608312	-0.372048294500859	89.1608699209532	-0.688371159683843	-0.182147543631514	51.6473376409226	0.20892317304844	0.206496791923888	80.9795493806474	CTGAAGGAGGGGCAGGCCTCCCCTTCTCTTGCTGTAACCATTCACAAAAATCATTAAAAAGCTCCTACTG	NA
Npr2	Npr2	NM_173788	-0.110420727679353	-0.716771482323375	54.8753690532035	-0.106700031898913	-0.165087830883628	90.65952365787	-0.409331274167727	-0.0760480212017978	58.8653005419685	-0.13963005863951	-0.277344414376103	68.856009842695	CCTCCCTGCCCTGGTCCTCTTCCTGCCTCCTGTAAATATCTGTATCTAGACCAGAATATTTTGTCCAAGT	NA
9530091C08Rik	9530091C08Rik	mSQ009589	NA	NA	NA	NA	NA	NA	NA	NA	NA	NA	NA	NA	GGCTTCTTCTTAGGATTTGCTTCCTGTCATTCATGGAACTTCTCGTGCCTGCAATCCACTGGAGTTCTGT	NA
Chmp1b	2810405I11Rik	mSQ009673	0.000895834226724226	0.19804419278786	61.1662362609578	-0.0817081908452899	0.137799860716918	84.9050288387362	0.519605764561432	0.289559080007872	32.1855176110073	0.302608661453239	0.527714694103996	52.8581148499894	GGTTTCCCAGGTGAACGAGTGTTTAATGAACAAAGTGTAATCGTACAGAGATGAATACTGACTCTCGGAG	NA
Srp68	Srp68	NM_146032	-0.141884636879436	-0.656143355405342	56.4040628448944	-0.176551820217495	-0.563780125669246	83.4372747129135	-0.439282301748775	-0.0897456909494778	58.3363028157175	-0.421811942536401	-0.765025561210877	22.9008370777746	CCATGGCTGATCACTTTTGGTCAATATGTCAAAATTCGGGGTCCACGCCAGGCTTGGGGGGCTTGGGAGT	NA
bsid(851554)	4930503E24Rik	XM_125917	NA	NA	NA	NA	NA	NA	NA	NA	NA	NA	NA	NA	TTAAGTTTGAGGCCTAGGGAACTGGATTTTCATTCCCAATGGGGAAGTTGCTGACAGGAGGTTTAAGACT	NA
E030019O05	E030019O05	mSQ009781	NA	NA	NA	NA	NA	NA	NA	NA	NA	NA	NA	NA	AAGTTGGCTGTAAATCTGGGAAGCTCTCCATGTGAAGATGTGTGTCCATGTTAGTTCATCTGGACGTCTC	NA
2700086A05Rik	2700086A05Rik	mSQ009865	NA	NA	NA	NA	NA	NA	NA	NA	NA	NA	NA	NA	TCATGTTCACGGTTCCTATCCACATGACCGACAGCGGCCAATGGAAGGGCCGAACAACTCATAAAGTTGT	NA
Bcar3	Bcar3	NM_013867	NA	NA	NA	NA	NA	NA	0.3630057842204	0.207260394840617	42.2348242416862	-0.15599204348477	-0.269163770548039	69.5922156601927	AACGAGCAGATCTAACAGGATACAAGCCGCTAACATCCACAGGATAGTAAATGTGTAAACTGCACAGAGC	NA
bsid(848674)	2900052N01Rik	NM_175192	NA	NA	NA	NA	NA	NA	NA	NA	NA	NA	NA	NA	TCGGACTCCTCTGCTAGCCAAGGAGTACAGTCTTATCTGAATCCCAGAGGCACATGCCCTGAGTATCCCA	NA
Htr2c	Htr2c	NM_008312	NA	NA	NA	NA	NA	NA	NA	NA	NA	NA	NA	NA	CTGATCCGTATCGATGTAAGGCAGAGAAACTGATATAGAAAGTGCTGGAGAAAACTCCTTCAGCAGTCCC	NA
S1pr4	Edg6	NM_010102	-0.258894984969205	-1.76259070396517	21.5162981457562	-0.206826544684282	-0.964750163981097	62.4385995081202	-0.61883845809071	-0.156609780934577	53.9860147082245	0.20834743844078	0.181790352317111	82.2135100070728	AGTTTTCGGACTTCTCGGTCACTCAGCTTCAGGATGAGAGAGCCGCTGTCCAGCATTTCCAGCGTCCGCA	NA
Uba6	5730469D23Rik	NM_172712	-0.00533923031302897	0.118836485389828	62.1106055273955	-0.259231122002554	-1.51134494618226	30.5473351715655	-0.538793880115666	-0.135550422078466	55.6531661592257	0.058931148123202	-0.0197057457597005	84.5812740432773	TATTCTTAACCCTCTATTTTCTGTTCTCAGAGTTCTCTATAAACTTGGAAATTGATCACTCTGGCAGTCA	NA
A930021H16Rik	A930021H16Rik	NM_174850	NA	NA	NA	NA	NA	NA	NA	NA	NA	NA	NA	NA	GTCCCAGGTTCATATCTTAGCCTAGGCCACTATGCTTTCTGCCCTTAGCGGTATCCCCAGGGAGCAGAAC	NA
Socs3	Socs3	NM_007707	-0.117570079769862	-0.507563646220834	59.573758052684	-0.163134062489313	-0.423839660813317	88.0090991797081	-1.50420912915051	-0.504798593805808	14.8103958522216	1.05549356585637	1.71069453729876	0.631330227753854	TCCCCACTCAGGCCTTCGAGGCTGTCTGAAGATGCTTGAAAAACTCAACCAAATCCCAGTTCAACTCAGA	NA
Pars2	BC027073	NM_172272	-0.0499625923412781	-0.196788923241625	63.1018251728909	-0.106476527479822	-0.080944986436813	89.9020235056035	-0.307021676372751	-0.0424838245571908	59.5794715475849	0.24397805015673	0.331062708992834	72.155488797733	AAAGAGACCCAGGTCACTTTCCCTTGAGCTGAGTTTCTGGGTGTAAGATGAGAATGCTTGAAAGCTGGGG	NA
Mill1	Mill1	NM_153749	NA	NA	NA	NA	NA	NA	-0.08414778162144	0.0455936739876497	57.4291209272026	NA	NA	NA	AAATACAGGGGCAAAGAAGCAGGCTAGACATCCACAACAAAGTACGAGTTGTGGCAAACTACACATGCCC	NA
Tmem141	D2Ertd217e	mSQ010345	NA	NA	NA	NA	NA	NA	0.0694526814482135	0.102512407341085	53.3524100445423	-0.11817272341551	-0.275562986138647	69.0172342870506	TCCTGCCTGAAAAACCTGTGAAGACTACTGCTGCACCAAATCCAGGACCTGCCAGCTCGGAACAAGGCTT	NA
Wbscr28	1700111I05Rik	NM_029681	NA	NA	NA	NA	NA	NA	NA	NA	NA	NA	NA	NA	AAATCCCAGGAGACCTCGGGGCCCCCGCCTCAGTTCTTAATTCCAGAATCCTCCACCACTGAGTCTGGAC	NA
1110020L19Rik	1110020L19Rik	NM_028633	-0.0778665101538291	-0.434116720704101	60.8023977276757	-0.0364543577607582	0.262118811670668	80.5271092585076	-0.657614177805673	-0.181117999651317	51.747643358964	-0.222114458989359	-0.55205659117806	41.4365064329193	CAGAATTGATGAAGTAACACAGAAGTACAAGATCCTTACTGACAGATTTCACAGAGGCACAAGATGATGC	NA
4930506M07Rik	4930506M07Rik	NM_175172	NA	NA	NA	NA	NA	NA	NA	NA	NA	NA	NA	NA	ACCGTGTGTTTCTCTGACTGAATAAGACTGCTAAACAATATGCTAACTGCTGGCAGATTAATTCTTTTAG	NA
Olfml2a	Olfml2a	NM_172854	NA	NA	NA	NA	NA	NA	NA	NA	NA	NA	NA	NA	GATTTGGGATTTGGTCAGGGTTGGGTATCTGGCATATGGAGGTGAGATCGGAACTAGGTCTCTTTAAACC	NA
Crhr1	Crhr1	NM_007762	NA	NA	NA	NA	NA	NA	NA	NA	NA	NA	NA	NA	TACCGAGGACCAACATGGTCCAGTCAGGAGACCGGGAGATAGCGGTAGAAATCTGGGAACGTCATCAGAT	NA
4921517O11Rik	4921517O11Rik	mSQ010633	NA	NA	NA	NA	NA	NA	NA	NA	NA	NA	NA	NA	CTTGGGGCACCACAGTTCCCTCTTAATATAAAACTTCTTGAGCAACCTGCAAAAGGGAGATCACCTTGGT	NA
Wbscr16	Wbscr16	NM_033572	-0.189706592404482	-0.760972340125152	53.6861557873547	-0.0900488892485201	0.0430178470832164	87.553960286844	-3.00199311716137	-1.11499143647113	0	-0.680413999943233	-1.47004009804253	0.80076669763785	GGAGGCCTCAGAAACTGGGAAATACTTGTTTTTAGGGAAGCTTGCCCTTTCCTTTCAGAACAGGGTTGGA	NA
bsid(851462)	4732441L20Rik	XM_485425	NA	NA	NA	NA	NA	NA	NA	NA	NA	NA	NA	NA	GTCTATTGCTGGGGGCTGTTTATGCATCCGTTGCTGTGTGAGCATGAGTTGGCTTTAAATAAACCCCACT	NA
bsid(851557)	1700008D07Rik	XM_485969	0.1265531725123	0.541024422016057	54.4286460430373	-0.027715433630626	0.47651790910704	71.4032644562536	0.157269673607257	0.13762762259275	50.0291496510694	0.38618319852019	0.542241728252665	51.3467255607532	TTCTACAGCATCCAGAGAATCTGGCCTGGATTGACCTCTCCTTCAATGACCTGACTACCATTGACCCTGT	NA
Frmpd1	Frmpd1	mSQ010825	NA	NA	NA	NA	NA	NA	NA	NA	NA	NA	NA	NA	GCCTCTTCTTGTTCACCTGCCCCTTCCAATGTTTACTACATAGAGTATTCAAATAAACTGCTGCTTAATC	NA
Echdc3	Echdc3	NM_024208	NA	NA	NA	-0.152433221995449	-0.532183727233847	84.6415612365072	0.408519448312521	0.220615979027889	40.6266992848532	0.60919658236196	0.770215023252509	29.3440757824215	ATGCCATGGTTCTGTGGGAAATGAATACAGGGGAGGGAACGACTTGCTAGGTCAGTGGGCAGGTTAATAT	NA
Lum	Lum	NM_008524	NA	NA	NA	NA	NA	NA	NA	NA	NA	NA	NA	NA	ACAATATCCTTCTCGTTGCTGGTGGTATTACTTCATGGATTTTAATTAATGAAGGAAATGTTTTATGAAC	NA
Abtb1	Abtb1	NM_030251	-0.0972186806009872	-0.453087399019796	60.5080003928589	-0.229746812355721	-0.937565844706665	64.0771255734975	1.79780014921953	0.736761231213499	0	1.33810679057539	1.90463381801259	0.797212161835726	TCGGCTATTTCCGCATACAGGGCTGGACAGGACGTAGGGGGTGTGTGGCAATAAAGCTTGAATTCACTCT	NA
A130028J20Rik	A130028J20Rik	mSQ011017	NA	NA	NA	NA	NA	NA	NA	NA	NA	NA	NA	NA	GAGCCAACCTGAGGTGAGTGAAAATATAACCCTTCCCGTTTTGTCCGCCTCTATAATGCATGTGCAATGC	NA
4933411K16Rik	4933411K16Rik	mSQ011029	NA	NA	NA	NA	NA	NA	NA	NA	NA	NA	NA	NA	TTCAACAGCCCAAAGGCCCTGATGACCCACGAGAGAAGACAGGAGGCAGATTACAGGAGCAACCACAAGC	NA
Lipe	Lipe	NM_010719	-0.017403810280216	0.0246927083623023	62.8845377920574	-0.0638750782263023	0.128529787973529	85.1930528798327	0.230358536358726	0.164977418078162	47.1192689183177	0.677239536859813	1.05236859646556	11.0035525204505	GTTTCACCCCCGGCGCTCAAGCCAAGGTGTCCTCCACATGCCCCTCTACACGTCACCCATAGTCAAGAAC	NA
Ythdf3	Ythdf3	NM_172677	0.146432835599961	1.06825919711214	38.8137386089715	-0.165504264889186	-0.411710153417344	88.3062284346064	-0.32845294849662	-0.0504331496377839	59.4877455457403	-0.18412079993164	-0.521955377425803	44.4252609305827	AAGCTATGTAGAATGATATGTTAAGGGTGAAAATAGCAATACAGTAGATTTGAATGTCTTTTTGATCTGC	NA
Zfp828	D8Ertd457e	NM_181854	-0.0780147029779865	-0.31935226625741	62.2364539176336	-0.172108930563369	-0.593304200644454	82.2309880294532	-1.36602545633794	-0.437628506367617	21.535968719226	-0.035125982846494	-0.148424530099041	78.92352828948	TAACTCACTGTCAGAGCCGGCATAATGAAGAGGTGAATAAGAAGCTGATGGAAGCCCTGGAGTCGCCATT	NA
A830049A06	A830049A06	mSQ011221	NA	NA	NA	NA	NA	NA	NA	NA	NA	NA	NA	NA	TTCTGCGATGGTGTCCCGAGGGATCATGGAGCAGCGAGACCAGCCAGGCCATATAGAAAATGATTTGACT	NA
Gpc3	Gpc3	NM_016697	NA	NA	NA	NA	NA	NA	NA	NA	NA	NA	NA	NA	ACAGCGTGGGGAACATGCCGTCCCCACTGAAGATCCTCATCAGTGTGGCCATCTATGTGGCGTGCTTTTT	NA
Taok1	2810468K05Rik	XM_484053	0.00783608066162413	0.197397370914199	61.1749851789863	-0.148105342159038	-0.245989442367488	90.667558896348	1.40541177006761	0.484621321548768	11.8611991132538	0.84601245542517	0.57056096271134	48.4116228863489	GCACCAGCTGGTAAAGGTGACTGTGCAGATGTGCATTTTCCTTTTGGTAGAAATGGTCCACAGCACTAAC	NA
Ppapdc3	D830019K17Rik	NM_145521	NA	NA	NA	NA	NA	NA	NA	NA	NA	NA	NA	NA	TCTGGGCAGAGCTGGCCCCAGAGAGGTGGCTAGAGGTGGGTCAGTGAGTGGGGACGGACCGACTCAACTT	NA
Tle4	Tle4	NM_011600	0.12772018572625	0.869491398987705	45.0823812934048	-0.127351706107996	-0.369960972702474	89.2008614314102	-0.0911385706971237	0.0434113244521373	57.5478423070817	-0.107318008864447	-0.350463704234307	61.8795922315858	GTACATAGTTCTAACGCATTGTGTTGGCCACCAGTACTTCTATGATGGTAGATTGTTTGTGCATTCAGAC	NA
C430014O12Rik	C430014O12Rik	mSQ011497	NA	NA	NA	NA	NA	NA	NA	NA	NA	NA	NA	NA	GGTTTTCTAAATGAAGTTGTGGGCACATTGTTGCTTTCATGATTTTGTGCTAGGCTATACAATGGCTGTG	NA
C130060K24Rik	C130060K24Rik	NM_175524	NA	NA	NA	NA	NA	NA	NA	NA	NA	NA	NA	NA	AAAAGAGGGAGGCTGGATCATGTGTTTGGGAACGGATTGTTTAGGTCGTACTGTGAACTGTGTGTCTGTT	NA
4930513O06Rik	4930513O06Rik	XM_136059	NA	NA	NA	NA	NA	NA	NA	NA	NA	NA	NA	NA	ATGTTAACAACACTGATTTGGTTTACATTTCATCACCCTTAAAAGTCCTATATATATATTTTTTAAAGGC	NA
Top2a	Top2a	NM_011623	0.00857754741772294	0.0788694587124897	62.4866226051035	-0.157378263762667	-0.402026973467141	88.5314429641577	-1.3237539272409	-0.279367683464885	40.6135154562943	-1.60675234957818	-0.83753260430125	17.9428541418483	CACTGCTGGTACCAAAAAGAGAGCTGCGCCAAAGGGAACCAAATCAGATTCAGCCTTGAGTGCTCGTGTC	NA
4930444M15Rik	4930444M15Rik	mSQ011689	NA	NA	NA	NA	NA	NA	NA	NA	NA	NA	NA	NA	CTCAGCAGGGAAGAGCTCTCCTTCAGTTCTCCATGATCCAGAGAATGAGGATCTGTATGAGGGGCTTTGA	NA
Anxa10	Anxa10	NM_011922	NA	NA	NA	NA	NA	NA	NA	NA	NA	NA	NA	NA	CTCTGTTGGAAATGTGTAATCCTAGATTTGTAGCCCTTATTCAATTAGTAATCAATTAAACTGTATATGG	NA
Cdc16	Cdc16	NM_027276	0.0217566892707251	0.180790246221293	61.3938748893626	-0.0390351305480768	0.114432349067263	85.6195643267872	NA	NA	NA	NA	NA	NA	GGCGAGACGACACATTTTCTGTTACAATGCTTGGTCACTGCATTGAAATGTACATCGGGGATTCGGAAGC	NA
Cbwd1	BC018472	NM_146097	-0.0964531857305539	-0.52418895971523	59.2631100941518	-0.0409203927915659	0.350082118998486	76.9604931689634	-0.859952966820082	-0.239175427312886	45.4688710345775	-0.277823668407572	-0.457137837271786	51.0214607028524	AATCCTGGATCCACTACCGCTGTTGTGATTTGGGAGTATACGTATAATAGTATTTATTTTATAAAAACAC	NA
Cyp4b1	Cyp4b1	NM_007823	NA	NA	NA	NA	NA	NA	NA	NA	NA	NA	NA	NA	TTTGACCCACTGCGCTTTTCTCCTGAGAATATGACAGGACGGCATCCCTTTGCCTTCATGCCTTTTTCTG	NA
Foxf1a	Foxf1a	NM_010426	NA	NA	NA	NA	NA	NA	-0.45122415436946	-0.0846308786608828	58.5493163310016	NA	NA	NA	TGGCCTCTTCTTCTATGCATACAACAGGCGGAGGATCTTACTATCACCAGCAGGTCACCTACCAAGACAT	NA
Pip	Pip	NM_008843	NA	NA	NA	NA	NA	NA	NA	NA	NA	NA	NA	NA	ATCTGTCCTAATGATATGGCAGTGGTGCCCATCACAGCAAACCGGTACTATACTTATAATACTGTGCGAA	NA
4933427D14Rik	4933427D14Rik	NM_028963	-0.082894705399467	-0.42607695808021	60.9222814949304	-0.0782406102700575	0.170031514247304	83.8587906399817	0.21303382752732	0.148907358031711	48.8583950116606	0.51416990530137	0.579442434698672	47.4967429335744	CCTCGGAAAGGACATCAAGGGACTCATAGGTCTTCAGTCTGGAGAGTTAAACATGTACACTTGAACCGGT	NA
Lrrc19	Lrrc19	NM_175305	NA	NA	NA	NA	NA	NA	NA	NA	NA	NA	NA	NA	AGATGGAACACAGGTAGAAATGTGACAACAGACCTTGGTACATGATACACGAGCATACAATGCTCTGACA	NA
Olfr975	Olfr975	NM_146828	NA	NA	NA	NA	NA	NA	NA	NA	NA	NA	NA	NA	ATTTCCTACTCTCGCATCGTCATCTCCATATTGAAGATCCGTTCTTCTGAAGGCAGGCGCAGAGCCTTCT	NA
Olfr215	Olfr215	NM_146446	-0.270706330285147	-1.37510263453612	33.7372550646951	-0.21652721235362	-0.764421439053076	73.9624587315699	-0.264415866345619	-0.0249373637642384	59.608361814711	-0.125229807123052	-0.327006309157148	64.1833579271449	CGTCTCTCATCATAACCACTATCGCATACAGCAACATAGTCATCACAATTGTGCGTCTCCCATCGGCTAA	NA
1700012H17Rik	1700012H17Rik	NM_173426	NA	NA	NA	NA	NA	NA	NA	NA	NA	NA	NA	NA	AACAGAGTGAATGCTGTAAGACTTTGTACATACTTTAGTTGTTCTGGAATCTAAGAAGAAAGTTATGCTA	NA
Eif2s3x	Eif2s3x	NM_012010	-0.740369091185928	-4.27450983398761	0	-0.531928222963033	-3.3378065047654	1.47914447559395	-2.00063559058443	-0.677624329793383	3.20359141313397	-0.88818923581894	-1.48745823494655	0.755123874626665	TATCTCAGTCTTCCCACACTGGCAAAGAGTATAGCAACTGGTGGTTAGTGATAATTGACAAGGTTCTGTC	NA
Mns1	Mns1	NM_008613	-0.126735919857181	-0.655297760486777	56.4244856106207	-0.213945585639053	-0.979455583879428	61.5457533088193	-0.819827577854651	-0.244670255554237	44.8223845420149	-0.809777242317834	-1.39531694457166	1.13851474631421	GTTTTACAGTTGGTGACAGTAGGCCCTGGTCTATCTGCATGTTCTAAAACATCCTCCTATTTCATCATGT	NA
Slamf1	Slamf1	NM_013730	0.0105530642338774	0.18412796044649	61.3507730163525	-0.0920875711214715	0.233331035926548	81.618516884306	0.26231620699251	0.172521559296192	46.2773464189707	1.52519809642579	2.18834724699654	1.15922319360669	AGCAGAGATCCCGTGGTACAGTGTACCATCTTTGCTGTAGCAGATAATGTGGGTTTAGGCATCTCACTCT	NA
4833406L22Rik	4833406L22Rik	mSQ012373	NA	NA	NA	NA	NA	NA	NA	NA	NA	NA	NA	NA	GAGACGGAGAGAGGGCAGACTGAGTCCACCCTGTTTGAAATGCCTGTTGGGCTCAAGTGAATGAGCATTT	NA
2010109N18Rik	2010109N18Rik	mSQ012457	NA	NA	NA	NA	NA	NA	NA	NA	NA	NA	NA	NA	CAGGGTCTGCAAGCAGCTGTTCTGGAGCTCTGCAAACCGCATCTAAACCAAGGTCTCATCTAAGGAAAAG	NA
Nid2	Nid2	NM_008695	NA	NA	NA	NA	NA	NA	-0.0597449824671408	0.0549064659810884	56.88914862747	-0.150219915059671	-0.341885735862173	62.7277642314662	AAGTATCCCTCAAAAGTACTCCGGGTAAAACACCAAAGATGCAGCAGTTCTTCAATTTTCTATATAATTC	NA
Mylk	Mylk	NM_139300	NA	NA	NA	NA	NA	NA	0.181561733792674	0.145318567208804	49.23566040426	0.05745411819602	-0.0162296939265608	84.6609514406543	AATGCTGTGAGAGCCATCGGGAGACTGTCCTCTATGGCAATGATCTCAGGGCTCAGTGGCAGGAAATCTT	NA
Zfp703	End2	mSQ012565	0.0409178177563089	0.503348312052073	55.3518327116978	-0.121248348914253	-0.122827730899905	90.3699524907006	1.25723857432983	0.567152834921673	6.1662812086729	0.0312721528976292	-0.0652334037452396	83.1680263471284	CTTCCTGGCCCCTCAGGGACCCACACCTTGCGGTGCAGTCAAATTGCCGGCTGACAGGGACCTGACACAT	NA
Ppp2r5d	Ppp2r5d	NM_009358	-0.024443392147566	-0.0373769101725497	63.1774507320775	0.0283591939815581	0.70790377602254	60.9255522290522	-0.0159237810245867	0.0733459985357919	55.6670438169008	0.0640123147457201	-0.00970494054412125	84.7994116275639	GGGCAGGTTCCGAATGAAGGAGAGAGAGGAGATGTGGCAGAAGATCGAGGAGCTGGCCCGGCTCAATCCC	NA
Abcf1	Abcf1	NM_013854	-0.148808240607506	-0.715265422745119	54.9148236064653	-0.0679699217393852	-0.0314613853901339	89.130097279018	-1.245080744245	-0.41026949384252	24.5871067708133	-0.468635032195041	-0.926500148294903	12.8758563921812	CCTGAAGCGTCCCAAGGAGTACACCGTGCGCTTCACCTTCCCAGACCCCCCGCCTCTCAGCCCACCTGTG	NA
Opn1sw	Opn1sw	NM_007538	NA	NA	NA	NA	NA	NA	NA	NA	NA	NA	NA	NA	AAAAGGAGCCCCTCGAAACGAAGAAGTGCGTGTTGAGTTATACGCAAGGAGTGCTGGGTACTGATATCAG	NA
Dnaja2	Dnaja2	NM_019794	-0.14134199795898	-1.01015794969869	46.0857322846436	-0.277118733345458	-1.92611024924854	14.8277683210599	-1.14545261231706	-0.360706643530213	30.4844285995675	-0.491408534182281	-0.906125454742412	13.938556629565	CAACCACATAATAGTTTTGTATTTGAGGTAACTTCCCCACAACACTTTAAGCCTAAGCAATGCAGTGATA	NA
Abhd14b	1810013B01Rik	NM_029631	-0.600508289602839	-3.42222410733181	0	-0.297797974343851	-1.95888587765851	13.9385858551431	-0.224741738144937	-0.00959483828273445	59.4411194565303	0.2163119580444	0.256877604345139	77.8947308311255	GGGGAGGTGCTCTTCAAATCTCCCTTAGGGGCTGCATACCTCCCCAGGTAATCAAGCACGGATCTTCTCA	NA
A830011I04	A830011I04	mSQ012853	NA	NA	NA	NA	NA	NA	NA	NA	NA	NA	NA	NA	AAGTATACAGGTGACTAGAGTCACCACTATTTCTTCCTTCTGCTTTTGAGGGGAAAAGAGAGTAATTCTG	NA
4930563B10Rik::LOC67660	4930563B10Rik	mSQ012937	0.0743972895937592	0.351316880399413	58.6454149444666	-0.0005236836347171	0.543519738815362	68.35468245866	0.414680082155661	0.238559635466578	38.4381639696971	-0.187189224389795	-0.461912450011547	50.5310657082371	CTCCTGTTCTTGCGTTTGCTCTGGACTAGATCTCCTGTATACTCCCAGTATACCCTTCAACCAAATGCAT	NA
Mrpl10	Mrpl10	NM_026154	0.0812209816994897	0.740834491251616	48.9665565078739	-0.00323453860453428	0.708935462451345	60.8800276102364	-0.52077197962526	-0.120088824430172	56.7092360921412	0.110091994510487	0.0624566246524637	85.337674511617	TACAGGGGCAGCTGGTAGGAGGGCTTACTCACCTCATGGCCCAGACCCGCTACCTGCTTCAGCACCAGCC	NA
Gria4	Gria4	NM_019691	NA	NA	NA	NA	NA	NA	NA	NA	NA	NA	NA	NA	CTAGGCGTGAGCAGCACACATAGCTGCTTCTTTTATCAGTGTTTCATGTACAAGGCTTGTGCAACCAGGT	NA
Galnt5	Galnt5	NM_172855	NA	NA	NA	NA	NA	NA	NA	NA	NA	NA	NA	NA	TGTGCTGTGATAGAATTCGGCAAAGTATAATGATAACTGAAGAATGTCACCAATGATCTCCTGATGCTGC	NA
Tigd5	Tigd5	NM_178646	NA	NA	NA	NA	NA	NA	NA	NA	NA	NA	NA	NA	ACCTTGGATTCATAAACAGACTGTCTGGAGAAAGCACCCAGCCCAGAAAGATGGGGAGTGTGGGTTTGTT	NA
bsid(850632)	Bank1	XM_143587	-0.219879641685309	-1.14858607457668	41.4564066099918	-0.081185504005267	-0.108759790800588	90.2323949597284	-1.95438094760022	-0.681486234922595	3.03370178998213	0.26496646348776	0.263304392583788	77.4500663101123	AAGATGGAGACTCATAGCATTCTCTGAAAATCCATTCATTTTTACCACAACTTTTGCCACCAGAGCACCT	NA
2310043J07Rik	2310043J07Rik	XM_485688	NA	NA	NA	NA	NA	NA	0.649611603063257	0.303284535620576	30.5235074591882	NA	NA	NA	ATCATTGCCTTCTTGTCAATCCTACTGGCCATCCTGCTTGTGGTCTTCCTCGTACTGGTCATATCCGCTT	NA
S100g	S100g	NM_009789	NA	NA	NA	NA	NA	NA	NA	NA	NA	NA	NA	NA	GAGCTGGATAAGAATGGCGATGGAGAAGTTAGTTACGAAGAATTCGAAGCTTTCTTCAAAAAGCTCTCAC	NA
Ier5	Ier5	NM_010500	0.0367739664471271	0.494858969989378	55.5543376252354	-0.183143065313928	-0.704478879881817	77.073977026724	-0.282079177128517	-0.0302788924249033	59.6246633047512	-0.1875326301932	-0.370771623453286	59.8495694067665	CAGTATTTTCTCCTTCTCTGTATTGATTTTTGTATAAAAATGTAACTTTACGTGTCTAACACGTATTAAA	NA
C330013E15Rik	C330013E15Rik	mSQ013333	-0.085527268050424	-0.226328175202174	62.9568514862986	-0.088369065008218	0.180439232469771	83.5067115211721	1.59978093463633	0.652949620356075	2.10264112971267	0.40623148620597	0.454699443772306	60.4023652983287	TGTGTGTCAGGTGTCTATTTAACAGTTTGCGTGGCGTCCTGTAAATGCAGTTTCGTCCAGTCGGCAAGCA	NA
4931417E11Rik	4931417E11Rik	NM_025737	NA	NA	NA	NA	NA	NA	NA	NA	NA	NA	NA	NA	TTTTTGCCAAAGTAGAGAGCTACAGTGATCTGATAAAAAAGGACAGACTTCTCGTTCTCTTCAGCCAGTG	NA
B930018H19	B930018H19	mSQ013429	NA	NA	NA	NA	NA	NA	NA	NA	NA	NA	NA	NA	TAGACACTTTTACTCCGCGCTCCTCTCTCTAGCTCAGCAACAGACTGGGTCACTCTTGAGTTGGTTTGAG	NA
Acbd3	Acbd3	NM_133225	0.0840189015598115	0.731114701013258	49.2505771991275	-0.134846991655012	-0.456760406637098	87.1189813729237	1.00884107325413	0.468772779873142	13.1695954697979	0.13776590976675	0.122449576242273	84.3754256115474	AAAACCTTGTTCTTGGGAGCAGTGAATGTCACTTTACATGGCTGTTTCTGTCACATGTTCATATCTGAAC	NA
Myl9	Myl9	XM_485171	0.0573935491758856	0.548518820849745	54.24039474449	0.00316938310866444	0.720214549784759	60.3836961408116	0.136098725762847	0.134876420375594	50.3077974818481	-0.15837866959019	-0.418722688367553	54.9693248216415	TGTACCGCGAGGCACCCATTGATAAGAAGGGCAACTTCAACTACGTGGAGTTCACTCGCATCCTCAAACA	NA
Ttbk1	C330008L01Rik	NM_175351	NA	NA	NA	-0.256551457782692	-0.92974037365156	64.54557131162	NA	NA	NA	NA	NA	NA	GCTGTCACAACTAGATCGGGTCTCAGAAGGGAAGTAGCCATCACACCATTAAAAAGCCTGTGGACCTTTC	NA
9530018F02Rik	9530018F02Rik	mSQ013621	-0.14828529093289	-0.232839743113108	62.9194376956317	-0.185871252177284	0.00561251367202043	88.4051681478326	0.290203626943707	0.189107119259375	44.377502009643	0.144091253151702	0.122661817736414	84.369785108316	AGCTGCTCACTTGGGTCTCTAGTCCCTGGCTTCTGATTTGCATTAACACAAGATGGGATGTCACCTCATC	NA
Olfr478	Olfr478	NM_146734	NA	NA	NA	NA	NA	NA	NA	NA	NA	NA	NA	NA	CTCCATTAATAGAACTTTCCTGTTCCGATGTCAGTGTCCCTGCAACTGTTCCTTCATTCACAGCTGGATC	NA
4930553D19Rik	4930553D19Rik	mSQ013717	NA	NA	NA	NA	NA	NA	NA	NA	NA	NA	NA	NA	AATGCCCTTTTAGTATGTGAGCAACCAAAGGAGCTTCTGATGTTTTTCAAAAAAACACTCCCTCCTGAGG	NA
Srd5a2l2	Srd5a2l2	NM_153801	NA	NA	NA	NA	NA	NA	NA	NA	NA	NA	NA	NA	CTTAATGTTGCTGTATAGGTTCAATTAAAGTTACTCTTGTACCTTAGATGACTTGTACCATCTGTGTATA	NA
Calb2	Calb2	NM_007586	NA	NA	NA	NA	NA	NA	NA	NA	NA	NA	NA	NA	TCCTGCCGACCGAAGAGAATTTCCTTTTGTGCTTCAGGCAGCACGTGGGCTCCAGCGCTGAGTTTATGGA	NA
Tmem40	9030407H20Rik	NM_144805	NA	NA	NA	-0.137709230616887	-0.190881285173466	90.7420117041916	-0.80692230107115	-0.208025699106032	48.9818778291777	NA	NA	NA	TGAGTGTCGGCACCAGTGGGCAGGCTCTTGCTCTGCAGATTAACACGCAGTCTCCGTGGGGAAGAGAAGA	NA
1700007A02Rik	1700007A02Rik	mSQ013909	NA	NA	NA	NA	NA	NA	NA	NA	NA	NA	NA	NA	AGCCATCAGCGTAAACAGCCGAGGCCCGGACCTTTTGAGTCGTGCCTAATAAACTGTTCTTGTGCCCAGG	NA
A430081F14Rik	A430081F14Rik	mSQ013993	NA	NA	NA	NA	NA	NA	0.192063098968359	0.131049216286327	50.6906649647301	-0.24335692413898	-0.313726013198517	65.4632917133839	GACAGAGACATAGGTTCTAAATACCAAGGCTGGGAGGGGAGCAAAATGCAAAGGCTGCAGAAAGGAGATG	NA
Cd300e	BC034097	NM_172050	NA	NA	NA	NA	NA	NA	NA	NA	NA	NA	NA	NA	TGTTCTCAGCGTTTTTCACACGAATTCATTTACATGTGTGTTTAGCTATGCAGCTTTATCCTACACATGC	NA
9530051G07Rik	9530051G07Rik	mSQ014089	NA	NA	NA	NA	NA	NA	NA	NA	NA	NA	NA	NA	CCTCTGTTATGAAGATGTTTGCTAATTTATATTTGTGATGAGTTGAGATAATGTGACTCCAATTAGGACA	NA
Podxl	Podxl	NM_013723	NA	NA	NA	NA	NA	NA	-0.419730347005014	-0.0673889600334261	59.1303076090553	NA	NA	NA	CAGCTTGCCCAGGAGATTGGGGGAGTGTATGTTGTAGTGGACAGGGGTCTAAAGTACACTGGAATTTATT	NA
Trpv2	Trpv2	NM_011706	-0.264122899415262	-1.54822473669846	28.0334045109429	-0.12311609163157	-0.279423520898644	90.4495182620715	-0.437498410123522	-0.0900702630909531	58.3221713216832	0.443400376190347	0.596354185568828	45.765372843381	GCTGGCAGGGTAGAGTAGGGAATTTTGCCAGCCACACCCGAGGCTACTGAATTTTGGTGGAAATATAAAT	NA
Ccna1	Ccna1	NM_007628	NA	NA	NA	NA	NA	NA	NA	NA	NA	NA	NA	NA	CTCTTAGATTTCAGTAGTTTATAATTTATATAGATATAGACAGGTATTTTAAAAGAATAAACAACTTGCT	NA
bsid(849966)	2610021K21Rik	XM_354690	0.106077973452099	0.865625141265329	45.201909306483	0.0195751290993365	0.644735198141	63.7472311654272	0.533557310011306	0.291274861189718	31.9769086142237	0.07894001881188	0.0171673319057356	85.2144519531632	GATTTTTAACTCTAGAAGATTTCAAGAGGGCGTTTAGTCGAGTGGCTCCCAAGCTACCAGCGAGGACAGT	NA
Pcdhb12	Pcdhb12	NM_053137	NA	NA	NA	NA	NA	NA	NA	NA	NA	NA	NA	NA	TCCTATTCTTCCGACCCAGGCTGCTGCTGAAGAAAGAGAAAATGCTGTTGTGCGCAATAGCGTTGAATTC	NA
Rab5b	Rab5b	NM_011229	0.093428112651727	0.759558682957929	48.4151702086863	0.0716734571421142	1.0351510960566	48.0420872859774	0.33017107864055	0.207250845808475	42.2359656013671	-0.0458890916277501	-0.206475143270182	74.8343645265839	TTACTTAATCCGTGTACCACTAGGGGCTCCTACCACAAAGGCTGCTTGTCCAATGACAGGGCAGCTAGAA	NA
Fbxo42	Fbxo42	NM_172518	-0.0048326359739337	0.119097356598563	62.1079254357761	-0.0795376429552185	-0.00241127889389157	88.5723145130347	-0.350558371976645	-0.0605251467743087	59.3011203752972	-0.183614183381174	-0.530700367317747	43.5507182328917	GCTCATCGTATTTGGAGGGCTCATGGACAAGAAGCAGAATGTGAAGTACTACCCAAAGACAAACGCCTTG	NA
1700007H22Rik	1700007H22Rik	mSQ014473	NA	NA	NA	NA	NA	NA	NA	NA	NA	NA	NA	NA	CAGGATGCGACTATTTGAATGAAGCAAACAGTCTCAGCAAACGATATTAAGTTCTCAATAAAATGACTGA	NA
Coch	Coch	NM_007728	NA	NA	NA	NA	NA	NA	NA	NA	NA	NA	NA	NA	GGAAAGAAGAGTTGTCATGGATTAACATTGGGAGTTCAAATATGCATTCAAGTGGATAGGTAAGCTACAC	NA
Wdr12	Wdr12	NM_021312	-0.0698428147202615	-0.282853967109151	62.5666425252908	-0.080310478205505	0.0293952240734996	87.8774664292848	-0.096466527196849	0.0395875428458185	57.7485554751258	-0.64371100238743	-1.19699456006541	3.61415679613343	CACCACACACTAAAAGGTAGTGTGTATAAGAAAATAAGACTGTTGAGTGTTCAGAGCATTAAAACAATGT	NA
Mbnl2	Mbnl2	NM_175341	0.116811720348076	0.986194821746212	41.4224242675489	0.066761924921032	0.906880252724805	52.6628550324162	0.116165870745786	0.116607621782825	52.0823476541874	-0.14044440776733	-0.286040739637206	68.0619537944713	AAAATCACCAATATCCAAGACAGGAAGATCTCAGTTCAACAGCTCCGGTAGTTAGGGAACTAACTCCACT	NA
2310003N18Rik	2310003N18Rik	mSQ014665	NA	NA	NA	NA	NA	NA	NA	NA	NA	NA	NA	NA	CTGAGGAGTGAGTTGCCTCGAAGACAGTTGAGGGAGTCTGAATGTAGGTCTTAATTCGTTAATGTCATCT	NA
Phf3	Phf3	XM_129836	-0.0346276248595334	-0.0893799827783906	63.2846375181314	-0.0824046896926886	0.0274824859156283	87.9216649829101	0.276471802125793	0.178204075916213	45.633571578796	-0.14332588392211	-0.332151855595574	63.6824000299232	TGTTTAAAACCTAAAGCAGTAGCTGCCAGATGATGCTAACACTCGAGACCCCACTCAAGAGCGATCAGTT	NA
bsid(851134)	G630064H08Rik	XM_488860	NA	NA	NA	NA	NA	NA	NA	NA	NA	NA	NA	NA	AGGTCCTCCGAGGGGGCTGTTTGTTGCCCCTGGTAAGTGAAAGGATTACCTTCAGTGTTGATTGTCCTTT	NA
Jph3	Jph3	NM_020605	NA	NA	NA	NA	NA	NA	NA	NA	NA	NA	NA	NA	AATGCCCTGGGCCCCGTTGCATACCCAGCACTCCCGGATGTCCAATGTAACTTGTTTCAGTCAAACAACA	NA
Gnaq	Gnaq	NM_008139	0.0480209117597179	0.432635525478361	56.97368714983	-0.12308639101012	-0.124548043481378	90.3853867759774	0.422684178671167	0.239051927336002	38.3778180025585	0.13076103014328	0.108953605153456	84.7023023279528	AGCTCTGGCAGCCAGGAAGAGAACGCAGGGAAATAGATCATTCAGCAAGCCGTTTGTAGGATTAGAAAAG	NA
Ppp4c	Ppp4c	NM_019674	-0.197180914218992	-1.11500588320874	42.5934720274296	-0.0778791433220482	0.199827915995784	82.8332302798393	-0.70933877204555	-0.198693392932657	49.9734230782905	-0.353268496866851	-0.764653473034907	22.928185479299	TGGGTCTGAGGGGCTGCCTGGCTTTGCTTGCCCCAGGGTGCGGACTTGCTCTGGAGAGGTGGAGCCTTGG	NA
2310028H24Rik	2310028H24Rik	mSQ014953	0.0309902768442877	0.368137263470596	58.3175000308853	-0.0844221192902034	0.243616260627194	81.2334167224695	-0.746812128760781	-0.210520484218668	48.711531766848	-0.23445518540101	-0.529531926399646	43.6672908595415	CCATTAGATAACTCCTTCCACTGTCTCCCTCCCCCGCTTTCTTACTTTCTGAGGGTTGGGAAGGTAAGAT	NA
Vps35	Vps35	NM_022997	-0.185268707140279	-1.26851456212048	37.3631787511004	-0.161472784070015	-0.796439213384827	72.2247954193865	-0.136777972045737	0.0230406016195734	58.5067139423283	0.137601411642478	0.0869597627627082	85.0989054971578	GAGGACAGGAGTACTGTGCGTGAAATTCAGCGTGGGCTTTCCCTGAATGCAAGATAAAGCCTATGTGTAA	NA
Ndst1	Ndst1	NM_008306	NA	NA	NA	NA	NA	NA	NA	NA	NA	NA	NA	NA	GGCCAGACACTGCCCACCTGGCTGCGGGAAGACCTCCAGAACACCAGGTAGCCTTGGCCACCACAGCCAG	NA
bsid(848573)	BC019560	XM_125947	-0.0999122012582167	-0.274688796714659	62.6321275584272	-0.13410600481255	-0.00527018676375752	88.6305185780625	0.616595934667554	0.293111238101457	31.7538831397816	-0.17855043686167	-0.286841988026851	67.9882213781944	TGACGTTCCAGTTCCCACAGACACCGCCTCATACTCACCTTGAGGATGGCCAGCAGGCAAGCGGGGAGAA	NA
V1rf4	V1rf4	NM_134201	NA	NA	NA	NA	NA	NA	NA	NA	NA	NA	NA	NA	TCCTTTGGAGCTCTCCTTTATAATCCCAAATGGTCTCTGGTGAATATTACTGCAATGTCCTCTCTGCTTT	NA
Tex15	Tex15	NM_031374	NA	NA	NA	NA	NA	NA	NA	NA	NA	NA	NA	NA	CAGAATCCGTTTCTACGAAGGCCTTAAAAATAAATCTCTTCATACTGAAATAAATGCAACTTAAGTTTTC	NA
Serpinb7	Serpinb7	NM_027548	0.0533868867424241	0.31667995253805	59.290025688235	0.0380912331861456	0.592388924008892	66.1230765442833	NA	NA	NA	NA	NA	NA	TTGTTTCTCAGAAACCAGAATGAAGGCTAACTCATTCTTGAGAAACAAGATGATGCTAGTATTTCCTTCA	NA
Dhx35	Dhx35	NM_145742	-0.167481476449104	-0.98314473747008	46.9657621462006	-0.194875235495761	-0.73235117321541	75.6516310310979	-0.525356517419371	-0.120116176952512	56.7074988019615	0.001766035347463	-0.100643354520892	81.6131166629772	TCCATCAAGATCCCCAGAGCTGTGCGAGGCACAGGGGCTTCCAATCGAAGCAGCTTTTTCCTCCCCTCTG	NA
8430430B14Rik	8430430B14Rik	mSQ015337	NA	NA	NA	NA	NA	NA	NA	NA	NA	NA	NA	NA	CTAGGCCATGCACCTGTGGTGCGCTGAAGGCTGGGCAGCAAGACATGGAAGCAGAGGGTGCCCAGTGCAG	NA
4930429A22Rik	4930429A22Rik	NM_153530	-0.210152785841516	-1.27719900610353	37.0663817828616	-0.153970340254772	-0.532315772079556	84.6367229107648	-0.276669414431049	-0.0301347879440333	59.6245102953869	0.292981148893798	0.417235320838655	64.1613683484878	CAAGCCAGGCCTGTGCCTGCCCTACCCTGCTGGCTTTTAGGAATAGGACCTTTTGACACCAAAGGGGATT	NA
Trpc2	Trpc2	NM_011644	0.0586121422340545	0.314680701046681	59.3259494952235	0.00664924858259331	0.782554960136327	57.6924091921952	0.68965295898047	0.334980447776338	26.7652820961546	0.710399812192038	1.1713217907838	6.52730296677047	AGGGCGAGTCCTAAGGCAACAGAAGGGTCTCTTCTGTCACTAAGTGCAGCTGCTGTGTTGGGTAGAGCCA	NA
4930557B06Rik	4930557B06Rik	mSQ015445	NA	NA	NA	NA	NA	NA	NA	NA	NA	NA	NA	NA	TTCCAGTGTCACCACGTGCTCTGGGAGTGGGGCTATAAAAAGCGTCACTACTAAATCTGGGGCAGCACAG	NA
Olfr1013	Olfr1013	NM_146762	NA	NA	NA	NA	NA	NA	NA	NA	NA	NA	NA	NA	TCCTTAAAGCTGTGTGTGTGTTTTGTGGTAGCCTCATATGTGGGTGGTTTTATTAACTCTGTGATCATTA	NA
Dok5	Dok5	NM_029761	NA	NA	NA	NA	NA	NA	NA	NA	NA	NA	NA	NA	GAGACTTTCCCCACCTACCGGTCTGAGCACTGACAGCAACCGCCAAGAGCTGTTAGCACATTTGTGCTGT	NA
Aldh3b1	Aldh3b1	NM_026316	NA	NA	NA	NA	NA	NA	0.41686214892662	0.233036589141522	39.1142943810955	0.0925192829137602	0.0376518803344873	85.3603907392295	AGCTGCTTTACTGTGGTACTGGGTGGGCGTCAGGAGACCGGGCAGCTGCTGGAACACAAGTTCGACTACA	NA
Wdr59	5430401O09Rik	NM_176923	0.0291496694590793	0.327707237602462	59.0893428419105	-0.0790349658427397	0.0384179150833658	87.6648986143115	NA	NA	NA	NA	NA	NA	GATTTAAGACTCATGAATGGATTAGGAAATCAGTCTCGTAGATAAAAACCAACACTTTCTATTTTCAAGG	NA
AI839735	AI839735	NM_178915	NA	NA	NA	NA	NA	NA	NA	NA	NA	NA	NA	NA	TCTACCTTGGCAGCTGCCTCTTTTGGATTCTGGAGAGTTAGTCTGGGATGCCTAGACTTGTCCCCCAGAT	NA
V1ri9	V1ri9	NM_134225	NA	NA	NA	NA	NA	NA	NA	NA	NA	NA	NA	NA	GCAGCAGTGGGTCTATGTCTCTCCGTCTGTACAAACATCATGTCCGTGTCCTCTATCTTTACAGCTCAGG	NA
Pspn	Pspn	NM_008954	NA	NA	NA	NA	NA	NA	NA	NA	NA	NA	NA	NA	AGGCCCATACCCAGCACAGTCTGGTACTGGCCCGGCTTCGAGGGCGGGGTCGAGCCCATGGCCGACCCTG	NA
Zfp612	Zfp612	NM_175480	NA	NA	NA	NA	NA	NA	NA	NA	NA	NA	NA	NA	GTGGCTCATCAATTATTACTTGGAGGAAAACCATTAGAGGGAAATGATTGTGGCAGTCTTCATTTGGAAA	NA
Phf7	Phf7	NM_027949	-0.278142090203162	-1.03935216016596	45.124303587667	-0.190076135116029	-0.372780632248569	89.146720280333	-0.0811428678343051	0.0458669909435713	57.4140406343404	0.415043666813226	0.558805373980174	49.6273009401818	AATAGCTTCAGGGCGGTTCCTGCCCAGGACAGTGAGATACAAAAGAGCGTTGCTGCATCAGTTTGGAGAG	NA
Olfr1048	Olfr1048	NM_147014	NA	NA	NA	NA	NA	NA	NA	NA	NA	NA	NA	NA	ATTTGATCTCCTCCCTCTTTGTAGTCTTAGTATCTTACCTTCTTATTCTACTGGCCATATATAGAATGCA	NA
Dcdc5	4732421G10Rik	NM_177844	NA	NA	NA	NA	NA	NA	NA	NA	NA	NA	NA	NA	TTTCTTATGATCGACTCTCTTCACTGGCTAGGGTTTGACCCAGAAAGTAGGGGGAGGAGTGCTTCCTTCA	NA
Ssr2	Ssr2	NM_025448	-0.209417780746414	-1.08310764926537	43.6665672819762	-0.15636377371677	-0.62078443635676	81.042319525033	-2.17633449767389	-0.67439337257831	3.34845329982046	-1.04974068036899	-1.21540957437349	3.26204074886388	AGCTTCAGGGCTTGAGGGTCCCACCAAGGTGCTGTTGGTATATTATTAGCAATGTGAACTCTTTGGGGTC	NA
Six2	Six2	NM_011380	NA	NA	NA	NA	NA	NA	NA	NA	NA	NA	NA	NA	TTGCTTTTGAGATCCTTTGGAGGCCAGAGACCGAGTCTTGAACTAGGCAAGGGAATAAATTATAAGCCAC	NA
Cyp4f39	4732474A20Rik	NM_177307	NA	NA	NA	NA	NA	NA	NA	NA	NA	NA	NA	NA	ATCTCATCCGGTCCTAGATTTGGAGCCCAAGGTGGGGAGGTGGGCCTCTTGACAGTCGGGAAGCAACTGG	NA
2810036E18Rik	2810036E18Rik	mSQ016201	NA	NA	NA	-0.235766023320243	0.0664541564555451	86.9623624181872	-1.56801640281349	-0.541159029617783	11.6829422753538	0.046307580508031	-0.04640899110675	83.8344545479876	GCTGCGTTCCTGTTTTTTTCAGTGCCAGTTTTAGGCACACCAAGGTGGATAATTTAAAATCACCTTTGCT	NA
Lass5	Lass5	NM_028015	-0.240788302775346	-1.23923202778631	38.3644120974958	-0.240685503727515	-0.802291512062486	71.9020212259651	0.0861077884357999	0.112836914729914	52.4310533537178	0.29932970957203	0.438359364039241	62.0559514202694	CTTGGACATCCAAATTTTTCTTTTATGCATTCTAAGAGGAATCTGACAGAACATCTATATCTTTGGGCTG	NA
7030407O06Rik	7030407O06Rik	mSQ016297	-0.0348792531051558	0.0439930175219076	62.7577509226889	-0.0197464302021208	0.44492319461419	72.8241998667806	-0.125073447264553	0.0297590544911353	58.2208922988064	0.26953643029251	0.419867575810001	63.9013092490557	TGAGCCTCAAGGGAGAAGAAGGTGTTTTGGAGGATTTAATATGAGTACTAGGACAGAAAAATAAGAAAGT	NA
Prkdc	Prkdc	NM_011159	NA	NA	NA	NA	NA	NA	NA	NA	NA	NA	NA	NA	CTGGGAACCTGAAAGAGTATTCCCCCTGGATGAGTGAGTTCAAAGCGCAGTTCCTGAAAAATGAACTGGA	NA
Edil3	Edil3	NM_010103	NA	NA	NA	NA	NA	NA	NA	NA	NA	NA	NA	NA	CAATTGTTTTCTCCAAATATATATTTAGAGTAGTATACTATAAGACTGATAAATCTATTATTATTCATAC	NA
BC061039	4931415M17	mSQ016405	NA	NA	NA	NA	NA	NA	NA	NA	NA	NA	NA	NA	TCGGTAACAGCACCCGAAGAGCCTATCAGAAGGAATTGGACAGGCGAAGCCACACACTATGAATTGCTTT	NA
A630023A22Rik	A630023A22Rik	mSQ016489	NA	NA	NA	NA	NA	NA	NA	NA	NA	NA	NA	NA	CCCATTCACATGCCTGCAGCTCTAATTAGACTCAATGGGTTATAAAGGGAAAAAAATCTTAATTACGGTT	NA
Dhrs4	Dhrs4	NM_030686	-0.183756967146736	-1.07584569395228	43.9097338003827	-0.242346586903831	-1.46734316916985	32.7510038610978	-0.604461870703326	-0.154124444273975	54.1958353709147	-0.571704649417383	-1.01315718460834	8.97320342744754	CCAGGGCAGGTGTGTGGGGCGGGCTCAGTCCACCTTGCCTCTGTCGCCCTTCGTTGCCACCACCTAACAT	NA
Rnf187	2410016F01Rik	mSQ016585	0.0685698796415008	0.428841875333428	57.0564114770429	-0.132116409399529	-0.306192479544498	90.1798729599852	-1.4392458282288	-0.457516864725421	19.424970900192	-0.71837888955002	-1.14050502781038	4.8854235019402	CCTCATATTTTCTCCAATAGGTGAATTTCACAAAACTTGTGACGTAGCGGTAGTGTGGTTGCCTGCAGCA	NA
Asb7	Asb7	NM_080443	0.0849378086353745	0.628341048232042	52.1480380882677	-0.0643691227123675	0.234578265650516	81.5721127089038	0.434071555650492	0.245544917919014	37.5809696547403	0.17223842621203	0.18093538710436	82.2527877964542	CCCTCGTAAGACACCAGGAAAGCGTAGCTTAATGGCCAGAGTGGACCATGAGAAAGAGTTTCTAACTTCC	NA
bsid(849973)	2810021J22Rik	NM_172403	0.1567556171562	0.95975251620001	42.2587426564846	0.0444390224588384	0.986475332245438	49.7214929683046	0.097837477866211	0.120050865456182	51.7584660451743	0.192620477218222	0.260534426997131	77.643052368702	CGAGAACATGTCCTGGGTCTTATGGGAGTTTTAACATTTGTCATGAGTCATTTCTTCCCGGCCTCAACCC	NA
1700012B15Rik	1700012B15Rik	NM_028796	0.180142270446229	0.938489718377733	42.9287696642564	-0.00029776569603359	0.691988805751226	61.630346181833	0.113918372163618	0.122869860430953	51.4895240601203	-0.206284522547686	-0.529939972566502	43.6265710893045	GCATGGATGAAAACAGACTCACTGGAAAGATGCAAAGCAATGTCAGGTTACACAACAAAAGGCAATTACA	NA
bsid(850193)	Ttll1	NM_178869	0.12595681327012	0.706435509637564	49.9645520654248	-0.028350922428719	0.387894609236615	75.339966700377	0.72398692290772	0.35232521475344	24.7734429928188	-0.37498033952128	-0.719711993311294	26.3728126861907	CACAGTCGCTCCACCCAGTCCCTGCTAAACACCCGTTTTGGAATTTCAGTTTTCCAGAGTGCTTTCCTGA	NA
Bcl6	Bcl6	NM_009744	0.324666520869536	2.79350412317553	2.8242489943556	-0.0640957227964512	0.178659768948047	83.5673844850717	3.94747098083073	1.56038417279438	0	0.18132463887902	0.169374181938187	82.7610567607672	TCTTTGGGAATGTTTGACTCCTCCCACATTCTGCGTCATGCTTGTCGTTATAATTACTCCGGAGACAGGG	NA
Tacr3	Tacr3	NM_021382	NA	NA	NA	NA	NA	NA	NA	NA	NA	NA	NA	NA	CACTGTGAGATTACTTCCTTTCCAGTTAGGGGAACTGCCATGTGTAGGCACATTTAAGAGGCCCAGAACA	NA
Nomo1	D7Ertd156e	NM_153057	-0.352080892193701	-1.74537716706507	22.012836796133	-0.367184137750709	-1.59968388952583	26.440016182621	-1.70462413138766	-0.602166364984367	7.27476762638217	-0.15558625588757	-0.47659939563735	49.0253176336801	TGTCACCCTTGTGTTGGTGTCCTGCCTGTCTGTCCTCTCCTGTGTAGCCCTGTGGTGCAATGCGACGAAT	NA
Diap3	Diap3	NM_019670	0.083194577277198	0.498775908780693	55.4611598853727	-0.0373260548165815	0.129676831978455	85.1577358458433	-0.0171393132973267	0.0674422563794961	56.0797582998587	-0.408656627330404	-0.755969105237417	23.5719666275924	ACACTTTCACCCTCAGTACTATGGCTTTGACCTAAAATTACCATTTGGAAATTTCCCAAGGAATAAATTT	NA
Ryk	Ryk	NM_013649	NA	NA	NA	NA	NA	NA	0.0851980754453798	0.108128416158494	52.8574392803995	-0.31420783979755	-0.458800316155265	50.8506729756728	CTGTCTCCAGATCACCCAGCCTTAGCAGTGCTTCCAAACCTCAGCTTTTAACGATGACGTAATAACGCAG	NA
4930480K15Rik	4930480K15Rik	mSQ017065	NA	NA	NA	NA	NA	NA	NA	NA	NA	NA	NA	NA	CCACCATTCCAACAAATCCACTGCAAGTTTTCATTACCAGGAGAATCATCTTGAGGACTTCGTAAGCAGA	NA
Bat4	Bat4	NM_032460	0.158734873232444	0.792853941099373	47.4218264001709	0.0609135010836625	0.726177353850814	60.1223588803647	NA	NA	NA	NA	NA	NA	AAGCGATCCAACCATTCAGGTAGCTATTGTGAAGATGACCAGCACCACCTCTGGGGGCCCGCTGAGATGG	NA
Tap2	Tap2	NM_011530	-0.209799754154551	-0.876649497565788	50.3202100575604	-0.21328093596291	-0.895479404495482	66.5769468306973	-0.427719908961774	-0.0879204256189755	58.4144118961778	0.0785590576092696	0.0168913032869739	85.2114739698814	ATCAGACCCACAGGGACCGTGCCGGAGGAGGCTAGGGTCAGGATAAAGATTGGGACCGTTTTGGACTTTG	NA
1700034B16Rik	1700034B16Rik	mSQ017173	NA	NA	NA	NA	NA	NA	NA	NA	NA	NA	NA	NA	CTTAGTTACTGGCTGGACCCAATGCTGAATTTGACCTTGACTGTCATCCCATATGAATGAGGCTACACTG	NA
Shh	Shh	NM_009170	NA	NA	NA	NA	NA	NA	NA	NA	NA	NA	NA	NA	GGAACAGGAAGGGGCTCCTCTTGTGCCGTTATCATATCTGAGGATGTGGACATGAAGAATATTCATCAAC	NA
1700120G11Rik	1700120G11Rik	mSQ017269	NA	NA	NA	NA	NA	NA	NA	NA	NA	NA	NA	NA	CTAGAACATCAGCTAGTCAGGATGAAATGTGTATCAGGTTTCTCAACTTCCTGTTCTGAGACAAGTGTTG	NA
Sall2	Sall2	NM_015772	NA	NA	NA	NA	NA	NA	0.624756280071881	0.303973681563523	30.440508310613	NA	NA	NA	GCTTCAAGTGGTTTCCCCCCGTCTCTGTCTTGTAGTGAGATGTAGTATTTACTCTTAACATAGGATCCTG	NA
Ndrg1	Ndrg1	NM_010884	0.0245055081127107	0.368291625423074	58.314446520392	-0.112664967999149	-0.312081035145965	90.1092819037174	-0.0650679626013995	0.049002239479599	57.2377081648279	-0.61287072201846	-0.888599612655859	14.8986269581342	CCAGGATCTTGGAGTTGCTAGAGGAAAAGTAGTTATGCCCTATAGGCGGCATGAGAGACAAGGGATCAGT	NA
Tmem111	0610039A15Rik	NM_175101	-0.203240552567366	-1.01837479847593	45.8161541276721	-0.141832259204408	-0.281996108706924	90.4272644430748	-1.08390149693428	-0.341892098920245	32.8091465624724	-0.51073467768834	-0.995868714633975	9.6747106591856	AGAAACTATGGCTGAGCAGCACAGCGCTCCCCGCACTGTTCACTTGAGCCTACAAAGGACGCAGAGAACT	NA
Cypt4	1700009B20Rik	NM_173412	NA	NA	NA	NA	NA	NA	NA	NA	NA	NA	NA	NA	TACCTCGACAGAGACCTGGCTCCGAATGGAGAATTGGCCAACTCCTAGACTCCGAATGGGTCCAAAGAAA	NA
C630044B11Rik	C630044B11Rik	mSQ017545	NA	NA	NA	NA	NA	NA	NA	NA	NA	NA	NA	NA	AAATTCCATCTCCTTGTACCCAGGTAAGCATTGTGGCCTCTCCATTGGGGACCTCTCCTCTGTTTTTAGT	NA
4932413F04Rik	4932413F04Rik	mSQ017557	NA	NA	NA	NA	NA	NA	NA	NA	NA	NA	NA	NA	TAGCATCTCATTGGAATGGCTCTACGCATCAGTTACATAAGACCTGAAGGTATGAGAGGCACACTCACCT	NA
2310040G07Rik	2310040G07Rik	mSQ017641	NA	NA	NA	NA	NA	NA	NA	NA	NA	NA	NA	NA	GATGGTTGCTGCAGCAAGTGCCTGGCAACCCTGAGCCCAGTTACAGCCCCAGAGATCACCGAAGGTAAAA	NA
Olfr610	Olfr610	NM_147081	NA	NA	NA	NA	NA	NA	NA	NA	NA	NA	NA	NA	TTTGGGCTCTTTGTCATGCTCTCTACATTGGGGATGGATGCGGTGCTAATTCTCCTCTCCTATGTGCTGA	NA
Abcg1	Abcg1	NM_009593	-0.0466047985399021	-0.140326598702767	63.26554960364	-0.146845980368564	-0.365786168417987	89.279344965946	0.996295491459313	0.479399822466708	12.2846902663026	0.478955118185634	0.85124855990876	22.9145546865332	ACCGGTCAGACGCACTGGTGTCTGTGTACTTCGGGAATGTTTATCTGTGATTTTGCACATGCACTCTCGT	NA
4930402F11Rik	4930402F11Rik	mSQ017749	NA	NA	NA	NA	NA	NA	NA	NA	NA	NA	NA	NA	TTGTTCATATTTAGCTATGTGCTGCATTAATTTCAAGATGAGATTTATATGTGAGTGGTGTTGAGTCTTT	NA
Lce1h	Sprrl9	NM_026335	NA	NA	NA	NA	NA	NA	NA	NA	NA	NA	NA	NA	TCTGCATTGTCCTCATGAAATGACAATGACCATTTTACCCTTTGTTATAAATTAAAAAAACCTTGACAAC	NA
bsid(849535)	Pnma1	XM_127024	NA	NA	NA	NA	NA	NA	NA	NA	NA	NA	NA	NA	ATGTTAGAAAAAACCAGGCCTTTACCGAGCTGCACAATCAGTTCCTCACGGTGGAAGACAGAAGTCCTAG	NA
Yap1	Yap1	NM_009534	NA	NA	NA	NA	NA	NA	0.109013659998703	0.120861749830995	51.6814494859087	0.15504544488451	0.158624912643294	83.1950425525256	TTATCTCGCTCTCAGTAAAGAAGTTCCTAAGTTTGCAGCTGCTTAACCTCCCCCACAAGGTGGATGTGCC	NA
Il2ra	Il2ra	NM_008367	NA	NA	NA	NA	NA	NA	NA	NA	NA	NA	NA	NA	AGTCTTAAAGAGCCGCTCTCCAATTCAGGAAATAGCTGCGCATCCCTGGGTTCCATGCCTTCCTACAATG	NA
Prkcsh	Prkcsh	NM_008925	-0.759890118203578	-3.83017565098712	0	-0.24245505024686	-1.1167402397965	53.0867612224702	-0.709404664346248	-0.179192367108641	51.9339731845149	0.7393820517831	0.303579702388222	74.4284036648818	AGTGGCCTCCAGAGATGAATAATGAGCTCGCCTACCTTGGATTCCTAAGGGGAGTTAGTCCCTGCACCCA	1.085106373
C630040K21Rik	C630040K21Rik	mSQ018037	NA	NA	NA	NA	NA	NA	NA	NA	NA	NA	NA	NA	AGGATGCTTTCCACTATAGACAGTTAGGAGACACTTAAAAGCTTCATCAACTAATCCAACAGGAAGAACT	NA
1810006J02Rik	1810006J02Rik	mSQ018121	NA	NA	NA	NA	NA	NA	NA	NA	NA	NA	NA	NA	CAGTATCGTTTTATACTTGTGGAAATGGCCACAATCCTATTCATCTTACAGTTATGGAGGACAGCCATCC	NA
Centa1	Centa1	NM_172723	NA	NA	NA	NA	NA	NA	-1.02457463517506	-0.316192976449618	36.0189818732171	-0.32611908922965	-0.655257680096332	31.7890558151012	GGTTCAATGCACTGCGAGCAGCCCGATTCCACTACCTGCAGGTGGCTTTCCCAGGAGCCAGTGATGCAGA	NA
Cenpn	2610510J17Rik	NM_028131	-0.0225435055862125	0.0115466613312629	62.961287694639	-0.113766163545779	-0.150700403229387	90.5821332997622	0.641523133444957	0.329979111915973	27.3491166074355	-0.305668263290727	-0.736105915385375	25.0838568565791	CATGCAGGTCCAGTTATAACCGACCAGCTTCTGTGTACAGTCTTGTGTCTTAGAAGCCAATCCTTGGCGT	NA
4930513L16Rik	4930513L16Rik	mSQ018229	NA	NA	NA	NA	NA	NA	NA	NA	NA	NA	NA	NA	ACGGGGTATTTTCTGTTAATAGCCCATGAAGAGCAGAAGAGAGGGCAAGGAAGCCTAGCAATGGGACCTA	NA
Slc26a5	Pres	NM_030727	NA	NA	NA	NA	NA	NA	NA	NA	NA	NA	NA	NA	CTAGCAGTTACGGCTCGATTTGGAGGGTGAACGAGGCATAGCACGATGCACTGCATTGTTTAGATTGAAA	NA
Ovol1	Ovol1	NM_019935	NA	NA	NA	NA	NA	NA	NA	NA	NA	NA	NA	NA	AGCACTGTGTTGGCATCTTTGTGTCTGTAAGCTCGTTGCCAATCTGGGGCCATCATAAGCTTTATGTTGT	NA
4432416J03Rik	4432416J03Rik	NM_030069	NA	NA	NA	NA	NA	NA	NA	NA	NA	NA	NA	NA	TACAGACGTTAAGATTCTGATTCTATGTGACCCAAGAAGTATTATACAGGAGTCTCTCCAAAAACCTCAG	NA
Lad1	Lad1	NM_133664	NA	NA	NA	NA	NA	NA	NA	NA	NA	NA	NA	NA	TTATTTTGCCAACTGCAGAGTTACATGTCTAGCCTGCTCCCAGCAGGCACTCGGTGTGCCTGTGATATCT	NA
A130049L09Rik	A130049L09Rik	mSQ018505	NA	NA	NA	NA	NA	NA	NA	NA	NA	NA	NA	NA	TTGAATCTTCTGCCCCTTTGGGGGGCATGCCTCTTGTAGAACTGATATCCCTTTAGAGACTTTAAATTGC	NA
2810030D12Rik	2810030D12Rik	mSQ018517	NA	NA	NA	NA	NA	NA	NA	NA	NA	NA	NA	NA	GGTCACAGTGCCGCGGTGCCGAGCTTCTTTCGTGGTCCCTGTCGCCGTCCGTTTCTTGAGATTTCAGACT	NA
E130119J07Rik	E130119J07Rik	mSQ018601	0.00984492004417559	0.17799004133016	61.4296878493164	-0.105170716086018	0.0311838201317334	87.8358619521765	-1.33707644184189	-0.428249583586786	22.5634232674434	NA	NA	NA	GTATGACCAGATTTCATTGTTGGAGATCCAGGGATGAACAAATAAAAAGATTTACAAAGGTTGTTTTTCT	NA
Atg4c	Apg4c	NM_175029	NA	NA	NA	NA	NA	NA	NA	NA	NA	NA	NA	NA	GTTGAAAATTTCCTCTAAGGAGAAATATCCACTATTTACTTTTGTAAATGGCCATTCCAAAGACTTTGAT	NA
1700003L19Rik	1700003L19Rik	mSQ018697	NA	NA	NA	NA	NA	NA	NA	NA	NA	NA	NA	NA	TCATTCAGATGATGAACTGCCTCTGCATTGTGAATGATGGATGAACCCCGGAGCTCCTGCTGTGAGCCTT	NA
Olfml3	Olfml3	NM_133859	NA	NA	NA	NA	NA	NA	0.267418501650487	0.173657858599166	46.1492517645248	-0.18975306498003	-0.350162235283345	61.9095024589828	TCCTGCCTTATGTCCACAAAGTTTAGTTCCAAACTCAGAGCCCTGTCCTTTGGAGAGGGTCAACCCCAGA	NA
Atic	Atic	NM_026195	-0.548012160240886	-2.55857085670004	4.65011405314012	-0.0822502164419988	-0.185370578007812	90.7305346216247	-3.29572696292563	-1.12454345256565	0	-0.0414816421237779	-0.147711227467758	78.9684378944127	CGTAGATAATCATGTGTGGGGTCTTGGAAGTACCTCTAGAAGAGTCATTTGTATCTTAATATCTGGGTGT	NA
BC030867	BC030867	NM_153544	NA	NA	NA	-0.155791417795395	-0.448783654742491	87.3458132369824	-0.107568104177274	0.0373033294302704	57.863969907568	0.247549639311678	0.353266490549866	70.2097714939192	AACCACTACCTGAATGTGACACCCAACAACCTAGTCCACATTTACAGTCTAGATTCTGGAGATGGGGACT	NA
Pak4	Pak4	NM_027470	-0.239406006207573	-1.00188076381857	46.3564257901052	-0.163143628644527	-0.398384221701842	88.613405176886	0.55463178483084	0.295367372050129	31.4802444165851	0.55645775600499	0.898525171755598	19.5926460899947	GCCACTTTGAAGAATCAGGCTCCTGTCCCCCACCCTGCCGCCAGTCCCTCAAGTTAGTTTTACAATTAAA	NA
Igfbpl1	Igfbpl1	NM_018741	NA	NA	NA	NA	NA	NA	NA	NA	NA	NA	NA	NA	CTAAGCACATCTCGGCCTCTGGTCCCAGTTGCTGCTCATGGCTGCCATTGTGTATTGGAGTTCTCACTCA	NA
Hint3	Hint3	NM_025798	-0.0813584413155445	-0.100252445601498	63.2908556484577	0.0356357672118405	0.459716530124806	72.1607959199637	1.00259294961442	0.446957748015551	15.0814503159029	1.08780525100835	1.5114566851645	1.08150297472265	GAGTCCTGGAACTATGACAGCAACTGCGTGTTCTGCCGCGTGGCGGCGGGTCAGGAACCCAAAACTGAAC	NA
Tsc22d2	1810043J12Rik	XM_485240	-0.0421826292130131	-0.0915236203985869	63.2863065350505	-0.172777331718672	-0.398519922325455	88.6103790154196	0.13530718310083	0.133093549640116	50.4868515714375	-0.05475130397922	-0.26028536150597	70.3788164209904	GCTGTCTAGCATGATCTGCATGGCCTGTAATCTTTGAACCACTTTCGTACCTCATGTTTTTATCCAGCAC	NA
2700071L08Rik	2700071L08Rik	mSQ019081	-0.113022331553794	-0.326684751879491	62.1627511439379	-0.126982800314073	-0.0197939609949645	88.9151060509286	-1.05428621775441	-0.304928418024047	37.4293587800278	-0.044786690696581	-0.222659853108336	73.5547838209409	CCACAAAATGAGTAACTGAGAATTCCCTGGCTCTCCCACCCTGTAAAGCACCCTGTCGGTATCTTCAGTT	NA
bsid(849189)	4933400C23	XM_489292	NA	NA	NA	NA	NA	NA	NA	NA	NA	NA	NA	NA	CTTAGCTGAGGCTTTGAGACCTGATAGGTCATACCTAACTGTACAGAGATTGCTCATTTCTTTGATCCTT	NA
Pscd4	Pscd4	NM_028195	-0.0520435830774814	-0.170783038284334	63.1957799160575	-0.0131053949272697	0.542863814328235	68.3846433628149	-1.23724011900838	-0.418150955824075	23.6915232448992	0.47474251160551	0.868613927475725	21.6572291481417	GCACAGAGACTGTCTGACTTTGGTCCCTTTCCCCTCTCTGGTTCTCCACTTCTTCCCTGACACCAAGATG	NA
Olfr459	Olfr459	NM_146576	NA	NA	NA	NA	NA	NA	NA	NA	NA	NA	NA	NA	GCTGGTTTCTGTGGTCACGCCTTTTCTGAACCCCTTCATCTTCACACTTCGAAATGATAAAGTCAAAGAG	NA
4930517N10Rik	4930517N10Rik	mSQ019273	NA	NA	NA	NA	NA	NA	NA	NA	NA	NA	NA	NA	ATGAGAGGAGTGTCTCTGAAGAGAAGCGGGGCTCTGATTGGGCAGTAGCCTGAGCCAATTAAAGCGCAGG	NA
Slitrk3	Slitrk3	NM_198864	NA	NA	NA	NA	NA	NA	NA	NA	NA	NA	NA	NA	GCCTAGGACAGAACTGAAACGCATGATAACTAGAGAATACAAAAGTGTGCTCCCCCTCTCAGATGTGATT	NA
Wdr74	5730436H21Rik	NM_134139	-0.0776551980853226	-0.400453679570818	61.2849165529858	-0.0230991754632005	0.371284712978098	76.0572132703088	-2.48062393922752	-0.859046044802029	0	-0.495510780463512	-0.876098426671968	15.6096889353254	TTCAAAGCCCCTATTAGCCTCATGTGGCTTGGACAGAGTCTTGAGGATACACAGGATCCGCAATCCACGT	NA
Gap43	Gap43	NM_008083	NA	NA	NA	NA	NA	NA	NA	NA	NA	NA	NA	NA	GTGGCTTAAACATTTGTTTCTTGGTGTTGTTATGGCGAGTTTTTGGTAATGATGATGCAGTCATCTTGGG	NA
A930024N18	A930024N18	mSQ019465	NA	NA	NA	NA	NA	NA	NA	NA	NA	NA	NA	NA	GCAGGAGGGAGCTTAAGCCAGAGTATGTTAAATAGATTTGCCTGAATGTTGGCCTAGCCAACAGATTTCC	NA
Arl4a	Arl4	NM_007487	0.17596158091734	0.686390140963537	50.5364626316341	0.0185713626390847	0.580812948564647	66.651175190346	0.961354203493947	0.449553063863174	14.8473516158869	0.09527566572	0.0402910319526059	85.3683893106297	GTATTTATGTGAGCCACTTCAATTAAAAATTTAAGTTCAAAATGTATATCACCTATTAAAGCTATTAATC	NA
Nola2	Nola2	NM_026631	-0.689059120979164	-2.05453930329958	13.9073029498134	-0.119731465624633	-0.0867229853046804	89.9769351591554	-2.44040269384044	-0.814922814500402	0	0.278980705537546	0.273155435247911	76.7476757128934	TTGTAGTTGCTAAGATGACCAAAGTAAAGGCCGCTCCCGAAGAGTCCGAGGCGCAGGCGGAGGGCTGCAG	NA
Rhbdd3	5730411O18Rik	NM_177370	-0.0512194187409765	-0.0765421870563156	63.2700830038504	-0.0454209184556525	0.285621690265221	79.6062149383433	-0.768135742167615	-0.2198464858856	47.6826356806039	0.634831573824087	0.949871890103226	16.3496516167564	GACGAGCAGATGCTACAGGAAGGGATCCAGGCCTCCCTTCTTGATGTGTCAGTTCAGGGTTCCCAGAGCT	NA
Fibcd1	Fibcd1	NM_178887	NA	NA	NA	NA	NA	NA	NA	NA	NA	NA	NA	NA	TAGTTGCTACTTGGGGCTGTGTGCACCCGGTGTCTTGTGTACCCTTGTCTTCAATAAAGTCTCGTGGTGA	NA
bsid(850538)	Csh1	NM_008864	NA	NA	NA	NA	NA	NA	NA	NA	NA	NA	NA	NA	GGCTCTCCCAGGAGCTTCTGAGAGTATGGGGAAAAAAGCTGCTGACATTAAGGGCAGAAACCTTGTAATT	NA
bsid(850648)	Irak4	NM_029926	-0.0317020193174046	-0.0895878411449775	63.284808886766	-0.0816099217244034	-0.0302242898094852	89.1078841556157	-0.269661664215703	-0.028006662527013	59.6203966806848	-0.02370625257321	-0.182400368893889	76.6301201567536	ATGGGGCTCATGTTCCACAGCAACATCACCAAACTATAGTGAACTTAAGATTCAGGAAAACAGCACTGTG	NA
Dsc2	Dsc2	NM_013505	NA	NA	NA	NA	NA	NA	NA	NA	NA	NA	NA	NA	TCCTAAAACTTATCTTTTCTCATAAAATAGTTGGTGTGTATGCATATCATTGTTGGTTTTCTTAAGCTCA	NA
Minpp1	Minpp1	NM_010799	-0.099483600742911	-0.392995418300019	61.3848967689454	-0.141453823200727	-0.229343012420483	90.7268912791454	-0.956655514816569	-0.301610825057497	37.8443706402644	-0.01881831427417	-0.170343649350605	77.4776641565272	AACGCTGTCAATAATTGTCTTTAACCTCCAAGTAGGTCTTGCAGAATCGTCTTCATTTCATCAGACCTAT	NA
Snx11	Snx11	NM_028965	-0.112758561882522	-0.586286361680026	58.0021283729667	-0.209393983026581	-0.756412467376734	74.3893002204417	-0.555343565630349	-0.139429142731711	55.3654583350538	0.00450763612067701	-0.11995853570666	80.6052633358182	TCCTGGCCTGCATTGCGGGATTGTCAGTGGCATTTAGTTGAGAGTTGAGGGGCTTTGGCCTGAAATAAAC	NA
4833405L16Rik	4833405L16Rik	NM_177197	NA	NA	NA	NA	NA	NA	NA	NA	NA	NA	NA	NA	GTCACCTAAACTATCTACCATCTCTCCTGCATCGGGGTCAACACTTGGACTTCGGGACAGTTCCAAAATA	NA
Rgs20	Rgs20	NM_021374	NA	NA	NA	NA	NA	NA	NA	NA	NA	NA	NA	NA	AGAAAGCTATAGATTCACAATGGAAACTACAACTGCCTTTAGTGATACTTATCAGAAAAAAAGGGGTGGG	NA
Unc5b	Unc5b	NM_029770	NA	NA	NA	NA	NA	NA	0.244297494342903	0.169789575273455	46.5839725008131	0.19982547783478	0.20363180716989	81.1323426898376	ATATGCAGGGGACGGTCCCGGCCCTGTTCGTCCATTCTGTAAATAACTTGTAAATAGTCTTTAGCATTCC	NA
4930549J05Rik	4930549J05Rik	mSQ020053	NA	NA	NA	NA	NA	NA	NA	NA	NA	NA	NA	NA	GAGGAGTCACTCTACTGCCATGTCAACAGACATCAATCTGACATACCCAAACTGATAAAATAGAAAACCT	NA
E4f1	E4f1	NM_007893	0.0822625339555922	0.862506915937835	45.2982082299162	-0.148472286347821	-0.306000820861723	90.1821023785113	0.103058224183063	0.121887954298844	51.5835820836347	0.21082390096833	0.292825138786376	75.2731466859752	AAACAGTACTGAACAGGCCACTGTGACAATGGTGTCATCAGAGGACATAGAGATCCTTGAGCACGGAGGA	NA
bsid(848350)	Arrdc2	XM_134227	0.0411110123235368	0.355629828866358	58.5622479942232	0.0194714489105883	0.746132180951967	59.2534477597423	-0.10090793544014	0.0398647992283875	57.7343171511198	0.21163535624664	0.292191333187054	75.3221020257535	TGCAGCCTCCCTCAGGGGTCAGGATACAGACAAGTACATCGCAAGGAGAACAGGCAACTGGGGCAGCTGG	NA
Fastkd1	5330408N05Rik	NM_177244	NA	NA	NA	NA	NA	NA	NA	NA	NA	NA	NA	NA	CCTACAGAATGTAAGCATTTGTGCCAATACCTGCTCCTGCTAAATGGTACCTCTCCATCTTAGCTTGCTT	NA
Sdha	Sdha	mSQ020245	-0.125092228981733	-0.394924335676939	61.3592803636537	-0.0129813214792023	0.144290012538796	84.6998826125667	-1.21487735698447	-0.394665137650387	26.3977164381698	-0.268697517628846	-0.602571422236768	36.5833895100139	ACTGGCATAATTCTTAAGTGAAGTACAAATGAGCAATCTTTTATTTCCAAATAAAACCATGTAGTAGTGG	1.238595029
Snrk	Snrk	NM_133741	0.286198619912565	1.80509884185699	17.5050213749195	NA	NA	NA	0.578952688459123	0.302478667796063	30.6206239391224	0.32145855513475	0.470494602473233	58.7874791356208	AAGGATCCTGAGAGAAAAGCAAGAGAAAGAAATACAGACCAGGTCTGCTAGCCCCAGCAACATCAAGGCC	NA
Col25a1	Col25a1	NM_029838	NA	NA	NA	NA	NA	NA	NA	NA	NA	NA	NA	NA	GCCCTCCTGGTCCAAGAGGCCCACCTGGGGACACAGGAAAGGACGGCCCCCGAGGAATGCCAGGAGTACC	NA
Gpnmb	Gpnmb	NM_053110	NA	NA	NA	NA	NA	NA	-0.16932431380878	0.0118997551945395	58.9120316785274	-0.30191647750484	-0.532044429682817	43.4167332929498	GCATGCCTGAGCTCCTGACAAAATTATAATGGGCCCGGGCTTTGTGTATGGTGCGTGTGTGTACATATTC	NA
bsid(849078)	Dnai2	XM_205762	NA	NA	NA	NA	NA	NA	NA	NA	NA	NA	NA	NA	AGTTTGCATCACTGGAGATGTACTTTCAGAGATAAATGGACTTTGGATGTACGAGTATGTGCTGGCTTAC	NA
Olfr741	Olfr741	NM_207133	NA	NA	NA	NA	NA	NA	NA	NA	NA	NA	NA	NA	AGCATGAGGCCGGAATGCAGAAGCTTGTAACTCTATTTTATTCTGTGGGTACACCACTGCTTAATCCTAT	NA
Oas1g	Oas1g	NM_011852	-0.126475677612438	-0.591204298751042	57.8956825221601	0.0277925824217879	0.847559839162536	55.0007214291765	-0.121842419856604	0.0299907772491042	58.2104908473352	0.0417504461519203	-0.0436030592001294	83.9239943041894	TTCAAGCTGAGCGCCCCCCATCTGCATCAGGAGGTGGAGTTTGATGTGCTTCCAGCCTTTGATGTCCTGG	NA
Zfp330	Zfp330	NM_145600	-0.162992775629669	-0.854819754573956	50.9804172720899	-0.209102713629843	-0.690091054493446	77.7900405630626	-1.12992779014464	-0.373843148795358	28.8834290593923	-0.440043282579076	-1.04637541123803	7.72803271492754	GAGAAGAAGATGGAGCCTCAGGGTATGATGCTTACTGGAAGAACCTGTCGTCGGACAAGTATGGAGATAC	NA
Prss7	Prss7	NM_008941	NA	NA	NA	NA	NA	NA	NA	NA	NA	NA	NA	NA	CACAGCAAACAATTATTCTTCTATAGACATTATTTGTCTTGAATCAATTGTTATCATTTTCTGTTGTGTG	NA
9430090L19Rik	9430090L19Rik	mSQ020713	NA	NA	NA	NA	NA	NA	0.12432197648202	0.118681675600369	51.8878707299999	NA	NA	NA	TAGAGGTGAAATCCTTTGATGATGGGAGGGACATTGAAGTACAGCCTTATTACCATGAATTCCAGTGTCT	NA
3300001P08Rik	3300001P08Rik	NM_026313	-0.554853804470801	-3.77898043677971	0	-0.264173040807189	-1.16359364205523	50.1932208041604	-1.09652156157092	-0.357607765817993	30.8650659543827	-0.401746271820328	-0.913564548423467	13.5439256236622	AAGTTTGTGAAGTGTGTGGAGCCTTTTTGATAGTAGGAGACGCCCAGTCCCGAGTAGATGACCATCTGAT	NA
bsid(850775)	Gal3st4	XM_284152	0.0576094410568305	0.334511748896462	58.9633805323185	-0.000975250943781723	0.586903473457411	66.37324792835	-0.347911652225707	-0.0597619496227827	59.3179367657646	0.320340977733679	0.509708499339979	54.7315334299504	CTCGGACAATGGAAAAGAAGAAGCTATCAGAAGGCATGACCTGAAGTACCTGCAGAAGAAAGAAAGAGAG	NA
Slc5a3	Slc5a3	mSQ020821	NA	NA	NA	NA	NA	NA	NA	NA	NA	NA	NA	NA	GAGAAGAGGGCAACCCAGTGGCTTCCATGGGTCATTCAGAGGCAGAAACACCAGTAGATGCTTATTCCAA	NA
A230004M16Rik	A230004M16Rik	mSQ020905	NA	NA	NA	NA	NA	NA	NA	NA	NA	NA	NA	NA	AACTCAAAATTGGCGACAACATTATAATATGATAACAAGACTTGAGGTAGAGTGAATGATTGCAGATTTC	NA
Col4a4	Col4a4	NM_007735	NA	NA	NA	NA	NA	NA	NA	NA	NA	NA	NA	NA	GCACAGCTAAAGAATTCAAAACATGCCAACATGCCAACCCGCATCAAGGCAGACATCCAGTGGAAGACAA	NA
Tcra-V8	Tcra-V8	mSQ021001	NA	NA	NA	NA	NA	NA	NA	NA	NA	NA	NA	NA	AGAAGTCCTCAGCGCAGCTGTCAGACTCTGCCCTGTACTACTGTGCTTTGAGTGACACAGTGAGGGAGAC	NA
bsid(851385)	MGC67181	NM_198619	0.139662619995374	0.786371421598783	47.6164500707633	0.0558750319384866	0.765762291522061	58.4078684638174	-0.226898980287033	-0.00997804504252806	59.4474524328214	-0.28953300231077	-0.492374999506239	47.4149414578158	AGGAGGAAGAAGGGGAAGTTAGTAGTGGGTGGTCTGAGGGACGCTCAGGCAAGGTCCTAAGTCTCGACAT	NA
AU042671	AU042671	XM_132325	0.0686080268181983	0.565822887299823	53.8001221944172	-0.104013541074339	-0.0101439203328035	88.728093080949	0.769879457455063	0.386662536388644	21.0093860420399	0.35860604903267	0.602072903135768	45.1834872108822	GGTTCTGGAAGCATCTGTTGGCCCATTCCTTGATTAGATGACAGCTGTGAGTGAGATATCTGCTGCTAAC	155.085332
Clcn4-2	Clcn4-2	NM_011334	0.114010112146199	1.04765041182005	39.4699016994264	-0.0900171695716022	0.181709844902869	83.4632694839209	-0.174472067355539	0.0102271542363602	58.9653119896684	-0.16519073051541	-0.495069236534344	47.1408695783971	GACAAAGGGGTATTCGCATGCTACTGTTAGATATTGGTTCCTAAAATTTTGCTATGATGTTACGGAATCA	NA
2310079L17Rik	2310079L17Rik	mSQ021193	NA	NA	NA	NA	NA	NA	NA	NA	NA	NA	NA	NA	GGGACTTAAAATACTATAATGAGTTATAATTCTATATATATTTTTACTGGTTTCCTAACTGTGCTAATAA	NA
8-Mar	Mir	NM_027920	0.00643947830599408	0.13609537672976	61.9270570188782	-0.113980256261708	0.134512448680567	85.007846921914	0.456413649160394	0.257956168867044	36.0553678155714	0.29325070456302	0.420882524296875	63.8008481106912	ATGCAGCTTATAGCTGCAGCTCAAGGAAAGCCCAAAGCATAGGGAGAGAAAAGGCACTTGTCTCTGTGTC	NA
Defb35	Defb35	NM_139224	NA	NA	NA	NA	NA	NA	NA	NA	NA	NA	NA	NA	ACGACCAATGGCCTTTGGACCTTGCAAGCCGTGCTGAATGGATGGTCAAGGAGAGAACATCTGTGACTTC	NA
Ccdc88c	0610010D24Rik	NM_026681	0.122138212920867	1.06233917004123	39.002249022782	-0.0136310857619249	0.409251774082422	74.4066452090358	0.0952744193013625	0.116844683781515	52.060214214829	-0.03690799631859	-0.209954761468672	74.5639890167555	TGGATCTGCAGCTTGCAAATGCTAAACTACTGGTGCGCCTTCTGATTACAATGGCCTTTCCCCCTGTTTG	NA
Smc3	Cspg6	NM_007790	0.021152082103455	0.165631025570035	61.5839404158664	-0.176377708249457	-0.601496887588825	81.883066896727	-0.298572218391995	-0.0394393310075776	59.6015480681499	-0.139965500966369	-0.44714283648908	52.048832055925	GGAGAAAGAACACATGGATGCCATAAATCATGATACTAAAGAGCTGGAGAAGATGACCAACCGGCAAGGC	NA
Abcf1	Abcf1	NM_013854	-0.204908992724001	-1.2195250343147	39.0381737002203	-0.165509659602132	-0.539326987072116	84.3774374265002	-1.18618968755535	-0.384653212272362	27.5839634533074	-0.298121013449618	-0.665474316241583	30.8954479035088	GGCTCAGTCTCTTCAGAAAGAGGTGACCTTTGCTGTGCTGGGTTCCCCTCAGGCCTAGTTAAGGTGGCCT	NA
Ptges	Ptges	NM_022415	NA	NA	NA	NA	NA	NA	NA	NA	NA	NA	NA	NA	ATCCTCTGGGAGGTGGCCCACCATCTGTGACCAGCAGCTGAAGCCTCCTCAGCTACCACAGTGGGGACAG	NA
bsid(849200)	Tcfcp2	NM_033476	0.000226098628930836	0.192466540573502	61.2411308300683	-0.137841756634806	-0.296844447042761	90.2835982401634	0.168931395610894	0.137560062115371	50.0360259347958	0.60946101824095	0.799530490075263	26.9122059423722	CTGTGTGCATGTACAGAATTGTAAAGCACTTAGGCCCTCCTTTTTCACATGAAGTTTGTTTTAGCTTGGT	NA
BC033915	BC033915	NM_027498	0.140484156270869	1.12796708811986	36.9137418743338	-0.142263378392723	-0.297181941880386	90.2800316737396	0.842135965330432	0.406819872979609	18.9253033193754	0.56237121301503	0.876013130971995	21.134569947704	TACTGCGTTGTAAAAAGGGCCGTTGGTCCATTTGTGTGCACACGTATGAGTGTGTACATGCCCTTCCCTG	NA
Slc38a4	Slc38a4	NM_027052	NA	NA	NA	NA	NA	NA	NA	NA	NA	NA	NA	NA	TGGGTTTTGTTGGGAATGGTTTTGTTGGGAATGGTGAAGGATGCATTAAAAATTCTGTGGCACACATTTT	NA
Cul4b	Cul4b	NM_028288	-0.240082621733275	-1.58324777050326	26.9218863226532	-0.155320513289367	-0.76557248096088	73.9008483609124	-0.463419072385075	-0.09912519041593	57.8987986246659	0.00297557473647403	-0.104398331320359	81.42583043156	AAGTACCTGGGTCTTCATGATTCCTTTTGGAACTGGGGAAGAGATCCCTATGGCCATTAAAAGGGGGGAG	NA
Lamp3::Ppid	Lamp3	NM_177356	NA	NA	NA	NA	NA	NA	NA	NA	NA	NA	NA	NA	AGAATTAACAAAGATTAAGAAATAGGTGCCTGATAGAGTTTGATCCGGTCTCATGCACAAGGTGCCCATG	NA
Kcne1	Kcne1	NM_008424	NA	NA	NA	NA	NA	NA	NA	NA	NA	NA	NA	NA	GAAAGACTGTGAGGGGTGAATTAATGACACCAGTTTTCTGAAATTGCATTCTTTCTATAGTAGACAATCG	NA
Rae1	Rae1	NM_175112	-0.214940935220695	-1.44954300351951	31.246716048256	-0.219431700126056	-1.13474102317331	51.9732685204691	-2.45630889539137	-0.840645759053369	0	-0.679292394311138	-1.10562482659944	5.82659408346645	AATAGTGGCCTGAAGCTGGGACTGTTGGAGTTTCATCTCCTCTCTGCCCAAACTTGGGCTCAAGCCCTCG	NA
A2bp1	A2bp1	NM_021477	NA	NA	NA	NA	NA	NA	NA	NA	NA	NA	NA	NA	GGAGAGAGGAAGCTTTCCGAGGCCTGAGTGTTGCATCACATGCAGTAGGACATCATGTTAGCAACTCAAA	NA
Olfr694	Olfr694	NM_146452	NA	NA	NA	NA	NA	NA	NA	NA	NA	NA	NA	NA	GAATAAGGAGGTCACTGGGGCTTTGAGGCGAGTCCTGGGGAAAAGGTTCTCAGTACAGTCTACATTCTAG	NA
Casc4	D130060C09Rik	NM_177054	0.00727295060965441	0.185148594013783	61.3375031713063	0.0442105484541476	0.970184403437176	50.3042685841439	-0.0493591785190215	0.0457308510339307	57.4215580396287	0.875863423546081	0.633975392712719	41.976592790313	GTTGGTTCCTCTGTTATAAAAGCAGTCACTTGATTTTATGGTACCTATCTATCTTTATATGGAAAAAAAC	NA
Rnpepl1	Rnpepl1	NM_181405	-0.11343740420665	-0.342106068230343	61.9997227746003	-0.173035431905496	-0.262856443373613	90.574109659098	0.143164472896622	0.130814600579558	50.7139516870914	0.149070789538984	0.13184187214803	84.1111405041086	TGGTGCTCTCTGTGCCTGTCTGCTAGGAGAGACCCCAGGCTGTGACTTCAGCCTGGAACTGCAACAGGAA	NA
Fbxl10	Fbxl10	mSQ022057	0.17219636984417	1.30026988441007	31.4996231477353	0.0299974439571846	0.875993075049989	53.8653813646439	-0.217308872652065	-0.00657456038543995	59.3873713307157	-0.068492508146037	-0.219834568088943	73.7821338719164	ACTTACATAGGTCTAATTTATACCAAGAATCAGGTAGAATAAATGTGCCCACACCCTCTCCTTTGTCCTC	NA
Fgfr3	Fgfr3	NM_008010	NA	NA	NA	NA	NA	NA	NA	NA	NA	NA	NA	NA	AGCTCCAGCTCGTCCGGAGATGACTCGGTGTTCACCCATGACCTGCTACCCCCAGGTCCACCCAGTAACG	NA
Adcy6	Adcy6	NM_007405	-0.077656606460198	-0.31545561250718	62.2746198020343	-0.0685952582616377	0.320570406157073	78.1919879172382	0.927336821478843	0.436557866109119	16.0373222011102	0.269923878172819	0.340202353889658	71.3657357382005	TTTCCTGGAAATCTCCATGTACCAATCGGTGGACCACTGGGCGCTTGATTAGCCAAGGCAGAGGAGAGGA	NA
Gbx1	Gbx1	NM_015739	-0.0946522369472208	-0.281998496263507	62.5736474485115	-0.079062573789176	0.190048165174036	83.1757484182061	0.125249234148473	0.12273509594014	51.5024572431762	0.0228048896381297	-0.0693659795146702	83.0066033428093	AGCCTAGAGGGGCCTGTTGAACCCTGCTCCGGGAGAGGCCAGCGTATTCCCGGGACACAAGACTATTTGG	NA
Sgcb	Sgcb	NM_011890	-0.0310289400500745	-0.0556288300507475	63.2296256973453	-0.0224608437590076	0.579505156615699	66.7108722436101	-1.04865522463771	-0.33188634782371	34.0559167292508	-0.17855680320619	-0.438016590317314	52.9872576173352	TTATTTTACCTGGGGAGCACCACTGTGTCTATTATGTACTCTCCATATTTAAGGGATCTTGAGTGCCTAC	NA
Dock7	Dock7	NM_026082	-0.0853544064143757	-0.361406811547595	61.7803973500991	-0.113940706933103	-0.163746797474049	90.653250134308	-0.161766488986783	0.0154732748905396	58.79151550176	0.0352408162753197	-0.0536594100305859	83.5912512963003	CCATTTATAGGTCCATTCATTTTTTGAACCATTTTAAATGTAGTAATGCTTATTTTAAAGGTACTATTAA	NA
bsid(851160)	BC024659	XM_488673	0.0499013728577481	0.284022537775124	59.8588775430179	-0.0632143297002105	0.328408813815299	77.8680291550629	-0.118172439045004	0.0295236778945315	58.2314209724113	-0.0228341404435699	-0.121893731523403	80.4982577553547	CTTCACCACAGAAGATCAGATCTGCTCGCCAGAGAAGGCCACCTGTTGACGCCGGCCACTGAGCAGACAA	NA
Pcdh1	2010005A06Rik	NM_029357	NA	NA	NA	NA	NA	NA	NA	NA	NA	NA	NA	NA	AGCTAATGGACAGGTAAATAGGTTTGGAGACAGAAGGGCACAGGCGGATGTGGGAGAAGACTACTCCAAA	NA
4930412C18Rik	4930412C18Rik	mSQ022441	NA	NA	NA	NA	NA	NA	NA	NA	NA	NA	NA	NA	GCACAGGAGGGCTAACAAGTCCTGGGAAGTTTTCTATTTCCATCCTGCAGTAGTCTCTTGGATGGGAAAC	NA
Fgf10	Fgf10	NM_008002	NA	NA	NA	NA	NA	NA	NA	NA	NA	NA	NA	NA	CTGGAAAGCACTTGGGTCATATCATATGCACAACCAAAGGAGCTTTGGGTGTGGCACCATGGAAGAATTG	NA
Ccl2	Ccl2	NM_011333	NA	NA	NA	NA	NA	NA	0.09477584626194	0.114627342217817	52.2662691498851	-0.17112428936283	-0.349437951076183	61.9813330326647	TACTCATTCACCAGCAAGATGATCCCAATGAGTAGGCTGGAGAGCTACAAGAGGATCACCAGCAGCAGGT	NA
2900022L22Rik	2900022L22Rik	mSQ022549	-0.0220583491930999	-0.0191450548399227	63.1098008293934	-0.060314718955228	0.0810535252869596	86.5720744394128	-0.897470209960314	-0.27002895466625	41.7637438350887	-0.733946061782407	-1.46762135653612	0.807997082752178	GATATGCGTTCACGGTTAGAGCATTAAGTTCTTTGCCAGATAAGAAAAAGGAATTTTTGCATAATGGACC	NA
Olfr232	Olfr232	NM_146686	NA	NA	NA	NA	NA	NA	NA	NA	NA	NA	NA	NA	CCCCAGAATCACAGTACCTCTTTTTGTAATGTTTTTGATGATCTACACTTTGGCTGTAACCTGGAACTTT	NA
Leng1	Leng1	NM_027203	-0.0879347028758813	-0.416882808991349	61.055810126146	-0.194370217750516	-0.776234371774827	73.3270565516096	-0.0605942924681366	0.0556786718284391	56.8419890374041	-0.10360209932979	-0.354854179040523	61.4431981801712	GGCCTAAGGTTATTAAGTGACACTGAGGAGTAGGGACCAACAGGTGGCCTACAATGCAACATATGTACCA	NA
Tas2r107	Tas2r107	NM_199154	NA	NA	NA	NA	NA	NA	NA	NA	NA	NA	NA	NA	AGCCACATGCCTCTATCCCTGCGGTCACTCAATCATCGTAATTTTAGGAAATAAGCAGTTAAAGCAAGCC	NA
Lass6	Lass6	NM_172856	NA	NA	NA	NA	NA	NA	NA	NA	NA	NA	NA	NA	ACCTGGGCAGACCTGAAGAACACGGAGGAAGCCACCTTTCCGCAGGCGGAGGACCTCTACCTTGCCTTCC	NA
C030002O17Rik	C030002O17Rik	NM_172432	NA	NA	NA	NA	NA	NA	NA	NA	NA	NA	NA	NA	GGACTTCTAAAAATCTCTGGGATACATGCGGTAGTAAAATTCAAAAGAGGATTATCAATGAATAGCACAT	NA
E130309F12Rik	E130309F12Rik	NM_178756	NA	NA	NA	NA	NA	NA	NA	NA	NA	NA	NA	NA	GTCTGCAGCCGCTGCCTGAATGCACCTCGCCGCCTGCAGTCCGTCCGCCCAATAGGGCGCAAGGAAGGAA	NA
Nhlh2	Nhlh2	NM_178777	NA	NA	NA	NA	NA	NA	NA	NA	NA	NA	NA	NA	TGACCTAGAAATGTTTCATGTTCTCAGCTGTGAAACTCTTAAAGTAAGAGGTGTATTTTAGAGACAAGGA	NA
Atp8b1	Atp8b1	NM_001001488	NA	NA	NA	NA	NA	NA	NA	NA	NA	NA	NA	NA	GAGTATCTTCCAGGCGCTCAGCCTATGCCTTTTCGCATCAGAGAGGCTACGCAGACCTCATCTCCTCTGG	NA
Psmd1	Psmd1	mSQ023017	-0.201152865700487	-0.863796410284491	50.7102109708277	-0.167705933912801	-0.601929838552785	81.864525810966	-2.01499712601221	-0.723626101675784	1.4008654848041	-0.751646941738456	-1.7392979317493	0.942766166636233	GTTCTGGTTTCCCCTTTCACACTTCCTGTCATTGGCTTATACTCCTACCTGTGTCATTGGCCTTAACAAG	NA
bsid(849548)	6530406P05Rik	XM_135982	NA	NA	NA	NA	NA	NA	NA	NA	NA	NA	NA	NA	CCTTGGTGTTTGGAAAGATGACATGTCACCTCAGTCGCTTTGCCCAGTACTCATGTGCCTATGTAACTGT	NA
Oog3	Oog3	NM_201258	NA	NA	NA	NA	NA	NA	NA	NA	NA	NA	NA	NA	ACATGGATTTGTCAATCATGTAAAGGTCTGAGATAAACAATAAAAATGCAAGATATTCCTCTGAGCTAGT	NA
bsid(849775)	1700049E17Rik	NM_028535	NA	NA	NA	NA	NA	NA	0.388089292079751	0.219822694631368	40.7228103564232	NA	NA	NA	TAGATTGTACATTCAGTGTGGATAGTGTGTCCAACTCTGTGGATTCCAACTTCACGATGGAAAAATTATC	NA
5530401N12Rik	5530401N12Rik	mSQ023209	-0.243227166866346	-0.774174972682326	53.3196979906183	-0.0212494491540391	0.546439330118455	68.2213138909141	-0.177846662829533	0.00888169541178495	59.0067124960431	0.268917393699634	0.418232873296502	64.0628963862006	CGTCAGGGCAGCTGGTCTGCGGCTACCCTTGTGGGTCGAATCTCAGCGCTGTCAGTGTTCTCGAGGAAAG	NA
Hira	Hira	NM_001005228	0.191976811940274	1.12446573609026	37.0250147456831	0.0355513387092799	0.938259531768956	51.4754183219572	-1.50220696963124	-0.52270970911013	13.2230001554795	-0.213346618612168	-0.607078465521195	36.161843538447	GCAGCTGGATCAGAAGAATGCCACTACTAGGGAGACAAGCTCAGCATCCTCAGTCACGGGTGTGGTCAAT	NA
4930555G07Rik	4930555G07Rik	mSQ023305	NA	NA	NA	NA	NA	NA	NA	NA	NA	NA	NA	NA	AGTTGAGACACTTATCTCCCTCTGAGAGCTCCAAAAACTCCATTACTCGGACTGGACTTATTGTTACGGA	NA
5730420F10Rik	5730420F10Rik	mSQ023317	NA	NA	NA	NA	NA	NA	NA	NA	NA	NA	NA	NA	AAAAAACCAATTTATTCCTATCAATAGAGATAATGTACACAGAAGTCCCTGTGATCAGAGGGAATGTGGC	NA
Scube1	Scube1	NM_022723	NA	NA	NA	NA	NA	NA	NA	NA	NA	NA	NA	NA	TACCCTCTGCCTCTATTTCCCAGGACACCTAGAGGATTCCCTTCTGAACCACCCCAGTGGGGTCTACCTG	NA
bsid(850427)	Pcdhgb4	mSQ023413	NA	NA	NA	NA	NA	NA	NA	NA	NA	NA	NA	NA	ACACTCCTCCAGCAGGAAGGCATGGGGCTGCTTTCAGTCGGAAGTGGTGGTTCCCCCCAACTACAGTGAG	NA
Ppm1m	2810423O19Rik	NM_026447	0.0851108076207638	0.513269464129841	55.1125688265438	-0.0827459573095707	0.300090085407235	79.0269469382579	0.083842274008599	0.107088939021689	52.9501850193205	0.321260137454313	0.475836316624972	58.238324200745	CCACACAAGGTACCTTCTTGAAACCTCTGGGCAGTCTCACATTTGCTTAATTTAATTAAGATTAAAGCGA	NA
Mageb18	B430216B18Rik	NM_173783	NA	NA	NA	NA	NA	NA	NA	NA	NA	NA	NA	NA	CATTGTATACAAATAAAATGTATGTACTTTGATTTGTTTTACTAAGAAATTTAGGTGATAATAAAGTTTT	NA
D830030K20Rik	D830030K20Rik	NM_177135	NA	NA	NA	NA	NA	NA	NA	NA	NA	NA	NA	NA	CTTGCGGATCAACAATTTTGGTAATAAAACAAGAAACAAACACTTGTCTCAGGTTAGTAATAAAGTTGTT	NA
Timd2	Timd2	NM_134249	NA	NA	NA	NA	NA	NA	NA	NA	NA	NA	NA	NA	AACGGACCAGATGTGAAGACCAGGTCTACATTATTGAAGACACTCCTTACCCCGAAGAAGAGTCCTAGTG	NA
Foxred1	BC024806	NM_172291	-0.0539260053466491	-0.201289462322949	63.0823605492378	-0.0674621118297785	0.0795507984058535	86.6130022042059	-1.51432266090177	-0.506203527031749	14.6826112416891	-0.214951865137962	-0.55966188769888	40.6917658692248	GACCATGACTTCTTCCAGAACAAAGTGTGGCCTCATTTGGTCCAGAGGGTGCCATCTTTTAAGACTCTGG	NA
AU021838	AU021838	mSQ023701	-0.20524165684364	-0.798121318461428	52.6426257075578	-0.305235742921964	-1.0541628808036	56.9595504164687	-1.22054760404321	-0.378394325505224	28.3341586227026	-0.43518103832506	-0.888463130567328	14.9062715898777	TAATTTCTATTGTCCTTATCCCATTCTGATTATTTGATCTTCTTTTCAATTAAAGTCCATATATTATCTT	NA
Lhx9	Lhx9	NM_010714	NA	NA	NA	NA	NA	NA	NA	NA	NA	NA	NA	NA	AAATCCTACTTTGCTATCAACCATAACCCAGATGCCAAGGACCTCAAACAGCTTGCTCAAAAAACAGGCC	NA
Cdkl3	Cdkl3	NM_153785	-0.00452153633429824	0.148343716632128	61.7891728310977	-0.145525297468877	-0.0927265757025716	90.0513057340156	-0.563649254670333	-0.143791510132581	55.0312467936933	-0.3084211244994	-0.70042948887319	27.9361876009658	GTGAGAATTCTGACGGTGTCAAAGAAGACCCACACGCTGGGGGTTGTATGATAATGCCACCTATCAACCT	NA
Unc5cl	Unc5cl	NM_152823	NA	NA	NA	NA	NA	NA	NA	NA	NA	NA	NA	NA	CGGGGCAGCCCTGACAGGTTGCATGGAGGCACCTGGGAGAACCATGGCCTAGAGCTGGATGAGAAACTCT	NA
Pdcd5	Pdcd5	NM_019746	-0.229693110919179	-0.69098675507733	55.5406872828225	-0.0809178964504389	0.171982486702241	83.7933064201698	-1.79635485294365	-0.582223577861949	8.60197054926722	-0.684225556046159	-1.33597364416926	1.60560242387796	TAACTTAGCACTTGTAAAGCCTGAAAAAACTAAAGCAGTGGAGAACTACCTTATACAGATGGCGCGGTAT	NA
Cml3	Cml3	NM_053097	NA	NA	NA	NA	NA	NA	NA	NA	NA	NA	NA	NA	TCTGTGTCATTGCAGCACCGAAGAGAAGGCCTAGGGAAAGCTATGGTCAGGACTGTCCTCCAATTTGCAC	NA
Olfr26	Olfr26	NM_146783	NA	NA	NA	NA	NA	NA	NA	NA	NA	NA	NA	NA	CTAACACACATCTCAATGAGCTTCTCCTATTTATTATTGGAGGGTTCAACACCTTGGTGCCTACTCTAGC	NA
A130012F09	A130012F09	mSQ024073	NA	NA	NA	-0.13826505211579	-0.192461884738399	90.7446809739469	-0.342944343830273	-0.0496928167428136	59.4983640531535	-0.11763488290481	-0.242216737963174	71.9372267404817	CAGGGACCCGACTCCAACCTAGGAGGTCTTCCAGTGGATAACTAGAAGTCTCAAACCAGGGGCCATTGAT	NA
3110068A07Rik	3110068A07Rik	mSQ024085	NA	NA	NA	NA	NA	NA	NA	NA	NA	NA	NA	NA	TCAAGGCATAGCCTTTTGTGTAAAGAATTTTACCTATTTGCATGCAAGACTTTATATTGCGAAGAATCAG	NA
E030025L21Rik	E030025L21Rik	NM_207531	NA	NA	NA	NA	NA	NA	NA	NA	NA	NA	NA	NA	ACTGTCAGGGCTGATATAACTGGAAGATACTCTAACAGACTATACACGTATGAACCCCAGGACTTACCCA	NA
C530008M07Rik	C530008M07Rik	XM_146963	NA	NA	NA	NA	NA	NA	NA	NA	NA	NA	NA	NA	ACCAGAAGCCTTAAACCAAAGAACAAATGGCCGAGCAGAATTAAACAACTGTATCTATACAAACCTGTGT	NA
Brwd1	Wdr9	NM_145125	NA	NA	NA	NA	NA	NA	0.148439913354831	0.129099346963721	50.8835424886807	NA	NA	NA	ACTACAGATATGCCAGCGCATCGGTCCGATGCTGGATAAGGAGGTCCCGCCCAGTATCTCAAGAGTCACT	NA
Hmga2-ps1	Hmga2-ps1	mSQ024277	-0.0257504299890569	0.00624693587389089	62.990010840704	-0.0443608278496449	0.371881174404478	76.031597482654	0.1889769476004	0.150797188970478	48.6580160864904	0.24379340819152	0.292772607088718	75.2772078070091	TGTGCGCCTGGGACTGCTGCTGCTTAGGCTGCCGCCGCTGCCACCATCCTGCATCACTGTTAAGGGAAGT	NA
bsid(849325)	9030605E16Rik	NM_029417	NA	NA	NA	NA	NA	NA	NA	NA	NA	NA	NA	NA	GGAAATCAACTCACCTTCAGTTTCCTCATTGCTTAGACAGTTGGTATGAGTTCTAAGGGCCCCAAAGAAA	NA
Olfr1167	Olfr1167	mSQ024373	NA	NA	NA	NA	NA	NA	NA	NA	NA	NA	NA	NA	CTGAGAAAAGCCTTCTCCACCTGTACTTCCCACTTGACTGCCATAACAATTTTCCATGGGATCTTACTCC	NA
Akr1e1	Akr1e1	NM_018859	-0.180052926786783	-1.14796546944157	41.4774782792813	-0.136006735425106	-0.64630798686387	79.8849433140225	-0.287558773738117	-0.0349298555713951	59.6210253263578	-0.165224262034596	-0.481266232053527	48.5480310215593	TGTAATTGTTGTCAGTTAGTCGTAGCCTTTCTGGCTTCTATTTTCAGAAGTGAAATGCTAATTGCTCACG	NA
bsid(849666)	Dnajc2	NM_009583	-0.136406967400094	-0.781453436117483	53.1155675899511	0.00466839164783557	0.496255644475237	70.5088418464399	-1.10064801776005	-0.286607660217005	39.7157475225118	0.889367141280008	0.706578465916593	34.9980936995997	TGGAATCACTTCTCGGACAATGAGGCAGACCGTGTTAAAATGATGGAAGAGGTGGAAAAACTCTGTGATC	NA
Ap3s2	Ap3s2	NM_009682	-0.0166612045622028	0.0638017945156147	62.6103456723569	-0.0846123248006634	0.1300302423966	85.1468360511498	0.608250842658122	0.32063090925148	28.4503763955894	0.47636714865266	0.801163513645546	26.7802233778139	AAGCCATTCACGGCGTCTCTTTTCTAGGACCTGTTCCTGCTCTACAGCTTGGCCTCCTAAACTATCAGAA	NA
9030408N04Rik	9030408N04Rik	mSQ024565	NA	NA	NA	NA	NA	NA	NA	NA	NA	NA	NA	NA	CTCCATCTGGACAGATTGGCCCACTTAGGGATTACAGGTCAGTAACACAAGAATACAGGTCACTGTGAAA	NA
Cacnb3	Cacnb3	NM_007581	NA	NA	NA	NA	NA	NA	0.848533962896066	0.397901944965429	19.8351452951141	0.422286230807781	0.532181324247042	52.3932513547874	AGGACTCGGAGCATGACCACAATGACCGGAACTGGCAGCGTAACCGGCCTTGGCCCAAGGACAGCTACTG	NA
bsid(850103)	2210018M03Rik	XM_355849	0.0658325018847145	0.22472531476354	60.7909425106435	0.0217741096207668	0.497606613823225	70.4474748390635	0.451196363772453	0.247756477443556	37.3092557221753	0.47167344456995	0.63808494224293	41.5688989159335	TTCCTTAGACTTTGCTGTCATGGCCCAAGGTTGTTGTCACCTCCACCTGTACACTGCCACATACCCATTT	NA
Sdhb	Sdhb	NM_023374	-0.0333375665266677	-0.139464157129954	63.2668910546058	-0.00392519121025751	0.769782589094718	58.2358957718577	-1.61945041348801	-0.487879111856672	16.3927166436986	-0.775202600742864	-0.954488019501642	11.5081213522531	ACAAATCCATTGAGCCTTATCTGAAGAAGAAGGATGAGTCCCAGGAGGGCAAGCAACAGTATCTGCAGTC	NA
bsid(850336)	2610024N24Rik	XM_128698	0.0331298587270366	0.31246325437704	59.3656279098124	0.087715920858622	1.16234516890296	44.1085257251101	0.0084598432801768	0.0758700246623244	55.4846232128029	0.46727564251517	0.52665953519786	52.9679368844997	TGGGTGGAGCGTGGCCGGGGACTTCTCAGGCTCAATGACATGGCGTCAACCGACGATGGCACATTACAGT	NA
Lysmd1	2610022K04Rik	NM_028134	0.241484176712237	1.23952475309207	33.3902783675481	0.0118675002094037	0.961781145336869	50.6088402280052	1.30138809676981	0.567074556407527	6.17081597865584	0.698886270683743	0.994886696390368	13.8198679671856	CCGGTTCAGGAGTGGGAATAAGTGTTGTTTCTAGACCTCTCCTCTATGTTTAGCCTGAGTATGGAGCTCG	NA
AI447904	AI447904	NM_175026	0.102758614647648	0.660224798805776	51.2714234905392	0.00513895853222947	0.506261776960428	70.053943565571	-0.0938859292007432	0.0379492695920718	57.8316751636073	0.61989354973885	0.634695537450245	41.9050532861033	GAGGAAAAGCGCCAATCGAACACCTAAAATCAACTATCTTTGCTCAAAGAGAAGAGGAATATTTGTGAAT	NA
Wwox	Wwox	NM_019573	-0.177673433406767	-1.38001369279512	33.5715589786057	-0.179414466240658	-0.968943565389376	62.1844236167008	0.289863779712723	0.191023508211084	44.1541287131368	-0.0943805652602396	-0.267627158534421	69.7292949049686	ATTTTCTATCAACCTTAGAATAACCTGATATCCCCTCGACCCACCCAGCTGCCACCACTGCCAACTTTGC	NA
A130037E08Rik	A130037E08Rik	mSQ024949	0.219761990531147	0.753415056031419	48.5966879077553	0.0623208085371623	0.711068242518847	60.7859812925856	0.0229693166651366	0.0879795917776146	54.561201584758	-0.52477428215307	-1.2425660842065	2.79436140085846	ATTAATCTAGTTGGTGTGGTAGGCTATGTGAGATGTTCTCTAATGACCTTGTGGTAAGTGTTTCTTTGGA	NA
Xpnpep1	Xpnpep1	NM_133216	-0.0680058109488623	-0.268644897496807	62.6786208425279	-0.151593078333715	-0.480309575592955	86.4088384829627	-0.489128769299987	-0.112394524106954	57.1790413374604	-0.0870467446589198	-0.299431218259256	66.8177529042051	TCCAGGTGCTAGGACCTCAGTCACGGTCACCTTGATGTTCATGAGACCCTCCTATGATCAGTGAATAAAA	NA
Depdc1a	Depdc1a	NM_029523	0.0116238697014549	0.25639589442926	60.3096307568135	-0.0619308335232024	0.210958617735961	82.4366254590604	-0.108306208105081	0.0367498310142054	57.8914271156238	-0.178367979906432	-0.461554164022713	50.5678530943363	GATCATGAAAAATATTGTACACTTTTATATAATCTTTTTACACTTATGGTCTATTTAACTTTATATAAAC	NA
Impact	Impact	NM_008378	-0.110552513596595	-0.56145968756491	58.5249519987192	-0.130420527042901	-0.291654231937333	90.3367631623864	NA	NA	NA	NA	NA	NA	CAGTATCTATGAGCAAATGGCATCCACGTAGACGGGCAGAGCAGAAGCTGCTAGTGAGGTGTCTGTCAGA	NA
4930478E11Rik	4930478E11Rik	mSQ025141	NA	NA	NA	NA	NA	NA	NA	NA	NA	NA	NA	NA	TAAACGCTCTCCATAAGCTGACATTTACTTTCCAATCATGTTAGTCTTCAGTTTTCTCTTGTTCTTCCAC	NA
bsid(851398)	AI481100	NM_019440	-0.0388633772588707	-0.10592004601315	63.2918790297324	-0.181819528124387	-0.805680235005424	71.7144240456459	0.09853969204451	0.119336148694683	51.8261157803968	0.52988586374542	0.936636616481195	17.1489541494128	AGAAAGCGAGTTTGCTCTTTAAAAGCTCGCCTGAGGTTGTATGTGTTGGTCACAGGGTATCTCACCTGGC	NA
bsid(851508)	E330034G19Rik	XM_138939	NA	NA	NA	NA	NA	NA	NA	NA	NA	NA	NA	NA	AGCATAATTTTGTGTTTGGTTTTCTGTTTGGAGTTTTGCTCTTAGATGTTTTGGTTTTCTTATTGATATG	NA
bsid(851608)	4932411G06Rik	XM_144475	NA	NA	NA	NA	NA	NA	0.361889536753427	0.215813876292303	41.2074421277875	-0.414635270821578	-0.83684723036877	17.9862367136845	GAAAAGGAAAATAAAAGGCTTCAAGAAAAGTGTAATCTGTATAAAAGTGAACTTGAAATTTTGAAAGAGA	NA
1810043H04Rik	1810043H04Rik	mSQ025333	-0.177269290324641	-0.408203994732358	61.1783562800314	-0.255344266615149	-0.336404722272978	89.7748369969866	-0.906430766683694	-0.262103908376711	42.731110657524	-0.248220544895708	-0.467138998858294	49.9946824952894	AAAGGACCGCTCATGTCTGTGAACGGAGCGGTGTGGGGGCGTGTGCGGAGCCGTTTCCGAGCCTTCCCCG	NA
Adh5	Adh5	NM_007410	-0.626815387696438	-2.72778055498084	2.57743585812375	-0.372378570281946	-1.64600848879812	24.4556332028429	-1.56744268232032	-0.513368205770794	14.0396022694654	-0.59899233952847	-1.03766563518742	8.0416743499773	ATAATCGAGACTGTAATCATGAACTAGGCAAATTCCACATAAACAATTGCTGCTCATTGTGCAACATTTT	NA
Psmb5	Psmb5	NM_011186	-0.216942951512271	-1.31016014270752	35.9413498899646	-0.0455674022909897	0.0440777878571425	87.5281534645877	-1.9305071100927	-0.595120692349093	7.7312752808604	-0.62746976055922	-1.06512415315755	7.0831697138343	TCCAAACTGCTCGCTAACATGGTGTATCAGTACAAAGGCATGGGGCTGTCTATGGGCACCATGATCTGTG	NA
V1rb7	V1rb7	NM_053228	NA	NA	NA	NA	NA	NA	NA	NA	NA	NA	NA	NA	AAAGTTTAAGGATGGCTCAATATTGTACTGTGTCCAAATTATTTTGTGTCATAGCTATGCCACAGTCAAC	NA
V1rh11	V1rh11	NM_134236	NA	NA	NA	NA	NA	NA	NA	NA	NA	NA	NA	NA	TTATCTCTAATTATAAGCATCTCTGCAAGAGAAAATTCCTTGATGGTAAACACTCGAAATTTTCTGGCCC	NA
Spin1	Spin	NM_011462	0.0477039076363218	0.431494681085704	56.9986116336702	-0.118278777707609	-0.0191485884055857	88.902857270509	1.37898659622624	0.599915326383469	4.40488535152198	0.106196633842468	0.0614883821475425	85.3426814799537	ACGGTTCCCTGTTCTCTGCATTTAGAAGTATACACAGTACAACTGTTAATTCTGTAAGTAATTTTTATAA	NA
Prnp	Prnp	NM_011170	-0.160289228472122	-0.905089552143174	49.4448815692961	-0.117811807974074	-0.34587551444179	89.626020495895	-0.81866491835975	-0.245026479755745	44.7802435299672	-0.21569252093292	-0.488519885742726	47.8076314678728	TACTAAATGCTTACCGTGTGACCCTTGGGCTTTCAGCGTGCACTCAGTTCCGTAGGATTCCAAAGCAGAC	NA
Tbn	Tbn	NM_022015	0.0145899860803452	0.183399333310318	61.3602206073094	-0.114335685759686	-0.079523599731249	89.8830967482424	0.277101929065461	0.190293030683547	44.2393589964873	0.29410260267092	0.406337890597261	65.2301287806655	TCAATGTGTATTTATATATTTCTATTTTTTATAATGGGGGAGACTTATTGGAAGGAGAAATGAAGTGTGA	NA
Limk2	Limk2	NM_010718	-0.00702592688771491	0.0925064889627225	62.3660884909207	-0.201882404860683	-0.771958226041273	73.557854662666	0.552404031755756	0.291282865963374	31.9759358854362	0.217292105588993	0.274367230267804	76.6595708796345	TCAGCGTCCTTGACTGAGTATGCTTGCACTGTCCCCAGCAAGTGTGGGAGTGGGGCCTGCACTAGGCCAT	NA
Pak3	Pak3	NM_008778	NA	NA	NA	NA	NA	NA	0.0483860958295566	0.0916930707465846	54.2624952832451	-0.274760153873849	-0.427649915717667	54.0527989044498	CATCCGTTTTTAAAATTAGCCAAGCCTCTGTCTAGTCTCACTCCTCTGATTATCGCCGCAAAGGAAGCAA	NA
1700074H08Rik	1700074H08Rik	mSQ025813	NA	NA	NA	NA	NA	NA	NA	NA	NA	NA	NA	NA	GACAGCTTGTGCAAGCCAGGATGCTTTGTTTGGATTTACAATGTGCTTCCCTTAAAGGGGAGAAAGTGGT	NA
4932442K08Rik	4932442K08Rik	NM_024203	0.0106628889722337	0.191895946592018	61.2487224237887	-0.094218924192118	-0.00345574040848076	88.5936611962412	0.0635212017035132	0.105617891748964	53.0805652007143	0.2413378388347	0.341344295458385	71.2659422381326	TGAGAATGCTCTCCTGACCTTAGCAGGAGTCTAACTCCAAACATTTTCTTACTATTAAATTGTGAAAATG	NA
2610018C13Rik	2610018C13Rik	mSQ025909	-0.411081146497498	-1.15102896927116	41.3734433626726	-0.112706838368869	0.0968176638261726	86.1324701572736	-0.941253536071227	-0.295204625910639	38.6447636535284	-0.177226301617797	-0.517344907020369	44.8881882496288	TCATTCCAAAAGCCGCACTTCCGCTCCGCTCACAGGTTCCGCCACACGCAAAAGACCCCGCCCTCTGATG	NA
D130052B06Rik	D130052B06Rik	mSQ025993	-0.111209528841629	-0.485304244231549	59.9711954303077	-0.0964314830161593	-0.0550240412022642	89.526366662507	NA	NA	NA	NA	NA	NA	GTGACCCATCTACACTGTCCTGCACTGGTGACCCATCTACACTGTCCTGCACAGGTGACCCGTCTACACT	NA
Defb15	Defb15	NM_139222	NA	NA	NA	NA	NA	NA	NA	NA	NA	NA	NA	NA	ACCCTCGCAGCCCTTCAGGTCATGAAGACATTCTTATTTCTCTTTGCTGTTCTCTTCTTTCTGGACCCAG	NA
Rras2	Rras2	NM_025846	-0.00762411019974527	0.0924812669652163	62.366318885279	-0.033783944494873	0.382763908913973	75.5623685666909	-1.75950855470892	-0.582447427324417	8.58646885205683	-0.307926208513902	-0.592470780211434	37.5352959327509	TAAAGATGAGTATTTAAGTCTCACTGTTCACTGTTAACTGACAAAGAGACCATGGCTTTTGCTTGCTGGC	NA
Hspe1	Hspe1	NM_008303	-0.896229900232585	-1.86237782257981	18.7381801808336	-0.0701860700605089	0.153736733666424	84.3962393886751	-2.52332547895081	-0.908684141379101	0	-1.11991682023146	-2.19084082615126	2.15480492338019	CAGTGTGAAAGTTGGAGATAAAGTTCTTCTCCCAGAATATGGAGGCACCAAAGTAGTTCTAGATGACAAG	NA
bsid(851282)	1700030J15Rik	XM_135553	NA	NA	NA	NA	NA	NA	NA	NA	NA	NA	NA	NA	GATAATGGGCTTCCTCTTTGCCGTGGTGATGCTCTGCAGCCAAATGTGCGTCATCTACTCAGACAAAACG	NA
Serpinb6d	Serpinb6d	mSQ026197	NA	NA	NA	NA	NA	NA	NA	NA	NA	NA	NA	NA	GAAATGCCTCTCAGAGTCAGCAAGAATGCGGTGAAACCTGTGCAAATGACTGTCTCAAAACTCTACCTCT	NA
Ces7	1700122C07Rik	mSQ026281	NA	NA	NA	NA	NA	NA	NA	NA	NA	NA	NA	NA	GGAGGAGGGCTGGCCCATTACTTGTCACAGAATGATCCCATTACTCATATGAAATAAAACCAGAATGCAA	NA
Paip2b	BC017133	NM_146169	0.143839480530905	0.840501460871747	45.9750335585295	0.0285860260012012	0.772090425364983	58.137367721545	-0.475291615589153	-0.105816706943541	57.5503615510572	-0.32265826451089	-0.737541927122526	24.9727203113839	TGTGGTGAATGACAGGTCTGGAAAGATCATGCTGCTTCCAGCAGTCCATCAGATCAGTGTATAGATATGG	NA
Idh3b	Idh3b	NM_130884	-0.687968614922302	-4.55765003702287	0	-0.389810010896654	-2.27408040446373	7.4340726711713	-1.43726593156532	-0.377368203640944	28.4577324728035	-1.27934763959828	-1.06168699685738	7.19832702264804	TGGGTTGTTGCGACAAGGCCCAGACCCTAAGATGATAACTTTTTCCCACAGGTTCGAACCTCAGATATGG	NA
Mtus1	Mtus1	NM_001005863	NA	NA	NA	NA	NA	NA	NA	NA	NA	NA	NA	NA	GTCAGAGAACGAAACTTTGGCTAGTTTGAATGATTCTTCTGCAAGGCGAAAAGAAAATTGGAACAGCTGT	NA
E130114A11Rik	E130114A11Rik	mSQ026473	NA	NA	NA	NA	NA	NA	-0.218657345759523	-0.00724830900208106	59.3999501727702	NA	NA	NA	GTCTGCCAAATGTGTAAGTTATTAATTGAAGTTAGGTAATAATTATTTGAGTACCTATGACATAAGAAAC	NA
Man1a2	Man1b	NM_010763	0.286704673635372	1.86219777322721	16.1793147656864	0.158194324588799	1.76262198888553	36.7792408991968	-0.54904062552197	-0.133815311363665	55.7789569508712	0.18061365028093	0.194639318676276	81.5954883044936	GCCGTGGCTGTGCGGCAGGCTGAAAAGTATTACATCCTTCGTCCAGAAGTAATTGAAACCTATTGGTATC	NA
Plek	Plek	NM_019549	-0.035316011729708	-0.0509555803822936	63.2177571577084	-0.15032636379031	-0.426442909586907	87.943157221768	-0.230571386072296	-0.0114363720320113	59.4705492425906	0.55924430808501	0.654651337481899	39.9395751672972	ATGCACGTAAGTGATGCAACACTGTAGTAGGGTTTTTGGGAAAGTTCAATCTATATTCCCAAGCCATAGT	NA
A930005N03Rik	A930005N03Rik	mSQ026581	NA	NA	NA	NA	NA	NA	NA	NA	NA	NA	NA	NA	TATCACTGTGAAACCCTGCATGACTTTCCCATCCTTCCTTACCTCCCTGGACAGTCTTACATAGCGTTCA	NA
Ampd3	Ampd3	NM_009667	NA	NA	NA	NA	NA	NA	-0.096840486063483	0.0399329144640473	57.7308115642298	-0.2426487484577	-0.361461685683974	60.7837590141827	TACATGTCTCTCTCTCTACCGATGACCCCATGCAGTTTCACTACACAAAGAAGCGCTCATGGAGGAGTAC	NA
bsid(849223)	4932411G06Rik	XM_144475	-0.235889045631753	-1.22013370722055	39.017369436354	0.0462690124874008	0.62364777499727	64.701302693393	0.535359498413119	0.294311707046553	31.6082309345632	0.304199508195835	0.451012189885615	60.7771568593118	GACTTCAGCGATAGAAAGTGGTCATAAAGACCTACCTTTAACCCATTCAGAGTCATTTAAACCTCTCCCG	NA
Scml2	Scml2	NM_133194	NA	NA	NA	NA	NA	NA	NA	NA	NA	NA	NA	NA	ACTATGAGTAGGAGGGGTTGACCTACAGCATATACCAGGGTGGCCTTCTCGTGATACCCAGTGAAACCAG	NA
Spag16	Spag16	NM_029160	NA	NA	NA	NA	NA	NA	NA	NA	NA	NA	NA	NA	CTGTGGTTGTGTCTCTTCTGTAGACAAGACCTGGGGTGAAGAATGTCTTAGCATTGGCTTCCATCCTGTT	NA
1700055D16Rik	1700055D16Rik	mSQ026857	NA	NA	NA	NA	NA	NA	NA	NA	NA	NA	NA	NA	TTAGCGAGAGCCCGGGCGTTTGCAACTTTTCTTCACTTTCTCTTCCACCGCCCCCCGAAAGAGGGAAAAA	NA
Ust	Ust	NM_177387	NA	NA	NA	NA	NA	NA	NA	NA	NA	NA	NA	NA	TACGAGTACGAGTTCTACCACTACGTCAGAGAACAATTCCACCTGCTCAAGCGCAAGCTTGGACTGAAGT	NA
Taf7	Taf7	NM_011901	0.0764522368696696	0.86595987448522	45.191566361883	-0.144899918727602	-0.574202866272524	83.0200940638133	-0.381632595651363	-0.0734059723329958	58.9519465544298	-0.208775249410831	-0.572711984937949	39.4249086934487	GAACTATGGTGGTGGGTTTTCATTCTTAAGAAAATAGGATTACATAGACAGGTTTGTTCTAGGGAAGATA	NA
Krr1	Hrb2	NM_178610	0.141042716414672	1.19252775866632	34.8683441682358	-0.131227589845363	-0.314818793258686	90.0750820050306	-1.35586702666773	-0.453176802715793	19.8775423991698	-0.335147247393562	-0.802188674979512	20.2670254577589	GTTAGTACAGGGGCCAATGAGTGTCACGTGAATCCTGTGTTTATGAACTTTAATTTATACTGTCACATTT	NA
Pcdhgc3	Pcdhga12	NM_033595	-0.458959264347706	-2.33645191196823	8.13395958986615	-0.221750521770321	-0.824454926917485	70.6660852151962	-0.499789176492907	-0.111972929446723	57.2036857156556	0.1033456855143	0.0478402236145796	85.3775998384985	TTACAGTAGTGTAGAAGATCCCCCTCCCCCGCTGGTGTAGAATAGCCAATAGTATAGTGTGGTGTGCTTT	NA
1700108E19Rik	1700108E19Rik	NM_029460	NA	NA	NA	NA	NA	NA	NA	NA	NA	NA	NA	NA	TTTCCCCCTGGAAGGTAATATCTCTTACTTACTGTGTTTTATAATGTCACCAATGTGGCATATTCATTGT	NA
Clca3	Clca3	NM_017474	NA	NA	NA	NA	NA	NA	NA	NA	NA	NA	NA	NA	ATAAGTCCAATCTGAAATCAGAAATCTCCAACATTGCACGGGTGTCTGTGTTCATCCCCGCTCAGGAGCC	NA
Psmd9	Psmd9	NM_026000	0.0312797586600524	0.448223527062496	56.629091204733	-0.037367182561044	0.358791620304083	76.591204883357	-0.213678469021233	-0.00543353108964857	59.3652984028565	-0.12794336447672	-0.377106282917946	59.2108674754701	GGGGATGACTCTGGCGAGTAATGATTTGATGTCATTTTCCTTTTGGAGACGGACTCAGTGTGTAATCCTG	NA
Narg1	Narg1	NM_053089	-0.184421392609014	-1.06762733062352	44.1843659366374	-0.185575101448387	-0.63463877696644	80.4202483911262	-1.77352664888986	-0.627031443722742	5.77009358809511	-0.461114374688469	-1.09672428118132	6.08722587132096	GGGGTTGGTGATTGACCATAGGAAGTATGCAATGTGAATCACTGTGTACAGAGCCGTCTACAACACATGC	NA
Slc25a46	1200007B05Rik	NM_026165	0.0553319235501444	0.473945226606169	56.0442967180428	-0.0752346239890391	0.289693927715736	79.4440973191474	-0.222363151728635	-0.00903885845032806	59.4317362041538	0.0122448404589219	-0.122060019482915	80.4890123208854	ACTACTTACTGCTGGCATTTCTGCGTTCTCTTCAAGTATTTGGCATAATACATATCACTTCCCTGCCCCT	NA
Trp53rk	Trp53rk	NM_023815	0.0889606446515609	0.710470507452143	49.8485447936564	-0.147732451464529	-0.226701138157324	90.73333800986	-0.930226023574306	-0.283965847689601	40.043853355561	-0.021116146763996	-0.187582327404278	76.2549777940365	AGAGGCTACATTAGTGCCTGGTGTACATGTCCTGCCATTTGCCAGAGCAGCATGCATTGTTAACTGCTGA	NA
Cybb	Cybb	NM_007807	-0.0764228852010159	-0.274537444888186	62.6333124083106	NA	NA	NA	NA	NA	NA	NA	NA	NA	CCCCAAATAACTGGGTTAAGAGTAAAATTACATCCGATATTTTATGGGCATCCAGAAATGCAAGACAGAG	NA
C1sb	C1sb	NM_173864	NA	NA	NA	NA	NA	NA	NA	NA	NA	NA	NA	NA	TCAATGTATGCCGGGATCACGGCTTTGAGACTGGCTGACTTGGAAAATGCCCAGAGGCTCTACACCAAGC	NA
A130091K22Rik	A130091K22Rik	mSQ027445	NA	NA	NA	NA	NA	NA	NA	NA	NA	NA	NA	NA	AAATCAGAGGTATTGGCTCCTCCCAGAGTTGGAGTAACTAATGGTTGTGTGCTCCCCGATGTGAGTGCTA	NA
Krtap16-10	Krtap16-10	NM_183296	NA	NA	NA	NA	NA	NA	NA	NA	NA	NA	NA	NA	CTATAATCTTCCCATCGAATTTATGGCTTCATCTGTTATATTCAGTCAATAACATTGTTGCAGATGTGCA	NA
Tmed4	1110014L17Rik	NM_134020	-0.0945501661564875	-0.451757835543628	60.529159848259	-0.173089937341606	-0.562078193300636	83.5044772438005	-0.22539734086408	-0.0097324129220205	59.4434056738518	-0.38432803040246	-0.688222518135644	28.9517960070008	GGCAGGCGTCACCACACCTGATAAATATTTTCTTCAAGGGAACCAGAGTTTGGTTCTTTATGCAAATTTT	NA
Htr4	Htr4	NM_008313	NA	NA	NA	NA	NA	NA	NA	NA	NA	NA	NA	NA	GGCTATATCAATTCGGGGTTGAACCCTTTTCTCTATGCCTTCTTGAATAAGTCTTTCAGACGTGCCTTCC	NA
Plxna1	Plxna1	NM_008881	NA	NA	NA	NA	NA	NA	NA	NA	NA	NA	NA	NA	ATATTTGCTGCTTGGCAAGAGCTGCTAGTGGTTTTCCTGAGAGAGAGGTGGCCTCTGAGNGNCCGAGATA	NA
Col8a2	Col8a2	NM_199473	NA	NA	NA	NA	NA	NA	NA	NA	NA	NA	NA	NA	CCAAAGCCTTTAGAGAAGGATTCTAACGTCTGTGGATTGGAGCTGTAGATGTCACTGACCAGCGTTGACA	NA
2410001C21Rik	2410001C21Rik	NM_025542	-0.0488144167275275	-0.197987652602869	63.0967329919692	-0.166423871670894	-0.654654426021631	79.4958998134045	-0.23789108515956	-0.0149763702488612	59.5199851892269	-0.233217861762389	-0.608379925482806	36.0404930176048	AGATGTCAGAGCTGGCAAGGTTAAATAGCAAACCCTCACCTCAGGAAACAACCCCAGAAAAGCCCCTGTT	NA
Krt12	Krt1-12	NM_010661	NA	NA	NA	NA	NA	NA	NA	NA	NA	NA	NA	NA	TTACAAGTCTCTGTGGCTCTGCTGGTCTTCTATTGAACCCCAGATCACCTTACACCTTCCTGGGCCTGAA	NA
bsid(848612)	2310001H12Rik	NM_145563	0.191867468785772	0.914307305759522	43.6875330235811	0.0815298098420435	0.870217246641658	54.0938485744127	-0.609727413283043	-0.160408101546432	53.6589358230963	-0.518372971876246	-1.05881658555757	7.29554452753306	GTGATGTTGGAGACCTACAGGAACCTCAATGCTGTAGGCTACAATTGGGAAGACAGTAATATTGAAGAAC	NA
Olfr101	Olfr101	NM_146834	NA	NA	NA	NA	NA	NA	NA	NA	NA	NA	NA	NA	ACATCCGTCCTGCCTCAGGCAGCTCTCTGGATCAGGATACAATCATCGCCATCATGTACAGTGTGGTCAC	NA
Slc5a8	Slc5a8	NM_145423	NA	NA	NA	NA	NA	NA	NA	NA	NA	NA	NA	NA	TGATAAGGAGGCAACCAAGGTAAAGGGCTGCGGTTCAGCGGTAAAACTCTTACTGAGCTTGTGCAAGATC	NA
2610037D02Rik	2610037D02Rik	mSQ028009	NA	NA	NA	NA	NA	NA	NA	NA	NA	NA	NA	NA	TGTTCAGTCCATGTGGTCCTAAGGTAACAGGGGTAGATTTACAGTATGGGCGGGAGTTACTACCTGGCAT	NA
2410002O22Rik	2410002O22Rik	NM_025879	0.0966547974119113	0.829074427491696	46.3244654899055	-0.143261529046767	-0.742853415420209	75.1044207641262	-0.821405490909202	-0.244250986250092	44.8719488783943	-0.381503827207176	-0.860595121381783	16.5221467159217	CATGTCTGTCTTAGTGTACACATACCAACACACGTTAACAGACACTCGAGAGCAGGCCAGGATTGACTGA	NA
A830039H10Rik::Lcorl	Mlr1	NM_172153	0.127687266198487	0.666465732040033	51.097353899806	-0.184410776814169	-0.100393722795822	90.141103889369	0.546501702762281	0.289958185670598	32.1369740797169	0.21745474223133	0.270915316008601	76.9095731846377	TTCTAATGAATTCATGTATCTGTCTTGTGTTGTACATGTACTGTAATTTTGTTCCTACTTTGTGTTGTTA	NA
Nudt15	Nudt15	NM_172527	0.120814274224626	1.12892300840192	36.8833674087023	-0.082673136846907	0.106266438746394	85.860143570442	-1.09326723155927	-0.355575879963991	31.1151834622417	-0.68974021125319	-1.41977285173082	1.00028947740477	TCATAAAAACTATGTTAACATGTACCTGGTTTTTACTATATGGTCAATAAACTTCCCTAACTTTAATTTC	NA
Fusip1	Fusip1	NM_010178	0.0846207164277115	0.61704557783625	52.453297940325	-0.0838729252394426	0.152366886884977	84.4406363079796	-0.479225753495342	-0.111174654532722	57.2500336450806	0.13406715630809	0.116643183842673	84.5237494826014	GGAGTTTTTGTGTGCAGTGGGTGGGGGGGATAAAAACTTGAGGCATGTAAATTTTTATTAGTAACAGTAG	NA
1810009O10Rik	1810009O10Rik	NM_197989	0.0199281317091261	0.225792637315326	60.7753497584307	-0.0676322501078738	0.218291155204829	82.1715182581429	-0.607014477310091	-0.158482185490657	53.8257383123669	-0.18357712972029	-0.482754639810916	48.3959543557481	CGGGGCGGCCTGCTGGGCCTCATGGAGGCTGTTCGGCCAGACAGCTGCGAAAGCGGGCCGGCGGCGCCGC	NA
Ppp3cb	Ppp3cb	NM_008914	-0.222384423912153	-1.3773333101692	33.6619728627749	-0.0309692724925804	0.482217880182219	71.1454166487243	-0.407704278434684	-0.0752804616426345	58.8909925872369	-0.112178342787595	-0.252910711915421	71.0219382991801	CTGTAGTTTGGTATTTCCCTTTACTTTGGTGGCCTGCTTCCCTCATGCCCTGGAGTACAGCTCATAGCAC	NA
Sfmbt2	Sfmbt2	NM_177386	NA	NA	NA	NA	NA	NA	NA	NA	NA	NA	NA	NA	CACGCTTCCCTAAGTAGCCAGCTAGAGAGGCACTCTTCACATGCCAAGAAAAGTTTACTCAGAAAGGGCA	NA
Tmem19	Tmem19	NM_133683	-0.102852561855471	-0.580759958335643	58.1206164218392	-0.159580295989478	-0.577419325882109	82.8894196518831	0.0460613112870467	0.0970556594423475	53.8187066687726	-0.0248980205071501	-0.179328415730751	76.8494597949742	AATTGTTGAATCAGTTCGGTTGACCTGGGAGTATATTCTGGGGGAAGCGCTTAAAGATGCCAGGTGGCTA	NA
Suhw4	Suhw4	NM_146224	NA	NA	NA	NA	NA	NA	NA	NA	NA	NA	NA	NA	CTTCATTTCTGCTTTTGGACCATATTCAGATGACCACTTCTTATTTTATTGTGTTCCTTGCAATTAACAA	NA
Iqce	Iqce	NM_028833	0.0529431568814871	0.652826682732592	51.4767385606412	-0.166146847061486	-0.656869027584855	79.3918290331937	0.0532135484729102	0.0990551942966982	53.64954155707	0.56660520150636	0.826697874881624	24.7652029526706	TAGCCTTCCCATCCTTTGGTGTAGCAGCTCATCTATTAAAGGCAAAGCCTGTCTTGAAGCTGCCCCAGTA	NA
Glb1	Glb1	NM_009752	-0.254586810927334	-1.94960556316104	16.457009125919	-0.206534126432357	-1.10355377333046	53.9031407712697	-0.0958626843315664	0.0411323628822892	57.668592904904	0.40791327201086	0.664503319831537	38.9820509137721	GGCTGAAGGGAGTGGACACCACAGGAAGACACAGGTTGGAGCAAAACTTGAATAATGTCCTTTATCCTGA	NA
Atf1	Atf1	NM_007497	0.178257450565389	1.11449142636091	37.3421341944604	0.280445317160407	1.53567233348021	37.1892889154287	-0.556198259218229	-0.136171840199858	55.6076755335338	-0.30087794144531	-0.6162185786808	35.3132229394449	CCTCGCTGCGGTGCGCGGCTGGCAAGTGAGGAGTAAAGTCGGCGCCGCCTGGGACGGGGGAGTGGAGCTT	NA
bsid(850450)	Bglap-rs1	NM_013480	NA	NA	NA	NA	NA	NA	-0.0421312759225301	0.0610950451375086	56.5011552821683	NA	NA	NA	AATAAGGTAGTGAACAGACTCCGGCGCTACCTTGGAGCTTCAGTCCCCAGCCCAGATCCCCTGGAGCCCA	NA
Cited2	Cited2	NM_010828	0.0303317028249622	0.409867219680852	57.463372651248	-0.0656423267354403	0.0433315444950482	87.5463320530157	-1.05433702919664	-0.334427513029438	33.7387813267227	0.63655221519611	1.05558494018321	10.8592185914795	GCACCCCACTGCAGGCCACCAGATGAACGGGACAAACCAGCACTTCCGAGATTGCAACCCCAATGTCATA	NA
Pvrl1	Pvrl1	NM_021424	0.0353924925634096	0.323125864457128	59.1732382800977	-0.103614031212193	-0.0110823149584729	88.7466405156315	NA	NA	NA	NA	NA	NA	GGAACCAGCCTCGCTGATGCTGCTTTCTGACCCCAGCTGTGAAGAGTGGGCTGGGGGGAAGAGGGTGACT	NA
AW146020	AW146020	NM_177884	-0.0554419544503349	-0.238048319245952	62.8880946393925	-0.209703886051027	-0.991117696169765	60.8348695457512	-0.605860943424608	-0.157078581580647	53.9460620810378	-0.208835183939011	-0.502106273152309	46.4265649708701	CCACTTGGGGTGTGGGCCAGGCCTCCTGATGCTTCGTAGCTGAGGGAAGTAATGCACAGCAGCAGCCGAG	NA
Dhrs9	Dhrs9	NM_175512	NA	NA	NA	NA	NA	NA	NA	NA	NA	NA	NA	NA	TATCGATTTTACTCTAAGCGATGGCCTCCTGAATCCTTGCCAAAGGAGACAGTTCTGTTACACTTGCCCC	NA
Clca6	9130020L07Rik	NM_207208	NA	NA	NA	NA	NA	NA	NA	NA	NA	NA	NA	NA	TTGCTACTATTGTGCTGTCTGTTTTGGGCGCTCTTGTTCTAGTTTGTATTATTGTAGGTACCACAATTTG	NA
9130230L23Rik	9130230L23Rik	NM_177679	NA	NA	NA	NA	NA	NA	NA	NA	NA	NA	NA	NA	CATCTGCTGGGTCTCTTGAATGACGCACTCCTCGTTTGACTTGGGAATGTTAAAGTCCTGGGAATCCTGA	NA
Cks2	Cks2	NM_025415	0.157116236956786	0.788124267235535	47.5638808311878	0.00266447973458708	0.431829700163045	73.4081113978904	-0.140919136027242	0.0225960661384478	58.5245415450318	-0.658910442807641	-1.21307494182444	3.30508099589698	TTCTTGTAGTTTTTTCTTAATATAAATGCCTGTTTTATTTTACCTGTTTTGTTAAATAAAGTTTGTATAT	NA
Olfr1433	Olfr1433	NM_146685	NA	NA	NA	NA	NA	NA	NA	NA	NA	NA	NA	NA	TCTTTGCACATGTCCTACTTGTCATATTAACAATGTTTTTTGGGCTTATAAACGCCTTAGCCATCATGGT	NA
A530054K11Rik	A530054K11Rik	NM_183146	0.278861579607337	1.23672873640249	33.4778831835259	NA	NA	NA	-0.0865011771975095	0.042327800692622	57.6056655738333	-0.35141191355621	-0.622713858338414	34.7153848571318	CCTATAACAGTCAAGTATGTAGCAAGGCCTTCGTTTATCCTTCAAAACTTTCTAAGCATAAGAAAGTTCG	NA
bsid(851619)	Zfp292	XM_355564	0.096575718314685	0.870118267395156	45.0629880753912	-0.0730906618023546	0.0522836133306203	87.3252962135109	0.477632952998602	0.250638608053648	36.9550129519447	0.62882694715068	0.82542918282964	24.8631542420133	GGCTGCTGTGGCTGGTAGCAGTCATGTGTGTTCCTGTAAAGACAGTGAAATCTTTGTACAGTTTGCCAAC	NA
Rem1	Rem1	NM_009047	NA	NA	NA	NA	NA	NA	-0.366340629643971	-0.0519044462568387	59.4653869250318	NA	NA	NA	ACCAGAGCTTTGGGAACCCTTCCTGCCGGGCGAAAGGATGAATAGGCAGACTATGGGGCTATAAACCCAA	NA
bsid(848487)	5730439E01Rik	mSQ029173	NA	NA	NA	NA	NA	NA	NA	NA	NA	NA	NA	NA	GCCTCTTTTGTATCTAGGACTATAACTGTGTACTATCATGTTCAGGATGTGATAAGGCCTTCTTGTGTCC	NA
Olfr58	Olfr58	NM_011001	NA	NA	NA	NA	NA	NA	NA	NA	NA	NA	NA	NA	CTAACACTACTATCAATGACATAGCCATGTTTCTTTCAAGCATCATTGTTGGATTCCTCCCTGCCTCAGG	NA
Col9a1	Col9a1	NM_007740	NA	NA	NA	NA	NA	NA	NA	NA	NA	NA	NA	NA	GATTTAGAGCAACTGGTGCTATTCAGTAAGTCTTGTTCCTTGTCCATGGAAGGAAGGTAGGAGAGTCAAC	NA
Sec61b	Sec61b	NM_024171	-0.139144459356647	-0.560339807004579	58.5479568119975	-0.089628142818629	0.0792029206483291	86.6224523712193	0.319756158589407	0.179868230204834	45.443570056513	0.63912924764331	0.652931564380286	40.1076167773507	GAGAGCCTGTATCTACGAGAGTTCTGAGTGCTCGGCAACTTCACGACTTCCCTCTTCCTGCCTCCTGTGC	NA
Mtmr3	Mtmr3	NM_028860	0.188004379400184	1.42973594018695	27.5766947106931	-0.00159450817653423	0.575693710661652	66.8848868605926	0.415269744209641	0.245807721320939	37.5486876562324	0.28159669813918	0.429627973725103	62.931099901487	GCAGTCCAAGAGGCCCATACATTTTGGAATGGGGGCATGGAATAACCTGTACAGAGATTGGGATGTACCA	NA
Slc39a14	Slc39a14	NM_144808	NA	NA	NA	-0.250490225676878	-1.06519863049495	56.277386865782	-2.29830356408742	-0.832928492251558	0	-0.59108747717543	-1.29205093416939	2.08874731303267	GGCCCGAGGACTCAGCATCCACGAAGCATCATGGAAAAGGCAGCTCTTTAAAAACTGGCACAGACTTGTC	NA
Lnpep	Lnpep	NM_172827	0.0979632715784576	0.81287227403509	46.817340970286	0.00252376129238158	0.544727287906888	68.2995226891435	-0.709813128833837	-0.198337831014564	50.0105590651632	0.0629748464286699	-0.0113695471901939	84.7654688409046	CGGCATGCTGTCATTCTTTACCTGCACAATCACAGCTATGCAGCTATCCAAAGTGATGATCTCTGGGACA	1.3603708535
C230093O12Rik	C230093O12Rik	mSQ029545	NA	NA	NA	NA	NA	NA	NA	NA	NA	NA	NA	NA	GGCATATATGGGAGGGAACTGTGGAGGATTTCCATTATAGAGAACACTTATCTGAGGGAGGGACTTGCCA	NA
Mib1	Mib1	NM_144860	-0.042701439210759	-0.135776832747139	63.2722317531028	-0.172698660885588	-0.591703378079507	82.2983154956328	-1.8786647831351	-0.42547683009007	22.8709460718038	-0.257008728540035	-0.555197705001013	41.128363679669	GCTCTGTGGAGACCGGATGAGTGAATGCCCAATTTGTCGCAAGGCAATTGAACGAAGGATTCTTTTGTAC	NA
Mug2	Mug2	NM_008646	NA	NA	NA	NA	NA	NA	NA	NA	NA	NA	NA	NA	GGAAGAGAGAAGGATGTCTACAGATATGTGGAGGACATGGATTTAAAGGCATTCACCAACTTGAAGATCA	NA
Hras1	Hras1	NM_008284	-0.040721225399133	0.0121755470684343	62.957794503799	-0.0685216854645573	0.338460311228215	77.4492320084277	-1.30337415434405	-0.423210926882865	23.1235087600753	-0.244957573496788	-0.52069426251172	44.5517633670237	TGGCTGCTCGCACTGTTGAGTCTCGGCAGGCCCAGGACCTTGCTCGCAGCTATGGCATCCCCTACATTGA	NA
Siah1b	Siah1b	NM_009173	0.0651697777672507	0.555487983212368	54.0640091374043	-0.00320569372232979	0.661890246995104	62.9749708645257	-0.962032266572416	-0.298344435999161	38.2526634855386	-0.616857619580007	-1.28046445736189	2.23789457498503	AGACCAGGTGTACACTCAAGACCTAGAATGACCAAGAATGTGGAACCTTAAAAAAAGGGTGGCGGCCCAG	NA
Mon2	2610528O22Rik	NM_153395	-0.0179060258687474	0.0201207710366938	62.9121169695689	-0.145373122583158	-0.421935296012591	88.0568523666488	0.50494195009953	0.245046331379352	37.6422094090022	0.27966991544812	0.242965823690011	78.8192241904912	GGAGGGACAGTGAGCACTGCTTCACACCTGCTACCATGTCTTCAGTTGGTGACTTAAAAGTGAGCTTATG	NA
Saps2	8430411H09Rik	NM_026813	0.0060571394961602	0.191974268251245	61.2476811480785	-0.101739360148311	-0.0184531287102011	88.8896162659127	0.996315052401063	0.477111592834011	12.47263098195	1.13635150365993	2.21530178244947	1.18214388182975	CACCCGGCCGTGGCCCGCCCTGGTCAGGCTGCTTCCTTAATCAAGAAAACTACCTGGTGATGCAATTTTT	NA
Cyp3a25	Cyp3a25	NM_019792	NA	NA	NA	NA	NA	NA	NA	NA	NA	NA	NA	NA	AAAAAATTTGTAAAAAGGATGAAGAAAGAACGCCTTGCTTCAAACCAGAAGAACCGAGTGGATTTTCTAC	NA
Lrrc14	E130306I01Rik	NM_145471	-0.00206441155610999	0.153579529093512	61.7283199807644	-0.114846140688582	-0.242179255084316	90.6840051497572	-0.909197564679488	-0.281015424111572	40.4096005091956	-0.170337276386128	-0.470374543899472	49.6629055692284	GGAGGGTGTGGATAAGGTACAAACGTGTAGTATCTGGAATGTGAATTTATGGGCTTTTTTGATGTGTGTC	NA
Bcl11b	Bcl11b	NM_021399	NA	NA	NA	NA	NA	NA	0.0623213043510464	0.100116898624684	53.5589157052077	0.11307341332819	0.0654198542273194	85.3202640335848	GGGAGGCGGCAGTCCAGCCTAACCTGTGTCTGCGAAGTCCTATGGAAACCTGAGGGTTGATTAAGGCAGT	NA
Ube3a	Ube3a	NM_011668	-0.112317417397552	-0.381408725881361	61.5352238236506	NA	NA	NA	-0.114992257948814	0.0334962247161762	58.048778458912	-0.617641423830501	-1.26571471750853	2.44168964472235	GGGATAAACATGGTAATACAGAAGCCTTAATGGGAATATCCTAGTATTATCTCTACAATATGGCAAAATA	NA
Srst	Srst	mSQ030037	NA	NA	NA	NA	NA	NA	NA	NA	NA	NA	NA	NA	GAACTGAAGACTCATCATCTGAAGGCTCTATATCTATACTGACTTCTAGTAGACGATCCAGCTGACATGC	NA
Adam28	Adam28	NM_010082	NA	NA	NA	NA	NA	NA	NA	NA	NA	NA	NA	NA	CATCTCAGCTACAAAGTCATGGTGACCCCCAATTCCTCATTTTTTAATAATAGTGCACAAGGATGGTGGG	NA
Rnf216	Ubce7ip1	NM_080561	-0.167947402580297	-0.85657108429051	50.9278435403308	-0.310298842732055	-1.39701201052858	36.4783666437166	-0.017952248032537	0.0727593102563842	55.7089375882893	-0.024588081368159	-0.184420287776366	76.4846540027397	TACTGTGTAAAAAGACTGTATCATATGTAACTTGACTTTTGTGTAAATAAATGTTTGTGAACGCTTAAAA	NA
6332401O19Rik	6332401O19Rik	NM_177013	NA	NA	NA	NA	NA	NA	NA	NA	NA	NA	NA	NA	TACCCTATAGATCCCAGGGCCGAATGAAATTAGACCACCTTCAATCATGTTCTAACTCTAAGGACCCTTT	NA
Insig1	Insig1	NM_153526	0.312055108145942	1.34852963682725	30.0179933110351	0.116444184899262	0.883628447180458	53.5650793527165	1.15131975776939	0.539052386424689	7.89725969115182	0.35418408680371	0.56008431361489	49.4948197039082	CCTAGCTACGCTGATCACTCAGTTTCTTGTGTATAATGGTGTCTACCAGTACACGTCCCCTGATTTCCTC	NA
Npat	Npat	XM_146900	0.152639200246322	0.9482749853013	42.6207246831502	-0.26624802105132	-1.18781893452649	48.7059217271671	-0.173834916515908	0.0104813480972124	58.957343985293	-0.318224969879153	-0.803564327847508	20.1732568279466	CAAGGAGCACTACAAAGAAACGGAAAATTGAGGAATTAGATGAGTGTGAGAGAAACTCCCGCACGTCTGG	0.966957866
Pqlc2	Pqlc2	NM_145384	-0.193476248478024	-1.12624288520045	42.213723470644	-0.112701192306166	-0.163230395527994	90.6507825628776	NA	NA	NA	NA	NA	NA	CTTGGTTACATCATAGTCAGGGGACCTAGGGTTGTCCCTCTGACTGGATACAACCTAGTAAATGGTACCT	NA
Rps3	Rps3	NM_012052	-0.81790464614086	-2.39887400418483	7.06264569883743	-0.420057007843009	-1.17061156806801	49.7615445575913	-0.169829382126643	0.0118039009229868	58.9151392024355	-0.130887948167892	-0.401015695866057	56.7818657989449	GTCCGAGTTACACCAACCAGGACAGAAATCATTATTTTAGCCACCAGGACACAGAATGTTCTTGGGGAGA	0.5103569
C4b	C4	NM_009780	NA	NA	NA	NA	NA	NA	NA	NA	NA	NA	NA	NA	GTCACAGGCGCTGTGGAATACGCATGGGATGCCAATGAAGACTACGAAGACTACTATGACATGCCAGCTG	NA
Bcl7c	Bcl7c	NM_009746	-0.330387425464078	-1.12300093130402	42.323366735746	-0.14169645025763	-0.0680373904589524	89.7229872951704	-0.236040364732081	-0.0143385257103063	59.5117726947097	0.364798717896817	0.571034605888451	48.362747871209	TGTTCCAGAATTGCTAGAAGCTGAGGCCCCCGAAGCTTACCCTGTCTTTGAGCCAGTGCCATCTGTCCCT	NA
bsid(848374)	Fbxo43	NM_175281	NA	NA	NA	NA	NA	NA	NA	NA	NA	NA	NA	NA	TGTGTGTTTTATTGCTCCATGTAACCTTTTAAATTTGTGCATTTCATAACAATGTGTTGAAATGTTCTTC	NA
Tbx10	Tbx10	NM_001001320	NA	NA	NA	NA	NA	NA	NA	NA	NA	NA	NA	NA	TGCCCTGCTGCCTCGAGGATGCCTCCTCTAAATCCTGCTTCGAATGTCCTTCCCCCACATTAAACTGCTT	NA
Gria2	Gria2	NM_013540	-0.0900824949357833	-0.152626363637699	63.2426136544449	-0.0221467039375757	0.642106540382426	63.8658913754825	NA	NA	NA	NA	NA	NA	GAAAATGGACGTGTTATGACTCCAGAATTTCCCAAAGCAGTGCATGCTGTCCCTTACGTGAGTCCTGGCA	NA
Ckb	Ckb	NM_021273	NA	NA	NA	NA	NA	NA	-0.0533803979697067	0.0542666444963439	56.9279498825916	-0.15935363876898	-0.320283991139751	64.8336802887241	GGCTGAGCCCTTAGCCTCGCTGTAGAGACTTCTGTCGCCCTGGGTAGAGTTTATTTTTTTGATGGCTAAG	NA
1700067C01Rik	1700067C01Rik	NM_029714	NA	NA	NA	NA	NA	NA	NA	NA	NA	NA	NA	NA	TTAACAACATCATGGCGTCAGAGTCCTATTATACATATGCCTCCTCTACTGCGGGCTTCAGCCTCCAGTC	NA
5830457O10Rik	5830457O10Rik	NM_145412	0.560900438118681	2.52277590597836	5.21998772516655	NA	NA	NA	-0.798055178634906	-0.229148101360067	46.6299331997107	-0.1736949551324	-0.418457879069006	54.9964901019948	GATCAAGCTTTTTAGGTACAAACCCGGCCCCTAGGTCGGGTATGTTTCCAGGCCCAGGCCTGGGTCCCAA	NA
Ubox5	C330018L13Rik	NM_080562	-0.105120526478683	-0.513950051355736	59.4558088991185	-0.115287709409892	-0.1490749204514	90.5719994331987	-0.540558926900566	-0.134775235874889	55.7095887284881	0.07580590362143	0.0132609004829332	85.169811325735	TGGAGTCCAGGGTGGGGGGAACCACACCCACACCGTAAATGTGATTAAGTTTTCCCTTAAAGACCTGACC	NA
bsid(849235)	AY036118	NM_133243	NA	NA	NA	NA	NA	NA	NA	NA	NA	NA	NA	NA	CCATCAATCGTATAGCGACGGCCGGTGTGTACAAAGGGAAGGAACTAATTAAACCCAGGTTAATAACCCG	NA
Rbm39	Rnpc2	NM_133242	0.11322998538091	0.480255906341972	55.8978021134565	0.077069209732398	0.630560516916642	64.3880219741135	-0.664405749197921	-0.185157350360561	51.3514113724199	-0.355625136322132	-0.757643413746594	23.4470309201624	CCAGAATCCACATTTAGTGTGTGAAAAGTCTAAGTGGCTGTATGGCTGCTTGGCATTTGATGTGGCCTTT	0.914893627
bsid(849477)	9130012D09Rik	XM_355868	NA	NA	NA	NA	NA	NA	NA	NA	NA	NA	NA	NA	CCTGTTAGCTCCAGCTCCTGAGCCTCATGTGCTTATGTGCACACACATAATAAATAGTGCCTGGGTACAC	NA
4921507A12	4921507A12	NM_177890	NA	NA	NA	NA	NA	NA	NA	NA	NA	NA	NA	NA	AGAAGATTGAGAAGAAAACTGGCATCTCTTCCTTCGGGGGTCTGCGAACCTCCACCAACAACAAAGATCC	NA
Tnks	Tnks	NM_175091	-0.0253965069172586	-0.0302417956386161	63.1528158911133	-0.120478330065281	-0.265779324551265	90.5544863299354	0.00087831959133633	0.0789063247788055	55.2605200440762	0.426383765075354	0.672993124038701	38.1641112775834	ACCTAGTGACCACCCCTGGTAAAGGCCAGAGTGATTCAAACCTGCAACTGGAGTACAGTGGATTGCTTCC	NA
Npas2	Npas2	NM_008719	NA	NA	NA	NA	NA	NA	NA	NA	NA	NA	NA	NA	AAAACGGGGTTGGCCGTGGGAGATGGGATGAAGCGTTTACGTGATTTTGGCGCACCCTGTATACATTTCA	NA
3-Sep	Sept3	NM_011889	NA	NA	NA	NA	NA	NA	NA	NA	NA	NA	NA	NA	CACCCCATTTCCTGCCTGTCTCTGACCTTTTATCTCCTTTTAGAGTCATCTATGTTAGCTTCCTTTCTAT	NA
Trub2	Trub2	NM_145520	0.0936828714075774	0.767914174182605	48.1673878694863	-0.0288591402703926	0.594832423993578	66.0116883389856	-1.99098833130639	-0.684097789208738	2.92081247966377	-0.768266577120848	-1.24537195403377	2.74941400876718	GTCTGCAGTGTGAACACTTACAGGCTGATGATTGTTGGTGTCTGCAGTGTGAACACTAACAGGCTGATGA	NA
Ehmt1	Ehmt1	NM_172545	0.463337718811728	2.01592228207604	12.9145573721082	NA	NA	NA	-0.36129185427065	-0.0627821702853284	59.2488293084395	-0.4354462675708	-1.03680276340789	8.07323849926057	TTGGGCCGGTGTACAAACAGCGTGGTCAAGTATGAGCTGATGCGCCCATCCAACAAAGCACCGCTCTTGG	NA
Rhpn1	Rhpn1	NM_008164	NA	NA	NA	NA	NA	NA	NA	NA	NA	NA	NA	NA	TCCCAGCAGGGACGAGGCGGGCCTGGATCTGCTCGCAGCCTACTATAGCCAGCTCTGTTTCCTGGACGCA	NA
Asl	Asl	NM_133768	-0.093802643036336	-0.45536695140637	60.4715377580255	-0.0890597540044524	-0.153532296792108	90.5991172340848	0.428932028844683	0.246959987751318	37.4071261133157	-0.00239606650927993	-0.143218675260769	79.2480909374099	TATGGGGTGGCCGGTTTGTGGGTGCTGTCGACCCCATCATGGAGAAGTTCAACTCATCTATCTCCTATGA	NA
Thap1	Thap1	NM_199042	0.0221318055897294	0.380049389236071	58.079522015722	-0.012732614507336	0.772485729935609	58.1205052535875	-0.877304239210033	-0.269363541855544	41.8453025743833	-0.37386536622532	-0.9261993993966	12.8911283963193	AAAACTTCAAGCCCACCAAGTACAGCAGCATCTGCTCGGAGCACTTCACCCCGGACTGCTTTAAGAGGGA	NA
bsid(848628)		AK015641	0.261671981074367	1.36462873081692	29.5284690965328	0.118423693985742	1.46575081702667	37.8768431389271	0.59368184268864	0.299014256082994	31.0388338762116	0.21646196098599	0.231587832462434	79.535205479639	TCCGCCAGGTGCTACAATTGTACAGTATGCAGCACAATCAGCCGATGGTACACAGCAGTTCTTTGTCCCA	0.6552818815
Rbm14	Rbm14	NM_019869	NA	NA	NA	NA	NA	NA	-0.837483829030843	-0.231444200002348	46.3663441222929	NA	NA	NA	CGTTTGTTCACATGGAGAAGGAAGCAGATGCCAAAGCCGCCATCGCGCAGCTCAACGGCAAAGAAGTGAA	NA
Arhgef7	Arhgef7	NM_017402	0.285936418201308	1.87230682925529	15.9508969802556	NA	NA	NA	-0.515968670257333	-0.122317952874546	56.5661088768138	-0.09557561693682	-0.295992790436989	67.1396173693709	GTGTTGCTTCCAGAAGAAGAAAAAATTATAGTCGAAGAAACCAAGAGCAATGGGCAGACAGTGATAGAGG	NA
Xpnpep3		AK042110	NA	NA	NA	NA	NA	NA	NA	NA	NA	NA	NA	NA	CTGGAATTCCTGCTGGGCAGTCTGCTGACACTCAGGAAATGCAGCTCACCACTGAAACACACAAGAAATC	0.6552818815
Actl6b	Actl6	NM_031404	NA	NA	NA	NA	NA	NA	-0.26843476940556	-0.0275505287775549	59.6190635788766	NA	NA	NA	AGGGGGAGAAAGAGTAAGAAAGGGAAGATTTTCCACATCGACACCAATGCCCTGCACGTGCCTCGGGATG	NA
bsid(849240)		BC048412	-0.382592620804661	-2.19106965058281	10.9176671101759	-0.241920072378571	-1.15149940722673	50.9384468121256	-2.23266466636132	-0.719111587316717	1.55717481526714	-1.01392894172286	-1.33599784528018	1.60537032755373	AGACGCAGCTTATTTTGTAGGGGGTATTGGTCCACAGGAAGAAACTGGTTGTAGTATCCCCTGGTTTCTG	0.6552818815
Ogt		AK088505	-0.0384227767597696	0.0396735982026069	62.7875757756116	-0.0899538020010208	0.250561687839465	80.9702879169048	NA	NA	NA	0.69688462889825	1.10464915923242	8.82315424182409	CGCCTATATGATGCAGGTGCCATTGAAAACGCTGCTCTTCTAAGTCCTTTGTGGCTTGTAAGTGGAGAAG	0.6552818815
Ttc33	2900001O04Rik	NM_026213	0.204200722730712	1.36848197867823	29.4116839285809	0.145287063224584	2.0873912835202	39.0964886616171	-0.649494826050379	-0.171412466160891	52.6693048212813	0.720803016726774	0.748427248945975	31.2248984918812	ATGGCTGTCAAGCGTAACCCACACTCGTGGGAGGCGTGGCAAACTTTAGGTCGAGCTCAGCTTGGATTAG	NA
Icam4		AF296282	NA	NA	NA	NA	NA	NA	-0.11672588017802	0.0322609564583483	58.1066942257992	NA	NA	NA	GCATCCTGTAATCCCAGGGAATGGGTGCGGGAGAGGGGATGTTGCCACTCCAAGGGGGCCTGCAGAACAG	0.6552818815
Fcnb		AK010913	NA	NA	NA	NA	NA	NA	NA	NA	NA	NA	NA	NA	TGCCAAGTACAGCTCCTTCCAGATCCAGGGAGAGGCCGAGAAATACAAGCTTATCCTGGGAAACTTCCTT	0.6552818815
Plcb1	Plcb1	NM_019677	NA	NA	NA	NA	NA	NA	NA	NA	NA	NA	NA	NA	TCTGTTCCCCCCAACTTTACTCCCCCCAACCCTCAAGCTCTCAAGTGGTGAGCACCGTCCTTCTAGCCAG	NA
Arl13b	C530009C10Rik	NM_026577	0.264212731874453	2.22704102590954	9.15476940727313	0.00312541278084735	0.397451378543642	74.9237877374107	0.796945483924625	0.392036764626284	20.4441531291201	0.28123366390606	0.404974593463751	65.362892349136	ATTCGGGGAATTTGGAAGAATTATTATGCTGAATCCTATGGGGTAATATTTGTTGTGGATTCCAGTGATG	NA
Ctsa	Ppgb	NM_008906	-0.225838596950056	-1.25610982477874	37.7872710344353	0.0139822436867597	0.606115974679948	65.4978030452762	-0.028087005967433	0.067716178632314	56.061047465602	0.22012453670635	0.270930952149352	76.9084475267684	AGAACGACCCAAAGAACAGCCCCGTGGTGCTTTGGCTTAACGGGGGTCCCGGCTGCAGCTCGCTCGATGG	NA
Rnf167	5730408C10Rik	NM_027445	0.388406931173791	2.90478621678847	2.11878182479196	0.124950549322223	1.6017562098292	36.8001660811889	0.76784086462935	0.378934285356101	21.8339698281351	0.72109874396596	1.22394215696109	5.06446083980236	ACTTCGGAGCACAATGCCAGCATGGACTTTGCAGACCTTCCAGCTCTGTTTGGGGCCACTCTGAGCGACG	NA
Ntng2	Ntng2	NM_133501	NA	NA	NA	NA	NA	NA	NA	NA	NA	NA	NA	NA	GCCAAGGACTCTACGCTTTTCGAGCTCAAGCCCAGATCTCCTCAGGTGATACCCATTGAAGAATTTCAAG	NA
Senp6	Senp6	NM_146003	0.0479225742546425	0.426226887276014	57.1131718081399	0.00631726697081547	0.560811911681187	67.5646555264666	-0.409243356142043	-0.0835492595964382	58.5920152857766	-0.0631079834589151	-0.251945212705166	71.1054273555065	TGACGGACTCCTTGCTGATGAAAACTACAGTTCAGAAATAGGACAGTGGCATTTAAAGCCTACTGTCTGT	NA
Eif4e	Eif4e	NM_007917	-0.116964289872042	-0.713715108061682	54.9553617229225	-0.0205467864087258	0.42319144526401	73.7914684792604	-2.05674286892048	-0.741985296009142	0.808516447534541	-0.872731144226837	-1.86600517100546	1.31360263057812	GTTGTTAATGTTAGAGCTAAAGGTGATAAGATAGCAATATGGACTACTGAGTGTGAAAACAGAGATGCAG	NA
Islr	Islr	AB024538	NA	NA	NA	NA	NA	NA	-0.16736633389687	0.0115546527682652	58.9231888952865	-0.24957935911339	-0.364785710200452	60.450864818863	AAAGAGCTGTGTGCAAAGGAGAAGCTGGGGTCCACTTCCATCTTGTCTTCATCCTGACTGACTGCACACA	NA
Luzp1	Luzp1	NM_024452	NA	NA	NA	NA	NA	NA	NA	NA	NA	NA	NA	NA	TCCTTGTCAAGAAAGGGGCCACGCACAGCAGGCAGCAATGAACATAGTCAACTTCCCCACTCCATGCTCA	NA
Ercc1	Ercc1	NM_007948	-0.201983753760178	-1.54022040092569	28.2897042637336	-0.181839274810288	-0.935618432453059	64.1938445072539	-0.0688940577614334	0.051895031568111	57.0696005427267	-0.0831387409748199	-0.260331221955763	70.3747875121872	CACGAACCCTTCCTCAAAGTGCCTCGATGACCTGCTGCCACCTAGGCCCAGTGTCACAATAAAGAATTTT	NA
Phf8		AK040943	NA	NA	NA	NA	NA	NA	-0.0341123782811314	0.0643244986320217	56.2896773861694	-0.325212397135351	-0.658002302489185	31.5477736322073	CTGGCTCCATCCCCTTAACCAAGCCAGCCCATTCCACTTCAGTATCCATGTCCAAGCTGTCACTGCCCTC	0.6552818815
Psmb8	Psmb8	NM_010724	-0.2884453394402	-2.03511051350497	14.3628278651346	-0.106857958919359	-0.338199015375517	89.7474411755345	-0.961308845629672	-0.290439149896934	39.2389835187872	-0.425133464668612	-0.743027027232995	24.5508428128057	ATCTTCGGGGCCAAGTGGTCATGGCGTTACTGGATCTGTGCGGTGCCGCTCGGGGGCAGCGGCCCGAGTG	NA
Spint2	Hai2	AF099020	NA	NA	NA	NA	NA	NA	NA	NA	NA	NA	NA	NA	TTGCTTTGTAGAGCTGTCAGTAGCTGCCCTGTTCCTCTTTTATGCTTAAGGGACTCTGCTGCAGGAGCCT	NA
Arl5a	2810410P22Rik	NM_182994	-0.205499181462039	-0.706708766336365	55.137600156142	-0.150019451493114	-0.121993340746719	90.3623570465335	NA	NA	NA	NA	NA	NA	GTAGCGGCGGGGCCTCGCGCGTGGCTGGGCGGCCTGGGCTGCGGCCTCCCCGCGGGTCCCTGGAAGCGGG	NA
Wwp2	1300010O06Rik	NM_025830	0.034979641269903	0.229364402403393	60.7228478038261	-0.0919263871777834	-0.16610907622687	90.6641708023945	-0.059261848723151	0.0560771734002635	56.8175111896533	-0.01242341227041	-0.168050157554568	77.6347877313403	TGGACCACAACACCCGGACAACCACCTGGCAGCGCCCAACTGCTGAGTACGTGCGCAACTATGAGCAGTG	NA
Mknk2	Mknk2	NM_021462	0.0178715018886327	0.264553379092358	60.1794907520647	-0.1348138417886	-0.185927428838776	90.731847235421	-1.27158493719059	-0.37157376145961	29.1584202394812	-0.176450427863142	-0.292147111114334	67.4976888312916	ACCTAACTGCCCGAGGCCTGTAGACTGTTCTAGCCGAACTACTATGCAATACGAGTTCCCATTTTCTCCA	NA
Smox	Smox	NM_145533	NA	NA	NA	NA	NA	NA	0.00181385073881302	0.0787847018953721	55.2695937867049	0.00284539856104971	-0.104695265072372	81.4108408350075	GCCTTTGGAGAATGGACGGAGATCCCAGGCGCCCATCACATCATCCCCTCGGGCTTCATGCGAGTTGTGG	NA
Narfl	Narfl	NM_026238	0.0220334541862499	0.264876161568323	60.1742899779922	-0.00356325870812646	0.497500342183577	70.4523027733538	0.0560966510264267	0.100263656948449	53.5463449911371	0.04177366253887	-0.0556316955783642	83.5221588070054	TCGTTTCCATATCGCCGCAGTCCAGAGCATCACTGGCTGCCAGGTTTCGGCTGGACCCCACAGACACTGC	NA
Nfkbie	Nfkbie	NM_008690	0.048522156785619	0.413042356477732	57.3960692108614	-0.0394491412755145	0.189911570820517	83.180492217356	1.79340303760063	0.768414821418994	0	-0.0275772937547301	-0.164520712661625	77.8739690248567	GTCGGTGCTATTCTGTTGCTTGGCTTTCCTGCCCCAGGAAGTCCTGGACATTCAGAACAACCTTTACCAG	NA
Fn1	Fn1	NM_010233	NA	NA	NA	NA	NA	NA	1.33623804832313	0.559436242634857	6.62095052795748	1.22753494960082	1.56719097864313	0.841872992398212	GCCTGAACCAGCCTACAGATGACTCATGCTTTGACCCTTACACGGTTTCCCATTACGCCATTGGAGAGGA	NA
bsid(848758)	Bcl2l12	NM_029410::NM_028363	-0.113167151088954	-0.82925487271081	51.7397000576138	-0.103710396971341	-0.146792086068724	90.5572943114092	-0.341395712333517	-0.0556606503586136	59.4007662315926	0.276528641163982	0.398652976570708	65.9756064162887	AGGAGCTCCCCCCACGGAGTCCTCTAGGCCCCACTTCCTTCCCCTCCGCCCCTGCTATGGTTCCGAGCCT	NA
Actl6b	Actl6	NM_031404	NA	NA	NA	NA	NA	NA	NA	NA	NA	NA	NA	NA	TGAGGTGGGGGCGCTCGTCTTTGACATTGGCTCTTTCTCAGTCCGAGCTGGGTACGCTGGGGAGGACTGC	NA
Alkbh1		AK042102	0.152632851508018	0.731394574455641	49.2424207922468	-0.176286343328148	-0.070054142698138	89.7520174888603	-1.35916186476319	-0.442522707118919	21.0077960073383	-0.362451236974548	-0.745022657605662	24.3983865831216	CAGAGGCACTGGGTAAAACAGTGCCTTAAGTTGTACTCCCAGAAACCTAATGTGTGTAACCTGGACAAGC	0.6552818815
bsid(849119)	Mbtps2	mSQ033205	0.245189951098301	1.18059847828124	35.2451854707582	0.120970384975798	0.504368224629681	70.1400918200096	-0.271417996467983	-0.0266760542470717	59.6160629105739	-0.09622932207183	-0.261609432489214	70.2623500453536	GTGGGACGATGTTAATGAAAAAGAAGATCCCATAGCTGAAGAACAGGCTGGTGAGTCACCCCCCGATTAT	NA
Arhgef1	Arhgef1	NM_008488	-0.0663841604932228	-0.281384314217635	62.5786558263714	-0.143142478097166	-0.403892147331771	88.4888914129131	-0.0655480267665653	0.0522818825449473	57.046729355277	0.592746198957405	0.832899091310724	24.2896984615152	AAGACAGTGGAGCGGGGCCTCCCCGCGATGGGGATGGGGTGCCTGGTGGTAGGGCCCCCGGCCCAGTGCA	1.574468136
Zhx1		BC004723	0.082280565475112	0.508820203406711	55.2202146763658	-0.202961219209783	-0.294225536411401	90.3108199086503	-0.400359038706093	-0.0770595640031433	58.8307936996711	-0.59198955283379	-1.30016059046263	1.98991521770823	AGGTGTACCCCACTATACCTGTCTGGGAAAACAATTCAGGATTTTGATGCATGCAGGGCAAGCATTCTAC	0.6552818815
Senp8		AK018606	-0.0113563762286753	0.0972868644517474	62.3219237736019	0.0378212056080526	0.490701052870684	70.7609729071082	0.00816878514421004	0.083209588413918	54.9343212013446	0.33792336347698	0.573369433527393	48.1219521796198	ATTAGAAGAAAATGAAAAAATATCCGCTCTTTTGAAGTGCTGTGATGTAGGAAACAAAGAATCCGCAATG	0.6552818815
Muc1	Muc1	NM_013605	NA	NA	NA	NA	NA	NA	NA	NA	NA	NA	NA	NA	AGGCTCCGTGGTGGTAGAATCGACTGTGGTTTTCCGGGAGGGTACTTTTAGTGCCTCTGACGTGAAGTCA	NA
Tmtc1	BC023818	NM_198967	NA	NA	NA	NA	NA	NA	NA	NA	NA	NA	NA	NA	TGGGAGGAACTATGCCCCTCTTCTCAGAGCAAGACAATCCAGCTTCATTCTCGCCATACATCCTTACAAG	NA
2900011O08Rik	2900011O08Rik	NM_144518	NA	NA	NA	NA	NA	NA	NA	NA	NA	NA	NA	NA	GAAGACAAGGAAATGGCTGATTTCCTGAGAATCAAGTTAAAACCTCTAGACAAAGTAACCAAGACTTCAG	NA
Efha1	1110008L20Rik	NM_028643	0.0959540432186904	0.673361310605586	50.9041168385292	-0.122872355162996	-0.344050646512935	89.6555032136373	-0.15174936585363	0.0184811553326731	58.6830879889006	-0.099064415423172	-0.283343357823278	68.3094741161164	CCTTTTGCCATTTTACAACGCATTTGGAAGACTTTGCTATCGCCATGCAAATGTTTAGTTTAGCTCATCG	NA
Sirt5	Sirt5	NM_178848	-0.290121979181358	-2.63977345975275	3.59610717935012	-0.211800839719333	-1.16585889352785	50.0538186079614	-0.0172529637985368	0.0677956566318387	56.0556105048396	0.33464253308882	0.388943175404154	66.9068593086079	AGAAGGACCTGCAGTACGGTATCCTGGAGTGCTAAAGCAGGGCACTAACGGGAAAAATGGCTTTATGGAT	NA
Grb14	Grb14	NM_016719	NA	NA	NA	NA	NA	NA	0.0702002820543104	0.100903053723427	53.4914537309795	-0.0302983169370599	-0.137344910167041	79.605293893057	TTCTTGGTACGGGATAGTCAGAGTAACCCCAGAACTTTTGTACTGTCAATGAGTCATGGACAAAAGATAA	NA
2010203O07Rik		AK008425	NA	NA	NA	NA	NA	NA	-0.482471319212853	-0.109516893611631	57.3449609537918	-0.16027437521931	-0.395756957554235	57.318246395158	GCCAGGAATGTATTGCCCTGCTTGTCGAGGCTCAGGACAGGAAGAAACAAGTATAAGTTTTGATTTTGGA	0.6552818815
Psmd10	Psmd10	NM_016883	-0.096045589985664	-0.50628374626978	59.5971874971593	-0.0695225224435596	0.00406688467652168	88.4377983819532	0.422479570885804	0.246733753659969	37.434922580424	0.019129007362661	-0.0945752401283919	81.9068345240579	AGCTTTGCACTGGGCATGCTCAGCTGGCCATACAGAAATTGTTGAATTCTTGCTGCAACTTGGAGTGCCA	NA
Zfp521	Zfp521	NM_145492	NA	NA	NA	NA	NA	NA	NA	NA	NA	NA	NA	NA	CCAAGAGTCCTTGCTAAAGCACGTGACCATCCACTTTATGATCACCTCAACCTACTACATCTGTGAGAGC	NA
Adamts1	Adamts1	NM_009621	NA	NA	NA	NA	NA	NA	NA	NA	NA	NA	NA	NA	TCGTAGCTGACCAGTCCATGGCCGACTTCCACGGCAGCGGTCTAAAGCATTACCTTCTAACCCTGTTCTC	NA
Bnip1		AK031208	NA	NA	NA	NA	NA	NA	NA	NA	NA	NA	NA	NA	GGCTGCTTGCCTGCTTTAATTCTTAGAGCTAATTCATTTTCTTAAAATGCCTTTCTTCAGACTCTGCAAC	0.6552818815
Stau2	Stau2	AF459099	0.300051473495668	1.71957907443584	19.5997567582083	0.00938014910013062	0.723872995842802	60.2232652944223	-0.211813567688622	-0.00466784794420947	59.349944210869	-0.197110567899282	-0.531199732953797	43.5009245097453	CAAAGAGAAAACTCCAGTGTGTCTGGTAAATGAGTTAGCCCGTTTCCATAGCATCCAACCCCAGTATAAG	NA
Tgds	2610025M23Rik	NM_029578	0.246012171563448	1.27623144577138	32.2447299737933	0.0762871315265078	0.896199227977723	53.0749868111461	-0.78309785555702	-0.228749123232706	46.6755906231822	-0.36873632070922	-0.885763260716526	15.0580328987343	ACATTTGTGATTCTCACTTTGTGAAGTTGCTGTTTGAAGTGGAGAAAATAGATATAGTACTGCACTTTGC	NA
bsid(851091)	E130113K22Rik	NM_178718	0.26626529527519	1.41922610148279	27.888501871454	0.0523397442771212	0.817391972089117	56.2337895404252	-0.0313985183468031	0.0656725486882713	56.199602211119	-0.19194455431876	-0.484004952245202	48.2682629134548	TTCACAGGGGAGTTGGAGCCACCAGATCCCCTTGCAAGACTGCCCCAACTTAAACGTCACTTAAAACAAC	NA
Dennd4c		BC040798	NA	NA	NA	NA	NA	NA	NA	NA	NA	NA	NA	NA	AATGGGGAGCACACAGTCTTCGTCAGAGACTTAATCAGCCTTGATTCCATTGATAATCACTCTAGCACAG	0.6552818815
Mbtps1	Mbtps1	NM_019709	NA	NA	NA	-0.141130846356683	0.0475388702249474	87.4432522745915	-0.288528982234947	-0.0345193879940027	59.622017029571	0.164446848239162	0.173265459412815	82.594754693483	TATAGAAACTGACTGTCTACCTGTGGAAGCGTTATCCAGGACAGTGCTAAAGTGACTCAGTGCAGGCAGG	NA
Pkm2	Pkm2	NM_011099	-0.158624168852568	-0.731432306992915	54.4875508025624	0.0730664828714381	0.323904276826682	78.0544879220395	-0.66954986249332	-0.158626854659761	53.8132768141771	0.27435885701823	0.191588225793303	81.7469280035823	GAGCAGAGGCTGCCATCTACCACTTGCAGCTATTTGAGGAATTCCGCCGCCTGGCGCCCATTACCAGCGA	1.092037026
bsid(851525)		AK030929	NA	NA	NA	NA	NA	NA	NA	NA	NA	NA	NA	NA	AGAGAGACTGAGGATTCCGGTAGCTTAGACAGCTTCCCACCTCTCCAGGATTACCTGTGATGAAGCAATA	0.6552818815
Dlg2		AK030221	-0.222751310426657	-1.14496775208067	41.5792335092178	NA	NA	NA	3.21093425226945	1.34594724799425	0	NA	NA	NA	GCTTCATCTTTTCACGAAAATTCCCATTCTACAAGAACAAGGAGCAGAGTGAGCAGGAAACCAGTGATCC	0.6552818815
bsid(848382)		M11859	NA	NA	NA	NA	NA	NA	NA	NA	NA	NA	NA	NA	ATCAGTCATCCCAACTTATCCTTTTCATCTATGACAGTTTTAAATGCATATCTTGAAGACAGAGGCTTAT	0.6552818815
Mical1	Nical	NM_138315	0.0559734730777235	0.467293385653636	56.1974335914104	-0.0278500011024438	0.24729093930183	81.0945054433897	-0.500893564347285	-0.10949353663148	57.3462856427508	0.43436058838847	0.568654560632369	48.6084331645934	ATTGAGGCCACTATGCGGGAGCTGGAGGCCGAAGGCACGAAGCTGGAGCTGGCCTTGAGGAAAGAGAGTA	NA
Hoxa3	Hoxa3	mSQ034441	NA	NA	NA	NA	NA	NA	NA	NA	NA	NA	NA	NA	AGTGCCTGGACACTGGAAAAAAAGATTCCCTGAGCACCTGGAACTGGAGACCATTCCTGGTTCAGATTTA	NA
Zfp655	2700038I16Rik	BC061032	0.220505561229868	1.47363569759132	26.2892549329978	0.114521772072648	1.19006075990028	43.3438465561657	-0.141991282984058	0.0229303920767167	58.5111464256668	0.541885800203386	0.66398971445278	39.0317498080223	AGGTGCCTGCTCTTCCCCATGAGGGAAGCCCAGGAGACCAGGCAGCTGCGCTCCTGACAGCCAGGTACCA	NA
Mef2c	Mef2c	NM_025282	-0.177230193119252	-1.12540626369902	42.2420243829069	-0.0778839341532079	-0.158742390870507	90.6281276196443	-0.468459505605733	-0.102625134050447	57.7202746160344	-0.14788535777317	-0.34955394196714	61.9698324753242	GGCTCTGAAAGCCCCGATCCTGACTCCTCTTATGCACTCACCCCACGCACTGAAGAAAAATACAAAAAAA	NA
bsid(849004)		mSQ034549	0.068001515226953	0.402780298258684	57.6124290630853	-0.00406739811299294	0.596859735790551	65.9192983532378	0.01596708302033	0.0838232429206392	54.8869946832353	0.0425443604445501	-0.0472296684695522	83.8077813541927	GAACTCAGGACCTCTGGAAGGGCAGTCACTGTTCTTAACTGCTGAGCCATCTCTCCAGCCCCCTTAGCAG	0.6552818815
Ltbp1	Ltbp1	NM_206958	NA	NA	NA	NA	NA	NA	NA	NA	NA	NA	NA	NA	TTCGGTTGAAAATTTTTCCAAGGCAAGTTCATGGATACTAAGCTGATGTGTTTGTTGTTCTTTCTCTGTC	NA
Homer1	Homer1	NM_152134	0.133335340170246	0.98279837055161	41.5300125525802	0.0258413907348137	1.00282080915616	49.1471201483596	-0.917590274036323	-0.287653533169769	39.5857065209322	0.0389223796645113	-0.0561492990106432	83.5038192985924	GGTCAAGCCGAGAGGACTGCATCTAAATTGTGACTGTGGCAGATGGGTCTTCACAGAAACCATGTCTTTA	NA
Foxi1	Foxi1	NM_023907	NA	NA	NA	NA	NA	NA	NA	NA	NA	NA	NA	NA	AAAGAGAAAATCAGATTCATCCTCCAGCACCAGCTCATTGGCTTCAGAGAAAACGGAGAACGGTCTCCTG	NA
bsid(849488)		mSQ034741	NA	NA	NA	0.178082744010239	2.07025810886602	38.9589214536187	-0.0806033660243766	0.0473652331018627	57.330542387931	0.20390255325906	0.257947842183351	77.8214393800446	AATGTTCACAGTAAGTGTTCTGAGCTGGAGGAGGAGCTGAAGAATGTCACCAACAACCTCAAGTCTCTTG	0.6552818815
Pou2f1	Pou2f1	NM_198932	NA	NA	NA	NA	NA	NA	NA	NA	NA	NA	NA	NA	GAACTGCTAGGTCATGAAGGTTCTACGACCTAAGATGTGAGTTGGTTGTGGGGTGTTGTTTGTTTGTTTG	NA
Abr	Abr	NM_198894	NA	NA	NA	NA	NA	NA	NA	NA	NA	NA	NA	NA	GGAGCCTTTGAATTTGATGTCTGGGGTCATTGGGATTTGAGAATTCTTGTGTCTTCTTCGGGTGGCATCT	NA
Exosc10	Exosc10	NM_016699	-0.0868725991687343	-0.435223130435182	60.785671965641	-0.0518655172669632	0.0535889148317257	87.2925299155774	-0.99080477507769	-0.290271047535158	39.2599212914361	0.983410333823763	0.635108309829844	41.8640666492665	CCTGCCTTCTCTGGAACACAAGGCCCACATCTCTCAAGCAGCAAAGTTTGATCCTTCTTCGAAAATCTAT	NA
Gosr2	Gosr2	NM_019650	0.243637504318906	1.30663871199597	31.3029583608902	0.125260879453538	1.20848659559547	42.8549338720883	-1.24532783950788	-0.403393930950196	25.3788856937501	-0.331419853444904	-0.699635161465601	28.0016742142196	GCTGCTCACTTGTGCAGTCATGTTCCTCGTGGTACAGTACCTGACATGAGCCAGCTGTACCCAGCACTGG	NA
bsid(850014)		AK050009	NA	NA	NA	NA	NA	NA	NA	NA	NA	NA	NA	NA	GTGAGTCAGGATTGGGTTTCAGGTCAGAAGGACGGTGCAGAGGAAGAGAACACAATTCTCTAGGACCTGC	0.6552818815
Vps52		BC063329	NA	NA	NA	NA	NA	NA	-0.3912906295938	-0.0742437418321703	58.9250186548824	-0.21982903910709	-0.511815081387335	45.445016375427	TTCTTCTCGAAGCCGTCCCTCCGAAGCAGGAACACCATCTTTACCCTTGGCACTCGTGGTACTGTCATCT	0.6552818815
Psma1	Psma1	NM_011965	-0.29460620986513	-2.02039493160091	14.7128868826522	-0.164060532001798	-0.838424538412379	69.8765756007212	-1.12620924934701	-0.372851296910258	29.0035282626984	-0.584161137702841	-1.35102495227417	1.46811109423677	CACCGAACCCTAGTTGGGGCCGTGTTCCTGTGTCCGCTGCTGGGTCAGGTTGTCGCTGCGCCGGAGCTAT	NA
Rwdd3	2510027J23Rik	NM_025637	NA	NA	NA	NA	NA	NA	NA	NA	NA	NA	NA	NA	ATAGTCGGCATCCACCATAAGCATTTGTGTATCACGTCCCTGACAACAGGACGCTGTAGTTGGTTGTCAG	NA
3110043O21Rik		AK014175	0.086260213951836	0.821704709043736	46.5490405656643	-0.0807127882853466	0.266380775717081	80.362035516754	0.260841378111016	0.18118404260876	45.2928863166141	0.26767258434358	0.348064312904218	70.6737912412927	GTGTTTCCCGTGTCACCTGCATCATAGGAACAGCAGAGAAATCTGACCCAGTGCTATTTTTCTAGGTGCT	0.6552818815
Slc9a8	Slc9a8	NM_148929	-0.0846482746473241	-0.322685214817443	62.2032576418096	-0.0262516661840057	0.470051308519281	71.695293125956	-1.0830776412405	-0.350198914319616	31.7789650608132	-0.26881406407875	-0.604578775739593	36.3953925644036	CATCTGCATCATCCTGGTGCACCTGCTGATTCGGTACCGCCTGCACTTTCTGCCTGAGAGCGTGGCTGTG	NA
Gnao1	G0B-alpha	M36778	NA	NA	NA	NA	NA	NA	NA	NA	NA	NA	NA	NA	TATTATCCTGTTTCTCAACAAGAAGGACATATTTGAGGAGAAGATCAAGAAGTCCCCACTCACCATCTGC	NA
bsid(850843)		AF289666	NA	NA	NA	NA	NA	NA	NA	NA	NA	NA	NA	NA	CACTGCCACCTCCTGTTCTAGCACTCACAAATTCCACACTGCCTTCCGAATTCTGGCTTCTGAGTTCTGT	0.6552818815
Nip7	1110017C15Rik	NM_025391	-0.0439407427954903	-0.111915602644452	63.2913089366796	-0.0500802505847201	0.35067626609828	76.9353816044732	-2.82690374058554	-1.03724552053854	0	-0.902853237361413	-1.80477671352779	1.12774920549656	GGGTCGAATTACTGAGAACACATCTCAGTACCAGGGAGTGGTTGTCTATTCCATGGCGGACATTCCTCTG	NA
bsid(851095)		mSQ035413	NA	NA	NA	NA	NA	NA	NA	NA	NA	NA	NA	NA	TATTTTGAGGGGTTTTGCAGTGGCCAGAACACAAGCAACTCCTCAAGGAAAAGAGACGCACGCAAGAGGA	0.6552818815
bsid(851197)		AK079314	NA	NA	NA	NA	NA	NA	NA	NA	NA	NA	NA	NA	GATCTCCATCTTAGGATCCTGTGCTCCTGCGAAGGCATCACCATAAAGCTTGTACTTCACTCTTTTCCAG	0.6552818815
Tirap	Tirap	NM_054096	0.219789430283942	1.37249831634682	29.2901163177051	0.00405651586590672	1.03369283349057	48.0910349273128	-0.0985215340432435	0.0393566628297302	57.7603743778363	0.11962368980318	0.0914964314862383	85.0310797693435	GGCATCAGGCACGGGGGAAATGGATACCACTCCTCAAGAGGGGTGAACCCGATTGATGAGCCAGAAGTTG	NA
Rnf19a		AK082665	NA	NA	NA	NA	NA	NA	-0.0511970529117702	0.0570277046743832	56.758739077465	-0.11800375898856	-0.285146454873266	68.1441359454447	GGCGGTGCTGAAAAGTCGTCCTCCGTTCTGCCTCCGCTTTCTGCCTCCGCGGGATGGGCCTGCTCGCCAG	0.6552818815
Hnrnpa3	2610510D13Rik	NM_146130	-0.28362620458957	-1.17631208421418	40.5132314649354	-0.135116773389218	-0.391745100688525	88.7588943125512	-1.01329504527906	-0.317576528118377	35.8457315563542	-0.709774539147575	-1.46518700579003	0.81550115094916	GAGAGAATAGATATTTGTATGTTTGCAATGTGTGTTTTAGATAATTAGAATTGGGAAATAAAAAAATAGC	NA
bsid(851632)		mSQ035689	NA	NA	NA	NA	NA	NA	NA	NA	NA	NA	NA	NA	ATGTTACTTAATAAATAAGTGGCTCAATATGGCCCAAAGCTCCAGATCTCTTACATTCTAGAGAGTGGGA	0.6552818815
Dtna	Dtna	NM_010087	NA	NA	NA	NA	NA	NA	NA	NA	NA	NA	NA	NA	TGTGGTTCTTATCACTGTCAAGACTGGGCTTTACTTTCTGTTTTTAGGGCGCTGCTCAATAAAGCTGTGT	NA
Cenpo	2810429O05Rik	NM_134046	NA	NA	NA	NA	NA	NA	-0.146070903154517	0.017254143883593	58.7280854130539	NA	NA	NA	GGTCCACATAGGAAGGGGGATTTTTTTGGAAGCAGTGAAAAGCTTTGGGAAAGGACAAATGACCAAGTCC	NA
bsid(848648)		mSQ035797	NA	NA	NA	NA	NA	NA	NA	NA	NA	NA	NA	NA	CAGAAGCTACCATGACGATATACACCCTAAACCGCTCAACGTCGGGAATGTCGGATTCACAACACCAGCT	0.6552818815
Gabpb1	Gabpb1	NM_207669	0.207726954543484	1.62683627097869	22.0114856529101	0.123598245221187	1.4562013340784	37.9931390887915	NA	NA	NA	-0.0967912099494601	-0.240211314482862	72.1065124427438	ATTTTGGGCGCCGAGCAGACGCGGCATTTTCGGAAAATAGCGCCCTGTGCAGCGAAGCGCTCTGTGTGTG	NA
bsid(848885)		mSQ035893	NA	NA	NA	NA	NA	NA	NA	NA	NA	NA	NA	NA	AATTGGGATCGTAAGAGGCAGCTGTGGGCTGTAAAGATGCCGGACAAGCCATAAAGTAGGAAACACTACA	0.6552818815
Ubqln2	Ubqln2	NM_018798	NA	NA	NA	NA	NA	NA	NA	NA	NA	NA	NA	NA	GTGCTTTACTTTTATTTTGATTCTTTTAAATCTGTCTACCTATAAATCTAATAGGATGCATTTTAAGGTG	NA
bsid(849126)		mSQ035989	NA	NA	NA	NA	NA	NA	NA	NA	NA	NA	NA	NA	TCTGGGACTAGAATTCTGCGGCCTCACGTTGAAGGGAAAGTTAACAGCGGAGTGAAGACACGGAGCCAGA	0.6552818815
Spnb1		AK052321	NA	NA	NA	NA	NA	NA	NA	NA	NA	NA	NA	NA	ACAAGCTCAGGGAGGACACAGAAAGTGAAGTGAAGGTAGAGAGATGGAACCCTGTTGGGCACAGATCATG	0.6552818815
bsid(849367)		mSQ036085	NA	NA	NA	NA	NA	NA	NA	NA	NA	NA	NA	NA	CACCAGGGATGCGGCGTAAGAAGCATATAGAGTTAGTTTTAATCTTCATATCACTTTTGTGACTATGCAA	0.6552818815
bsid(849490)	IGHM	V00818	0.178630005070888	0.692711397811735	50.3569163533075	-0.161298346001153	-0.316478790046821	90.0539192393451	NA	NA	NA	NA	NA	NA	TTCGCCACAGAAGAAATTCATCTCAAAACCCAATGAGGTGCACAAACATCCACCTGCTGTGTACCTGCTG	NA
bsid(849599)	TRGV5	AF037352	NA	NA	NA	NA	NA	NA	NA	NA	NA	NA	NA	NA	AGGTATAAATTTGTGCTTCGGAATGTGGAGGAGTCCGATTCTGCTCTGTACTACTGTGCCTCCTGGGCTG	NA
bsid(849717)	IGLC1	J00587	-0.285586220416607	-1.13139629025052	42.0393020579616	-0.125959862941444	-0.0337126960270719	89.1701646959915	0.896105863444914	0.434033583650189	16.2736052238723	-0.11885032486889	-0.313745039125363	65.4614722613245	AGCAACAACAAGTACATGGCTAGCAGCTACCTGACCCTGACAGCAAGAGCATGGGAAAGGCATAGCAGTT	NA
bsid(849821)	IGHV5S3	X00163	NA	NA	NA	NA	NA	NA	NA	NA	NA	NA	NA	NA	TTTGGGCTGAGCTTGATTTTCCTTGTCCTAATTTTAAAAGGTGTCCAGTGTGAAGTGATGCTGGTGGAGT	NA
bsid(849913)	IGKV3-2	X16954	-0.0821728970254157	-0.264493054763743	62.7095828770748	-0.105166385500585	0.0343498729834939	87.7615683092675	1.50301759933605	0.629679330263151	3.03296341652038	-0.12904469776364	-0.279610192543674	68.6502348255171	CTGCTATGGGTCCTGCTTCTCTGGGTTCCAGGTGGTTCCACAGGTGACATTGTGCTGACCCAATCTCCAG	NA
bsid(850018)	TRBV13-2	M15617	NA	NA	NA	NA	NA	NA	NA	NA	NA	NA	NA	NA	GTCCCAAGATGGGCTCCAGGCTATGACATCATCAGGTTTTGTCTTTCTTTATAGAACACATGGAGGCTGC	NA
bsid(850137)	IGKV6-b	M14361	NA	NA	NA	NA	NA	NA	NA	NA	NA	NA	NA	NA	CATCAAGATGAAGTCACAGACCCATGTGTATCCTCATTATTTATCTCTGATTGCAGGTGCTCATGGGAGT	NA
bsid(850255)	TRBV23	AE000664	NA	NA	NA	NA	NA	NA	NA	NA	NA	NA	NA	NA	TGTGACCCTTCGAAGTGAAAGAACACAGTCATGTTATATGGTATAGTCATGGTTATATGGTATAAGAGAA	NA
Flot1	Flot1	NM_008027	0.0507448376442164	0.420812583113191	57.2300103911775	0.0127704201568515	0.923575781616231	52.0266827962839	1.20551397368394	0.532483039077028	8.33226056497823	0.62529776177075	1.07699382448881	9.9329841879159	CCAGTGCCCTGCACCAAGATTGATTATCTTCAGCCCATCCCAACTATTTAACTTCCTGATTAAACTAGAC	NA
Car7	Car7	NM_053070	0.0911371903050501	0.705929516621515	49.9790789576135	0.0135105896146754	1.16021990154852	44.1685892883868	NA	NA	NA	NA	NA	NA	GATGAGAGGATCCATATGGTGGACAACTTCCGGCCACCACAGCCGCTGAAGGGCCGAGTGGTCAAAGCAT	NA
Mc3r	Mc3r	NM_008561	NA	NA	NA	NA	NA	NA	NA	NA	NA	NA	NA	NA	TCTGTGTTCTCCTGCTCTTGAATACATGAGGTGGAGGGACCGTGCTTGAGTTTCTCCTGCTAGCATGATA	NA
Tef	Tef	NM_017376	0.127573039837593	0.931233392565593	43.1568398753349	-0.0429661716953671	0.548708746794804	68.1176368643625	0.63273430705737	0.307836788865328	29.9761458332291	0.20015815627496	0.184895739778436	82.0689007543178	GTCCCTGCTGGTGGGCCGGAGTGATGTGTTATGGAGGGAAGTTGGGAATGTATCCTTTTCAAACAAAATT	NA
Bcl7a	Bcl7a	NM_029850	NA	NA	NA	NA	NA	NA	NA	NA	NA	NA	NA	NA	TGTTACCTCGTACAGAGTAGACAGCAAGGTTGTACCTTGTCCAGCTTAGGTAGCCAGGTAAAGCTGCAGT	NA
Ccdc130	4930527D15Rik	NM_026350	0.113876275182899	1.05772973169241	39.1490175512528	-0.0814539536128292	0.076917831101773	86.6842976094088	0.918908961845443	0.409135291886567	18.6923302634926	0.56458101801349	0.690130418134938	36.534270834167	GGTGAGAATGCCTGTGCCTTGATGTAACCCTGATACCTGAGCATTAAAGTGCTGTTCTTTGTCCCTGCCT	NA
Gnaz	Gnaz	NM_010311	NA	NA	NA	NA	NA	NA	NA	NA	NA	NA	NA	NA	ATACAGAACAATCTCAAGTACATCGGCCTTTGCTGAGGAGCCGGGCGCAGCCTGCTCGCCTGTGGTGAAA	NA
Crybb1	Crybb1	NM_023695	NA	NA	NA	NA	NA	NA	NA	NA	NA	NA	NA	NA	GCTACCAGTACCCAGGTTACCGTGGCTACCAGTATCTGCTGGAGCCTGGCGACTTCCGGCACTGGAACGA	NA
Pex26	Pex26	NM_028730	NA	NA	NA	NA	NA	NA	NA	NA	NA	NA	NA	NA	GGTCTATGGGAACAGTGTCTAGGGAATGGTCAGCCCGACTTTCCACTGTTTGTAAAAAGCTGCAGGGTCA	NA
C920011F04Rik	C920011F04Rik	mSQ001597	NA	NA	NA	NA	NA	NA	NA	NA	NA	NA	NA	NA	TCCTTCTTCCTACATCTCTCAAGCATTATATCACGGAGACAGTCTCACACCAAGCACATCGTATGTGCGG	NA
9430030N17Rik	9430030N17Rik	mSQ001681	NA	NA	NA	NA	NA	NA	NA	NA	NA	NA	NA	NA	AACGCTTTTGCCCAGGCAGAAGGAATGAATGCGAGCCCAACACTAGGCTGTGGTCCTGGCGGTTCCCACC	NA
Trpc4ap	Trpc4ap	NM_019828	-0.11910063414935	-0.613237610982603	57.407328038596	-0.161553762583912	-0.541545099785764	84.2944399160879	-0.446993622688992	-0.0918438180025992	58.2436672523796	-0.197917315914365	-0.339536015876275	62.9590055736291	GACTCCAACATGCTGGTGCGCTGTGTCACTCTGTCACTGGACCGATTTGAAAACCAGGTGGACATGAAAG	NA
D430041B17Rik	D430041B17	NM_172737	NA	NA	NA	NA	NA	NA	NA	NA	NA	NA	NA	NA	GAGTGCTTCCTTCTCAGAGGTGTTCCCCACTCTAGATGACCAACAGTAGTGACTGCATAATGATTGTGTC	NA
Zfp711	A230078I01Rik	mSQ001789	NA	NA	NA	NA	NA	NA	NA	NA	NA	NA	NA	NA	GCTATGTTCTATTTATGCTGCACTATAACAACTACTCCTTATGTATTTCTCTAACAACCACAGAGAGCTG	NA
LOC98434	LOC98434	mSQ001873	NA	NA	NA	NA	NA	NA	0.14589294467767	0.1241264719704	51.368564435343	0.75707701223535	0.664544938165197	38.9780247949235	GCACTGTGGTGGACTCTTCTATGAGGAGACAACATCTGGGCCTTATTCAATAGCCTGTGGTGGGTAATGT	NA
Rsad2	2510004L01Rik	NM_021384	NA	NA	NA	NA	NA	NA	0.083221624036331	0.110828095526736	52.6142116800379	-0.14904286287397	-0.318698834715739	64.986313582789	CAGCAGTTAGCTCCTTACCGCAGTAACTCAGCTCATGGACTGCCCTCTTGATGGATTGATGTTGTTTCAT	NA
B930054O08	B930054O08	mSQ001981	-0.0719120123194465	-0.0700624493086446	63.2597664562017	-0.091088827771508	0.251332006693515	80.9409542501578	-0.262336681376878	-0.0237285137349074	59.6016491837667	-0.45627740677104	-0.812884265745185	19.5450206080851	GAGTTTGTTGCCTGGAACTTAATAGCCAATCAACAAATGTTAGTAGGAAGAATTGGACTGATATCAGGAT	NA
Slc25a33	5730438N18Rik	NM_027460	-0.0178733283643453	0.0633994695344118	62.6135123780586	0.0238293194738063	0.646279697583927	63.6775495649655	-3.18992486934408	-1.15946911296412	0	-0.858218435289874	-1.29845280871772	2.01035323130124	TGGCTTCTTTGGACTCATGGCAGCTGCTGCTGTTTCTAAGGGATGTGCCTCCTGCATCGCTTACCCACAC	NA
Mamdc2	Mamdc2	NM_174857	NA	NA	NA	NA	NA	NA	NA	NA	NA	NA	NA	NA	ACTGTGTTACAGTCACTTCAGAGTACACGTATAAAGGGCACAATCAGAGCGAGTGTGCTTATAAGCCTGC	NA
Hist4h4	Hist4h4	NM_175652	NA	NA	NA	NA	NA	NA	NA	NA	NA	NA	NA	NA	AAAACAGAAATCTTACACTGACAAGATGATGGACGGGACAGAAATCACTATATTAAGCAAAATTGTGTGG	NA
Alg9	Dibd1	NM_133981	-0.332233202840755	-2.44207551827389	6.3640922975956	-0.18438604223022	-0.937486132681418	64.0819049836275	-0.754995409040379	-0.212213520608408	48.5268572857591	0.13327305712671	0.0939140943884357	84.9919482857325	TAACTAGGGCTTCCACGGAGCCGACTTCCTCCAAGGCATCCTGTTAGAGCTGTAATAAAGGTCGTCCACC	NA
5530401A14Rik	5530401A14Rik	XM_484055	NA	NA	NA	NA	NA	NA	NA	NA	NA	NA	NA	NA	CCAATGATCCCACCAGCTAGTTCTTACCATTTAACAAGTACCAGTGTTTCGATGTGCTTTACAGCTGTGT	NA
Ppp1r16a	Ppp1r16a	NM_033371	0.0355180252576663	0.300439187965567	59.5777250595127	-0.155202513794452	-0.0625138615425744	89.6414917248096	0.705619148526186	0.359727623745004	23.9407112077942	0.54448001279801	0.888754581968915	20.2529256226515	TACTCCAAGCGTCTAGATCGGAGTGTCTCCTATCATCTGAGTCCTGAGGAGAACAGTGCCCCTGATGCCC	NA
Pus7l	3000003F02Rik	NM_172437	-0.309918844920052	-1.5097820119257	29.2716614415388	-0.311889402868242	-1.30130493826686	41.900298716984	-4.16438787273361	-1.50910664958862	0	-0.488577645630144	-0.77548210344218	22.1401908476972	ACCTAAAACTCAGATTTTATACTCCTGTCGGTACCCACGTTCTATTTCTAACACATACCAACGACATTGG	NA
Tpsab1	Mcpt7	NM_031187	NA	NA	NA	NA	NA	NA	NA	NA	NA	NA	NA	NA	TCCTGCTCCCCATCCTGAGTCCCAATTCTTCTGCCTTCCACTCAAGTAGCTACACTGCGCAGGCGCCGCT	NA
4632404H22Rik	4632404H22Rik	NM_030167	0.122640310093892	0.971552754602637	41.8859032173739	0.0211201585236565	0.970434073947007	50.2952603796746	-0.463168731193097	-0.105902453268973	57.5457035640485	-0.0195106030151511	-0.174402248277958	77.1963729148385	GTCCCAACCATCAGTCACCACTTCTTCTTACAGATTCCCTTATCACATTCTTGTCTTTTTCGTTGTAAAG	NA
Tbc1d16	Tcd1d16	NM_172443	NA	NA	NA	NA	NA	NA	NA	NA	NA	0.22272842100823	0.230745747022304	79.5867178423155	AGCAGCTGGCCACGGATCAGATGCTGCTGCACTTCGGAAACCTGGCCATGCATATGAATGGAGAGCTGGT	NA
Chd1l	Chd1l	NM_026539	-0.138837250567908	-0.852223544949403	51.0582247079547	-0.101881777756891	-0.237556258937847	90.7016688965488	-1.43010191635561	-0.465294534086909	18.625605647868	-0.559595788451061	-0.872552672124454	15.815375198904	GGAGCCCAGTAAGGAAGACAGAAAGTCATTTGAGCAGCTGGTGAATCTTCAGAAAACCCTTCTAGAGAAG	NA
Map3k7	Map3k7	NM_172688	0.00805938524523062	0.203129190525046	61.0968768526903	-0.00237097399514985	0.645573277201979	63.7094168225604	-0.653543974703677	-0.169585808836994	52.837769409472	-0.4752981762236	-0.785516470968386	21.4246434402762	TGAGCTGAGCTATCGGTCTGTTATACCAAATAAGGAACACAGCAGGCTAATCAGGAGGCCCGAGTAAGGA	NA
2810427A07Rik	2810427A07Rik	mSQ002641	-0.00599056817053206	0.0965917693642212	62.3284070473617	-0.174561866616024	0.146103520488737	84.6420522012543	0.560634883414936	0.277646880998148	33.6391240822778	0.27004774025223	0.259292304680559	77.7289376165663	ACTCAAATTCACTTTGAAGTTGGATAGGAATTTAGGATCTTTAGTAAGAAGTGTAGAACATTCCCCAGCA	NA
bsid(854530)	5730421E18Rik	NM_025675	-0.00806697281606416	0.112456300345703	62.1752476730667	-0.165166440569856	-0.840474662876827	69.7600577167462	-1.93791799170186	-0.634492771028844	5.35045823336528	-0.304033008165722	-0.486842205280977	47.9787067601792	CATTGTTTGAAACATTCAACAGCATTGGATAATCAGAAATATTATCATAAATAGCTGAGTATGTTATGAT	NA
0610009F21Rik	0610009F21Rik	mSQ002737	-0.346837856643498	-2.64344377531983	3.55110019053606	-0.119792184831557	-0.208615549876441	90.7559111701072	-0.432465522566251	-0.0880135900677526	58.410481159954	-0.022107535089209	-0.134279484107102	79.78786510363	GTCCAGGTCCCGCTCCTGGCCCCCTCATCCCATGGTTCAGGTCCCTTTTGCTATCCCTATTACTACTTTC	NA
Aifm1	Pdcd8	NM_012019	-0.622449823470261	-3.55598618676864	0	-0.279189403165798	-1.11335460440029	53.2963319513951	-2.4156356836046	-0.721145591335001	1.48621833583788	-1.03970258678016	-1.04690685354589	7.70918651133	GTAGCTAAACTCTTCAACATTCATGAAGATTGAATCCCAATCGTGGAATACACAAGCACTTTTCCATCCC	NA
9130404I01Rik	9130404I01Rik	mSQ002833	NA	NA	NA	NA	NA	NA	NA	NA	NA	NA	NA	NA	ACACCCAGTTGACTCTCAGGCACCAAGCCACCTTGTATGGCAATATGACAATGAGCCATTTAGTGTTCAG	NA
bsid(851753)	Ppp1r3e	XM_356741	0.0215557919678609	0.228151406305862	60.7407332408339	-0.127170729088943	0.135362416309574	84.981334036505	-1.06601615665228	-0.314930112561082	36.1771282233024	0.0334687623404409	-0.0474058175882437	83.8020277144255	CTAGAGAACTTGGAACCTACTGAAATGTCAGGCTCCATATAGGGGGGCTTCTGTCCTGGCTCTGGCCAAC	NA
Tnfrsf11b	Tnfrsf11b	NM_008764	NA	NA	NA	NA	NA	NA	NA	NA	NA	NA	NA	NA	CCCAACAGTTTATCCAGCTGTCATGTCTGGTTCAGTATCTACAGACTGTGTGTCCTCTCATTACCACATG	NA
Chga	Chga	NM_007693	NA	NA	NA	NA	NA	NA	NA	NA	NA	NA	NA	NA	AGGGGCTGGAGGCCATCTTCCAGAGAAGACAGTGTGGAGGCCCGAAGTGACTTTGAGGAAAAGAAGGAAG	NA
1700121F15Rik	1700121F15Rik	mSQ003025	NA	NA	NA	NA	NA	NA	NA	NA	NA	NA	NA	NA	TGCATAGAGATGAACGCCCACAGAAGTCTTCTGGAAAGAGACACTTTCTCTTAGAGCATCACTCCAAAGT	NA
9430064K01Rik	9430064K01Rik	mSQ003037	NA	NA	NA	NA	NA	NA	NA	NA	NA	NA	NA	NA	ACAAACCCAGCATGCAAGCGCGTTGATACTCTCCACTGTGGACTTAGTCAGGAGTGGCTCCATATCTTCT	NA
Dnajc12	Dnajc12	NM_013888	0.299361715540436	1.34108764586658	30.2451217226625	0.15019328199078	1.16835860784787	43.9396686745548	1.66006029545351	0.740885211575352	0	-0.09711116413125	-0.278515351843649	68.7497662909888	GCGAATCTTTATGTCTTTAAAATGTTGTGTTTGTGAGTTACTCAGAATGGTCAAGTCCCCCATCCTCCCT	NA
Siglech	6430529G09Rik	NM_178706	NA	NA	NA	NA	NA	NA	NA	NA	NA	NA	NA	NA	AGGAAACTATGTATGGCTTTGAAAGAAACCTGTTATCTCTATGCTAATTATTCAAGAGTATTTAGAAAGA	NA
4921521F21Rik	4921521F21Rik	NM_027582	NA	NA	NA	NA	NA	NA	NA	NA	NA	NA	NA	NA	TTGAGTTCCACTTGCCAGCAGAGGACATGGCAGTTATAGATAGGCTGAACAGAAACTACCGATATGCTAC	NA
Trpv6	Trpv6	NM_022413	NA	NA	NA	NA	NA	NA	NA	NA	NA	NA	NA	NA	AGCTACCTCGTTGCCTGTGGCCTCGCTCTGGGATATGTGGGCGAGAGTATGGTCTTGGCGACCGCTGGTT	NA
Peli2	Peli2	NM_033602	NA	NA	NA	NA	NA	NA	NA	NA	NA	NA	NA	NA	AGACTCTTCTTATCTGTCACTGGCTTTACGGGGACGCTCGGTAGGACATGGATGCAAACCTAGACTTTAT	NA
Pygm	Pygm	NM_011224	-0.160471297898268	-0.809842755471326	52.3055993847541	-0.0336724183996241	0.547583119604204	68.1690613423014	0.0692550790325832	0.105657712731844	53.0770493656471	0.66168762716344	1.12203333583148	8.1739561416057	GCCTCTGGAATTACATCTCTACCCTACCCACTTTGGAACCCACTTTCCCCAGTCTCTAGGTCCTGATGCC	NA
C230086H14Rik	C230086H14Rik	mSQ003409	NA	NA	NA	NA	NA	NA	NA	NA	NA	NA	NA	NA	TACACCAAAAGTAAATTGGTAAATGTTTACAGTTATCAGTATTTTGCAGGTACACTTATAGTATATGACA	NA
2810461L16Rik	2810461L16Rik	mSQ003421	NA	NA	NA	NA	NA	NA	NA	NA	NA	NA	NA	NA	CCTGACCCGTCTCAAAGTTGCCGGGCTGCGGCGCGCATGGCCTTTGTGCGCGCGGAGCAGCGGCCTGGAA	NA
Dmrtb1	Dmrtb1	XM_205469	NA	NA	NA	NA	NA	NA	NA	NA	NA	NA	NA	NA	AGCTTTGCTACCCGGATCAGCACCTGCCAGTGCGGCCCGTGCCAGTGCCAGGGCCAGTGCGGCCCGTGCC	NA
Dcun1d3	BC030335	NM_173408	0.0310950902132332	0.277767159467664	59.9634174030714	-0.0623961062291989	0.369618160432407	76.1287280385839	0.373523094842997	0.229958313204175	39.4902993324508	0.35829594585685	0.610667281985211	44.3127551348457	ATGTCAAGCTCGGTTGGGGTAACGTGGTGACTGTTTAGGTTTACATGACCCTCTTCTCTTTCCCTTACCC	NA
Olfr313	Olfr313	NM_146536	NA	NA	NA	NA	NA	NA	NA	NA	NA	NA	NA	NA	TGTGTAGCACAGCTCTACATATTTCTCACATTCTCTTCTTCTGAATGCTTTCTGCTCACAGCCATGGCTT	NA
Rps13	Rps13	NM_026533	-0.0431899415394764	0.0404909507567501	62.7819960384295	-0.0962019729790658	0.365321569028446	76.3127076223644	-1.69162930918802	-0.596189159025859	7.6611804254291	0.03140481024301	-0.078478719876287	82.6317192473881	AACTTAGGGCTTAGTTTGATGCATTGTATGCAATTGGGTATTGTAGCGGTTTGGGGATAGCTCCAGTCAC	NA
Olfr1489	Olfr1489	NM_146635	NA	NA	NA	NA	NA	NA	NA	NA	NA	NA	NA	NA	AGCACTCAATATAGCTTTAACTATATTGGTTATCGTGAACTCTTATGTACTTATTTTTGTTGCAATCTTG	NA
bsid(853756)	Ndufv2	XM_128725	-0.272635695490203	-1.61910724103452	25.8014676518587	-0.111578718848346	-0.254560365495712	90.6242911767699	-0.222384842647598	-0.0081786196538275	59.4167634309653	-0.211151367661779	-0.513820828964526	45.2428517882079	GCTTTGGTGTGCAAGCAGGCCTTTAACTTGTATTCAACTGTAAAAAATGTCACTGGACAAATAAAATATG	NA
Nufip1	Nufip1	NM_013745	NA	NA	NA	NA	NA	NA	NA	NA	NA	NA	NA	NA	AGGGAGATATATTTTGTTTCAATTCAAGAGTTATTTAACAGTGACCAAGGGTAGTATTTTAAAGAGGCTC	NA
Boll	Boll	NM_029267	NA	NA	NA	NA	NA	NA	NA	NA	NA	NA	NA	NA	ACGTTCCATATCTAGTTCTCCTGTGATGGTGGCTCAGCCAGTTTATCAACAGCCTGCATATCACTATCAG	NA
Stra8	Stra8	NM_009292	NA	NA	NA	NA	NA	NA	NA	NA	NA	NA	NA	NA	CAAGTTTGAATACCAGTAGCTAGAGTTATACTGCCTTGTCTTTCAAGACTCATTGAGAAAGGCTGCTTCC	NA
2010001P20Rik	2010001P20Rik	mSQ003901	NA	NA	NA	NA	NA	NA	NA	NA	NA	NA	NA	NA	CCGGTCTTCAGGGCTACCTAGGACTCAGCTGTGGCATTTGGATCTTCAGTGACTAACATGCTGATCTTTG	NA
Bpil1	Bpil1	NM_025631	NA	NA	NA	NA	NA	NA	NA	NA	NA	NA	NA	NA	TTTTGTCCCCAAGCCTGAGGACAGAGCCGCATCAAGTCATCATCAGCAAGTCAGCCAGCCTGTTTGGTCT	NA
bsid(854429)	4930565D16Rik	XM_149327	NA	NA	NA	NA	NA	NA	NA	NA	NA	NA	NA	NA	TTCGGAGGAATATTTTGGGAGCCCCCGATTTGTCCCAGCTGTCTCTTATGGGCTCAGGGATGGACATTTC	NA
2010007E15Rik	2010007E15Rik	mSQ004081	NA	NA	NA	NA	NA	NA	NA	NA	NA	NA	NA	NA	TCTTATGCATACAAATCCCCATTTAATATATAGAGAACAGGTAGTTGAAAATTAACCACAATAAAAATAA	NA
E130012A19Rik	E130012A19Rik	NM_175332	NA	NA	NA	NA	NA	NA	NA	NA	NA	NA	NA	NA	GCTGGCTTTGCCCGGGGAAGGAGCCAAAAACTCCCGGGGAAAATGATGGAAGATGGAATAAATCAATAAA	NA
Limd1	Limd1	NM_013860	-0.161256086682567	-0.897407336576244	49.6829464134006	-0.126153317811686	-0.285893937308992	90.3920610722455	0.174241411741244	0.149033320302637	48.8450755286165	0.559601858168443	0.96720631266245	15.341122255791	TCACCGAGATAGACCCTGAGACCAGCGCTGTTTTCTCTCTTTGGTTTCCCGGGCTGGCTTTGGCAAGGGT	NA
Vwf	Vwf	NM_011708	NA	NA	NA	NA	NA	NA	NA	NA	NA	NA	NA	NA	TCTGTCGTGTACCACGAGGTCATCAACGCCATGCAGTGCAGGTGTTCTCCCCGGAACTGCAGCAAGTGAG	NA
Fuca1	Fuca1	NM_024243	NA	NA	NA	-0.112954073543076	0.211665816249123	82.4111880808616	NA	NA	NA	NA	NA	NA	TGCCAAATTATTTCTACCACAAGCATGTGATAGGTTTCTTTCCCTAACTTAGGTTACAGCTTTATACTCA	NA
A430068E04Rik	A430068E04Rik	mSQ004285	NA	NA	NA	NA	NA	NA	NA	NA	NA	NA	NA	NA	GGTTGCTGTATCTCTTGCTGTCTTGGCTCAGTGTCCATTAGAGATGATCACGTGTCATCTGAAGGCTAGT	NA
8430437B07Rik	8430437B07Rik	mSQ004369	NA	NA	NA	NA	NA	NA	NA	NA	NA	NA	NA	NA	CACTCTTCCCCTTAAAATAGCTTTCTTTCAGAAGATCTGTTAAGTGAAGTTTGCACATAGAGTGCATGGG	NA
Olfr1416	Olfr1416	NM_147038	NA	NA	NA	NA	NA	NA	NA	NA	NA	NA	NA	NA	TCTACTGTCTGAGGAATACTGAATTTAAGGATGCTGTGAGAAGAACTTTGGGATTGGGAAATACTCCCCA	NA
Cnot10	Cnot10	NM_153585	-0.286894552880289	-1.1662773253287	40.854965326918	-0.25534334933499	-0.849493379807364	69.2455602093523	-0.633859452156153	-0.17164207504364	52.6480142042794	-0.126575161684754	-0.299843431256454	66.7790601241829	TGTTCCAGCCCGTGCACCCCATCCAGCCCATCCAAATGCCAGCGTTCACCACCGTGCAGAGGAAGTGAGA	NA
Htra1	Prss11	NM_019564	NA	NA	NA	NA	NA	NA	-0.135571193297866	0.0248333062198586	58.4334455781945	-0.23141070896556	-0.319296917877722	64.9287576002325	CACCCTGAACATGGTTGTCCGCAGGGGCAATGAAGACATTGTGATTACCGTGATTCCTGAAGAAATCGAC	NA
1200002N14Rik	1200002N14Rik	NM_027878	NA	NA	NA	NA	NA	NA	0.334945720734984	0.19158898373864	44.0880784664693	NA	NA	NA	TGTGAACTATTCTCGTTTCCACCTGTTCCAGCTGTGTGAGCTTCATGATTGTGTGACAACTCTCTCCTGG	NA
Mchr1	Gpr24	NM_145132	NA	NA	NA	NA	NA	NA	NA	NA	NA	NA	NA	NA	ATAGTACTCTGTGAGACCTTTCGAAAACGCTTGGTGCTGTCGGTGAAGCCCGCGGCCCAGGGGCAGCTTC	NA
4930461G14Rik	4930461G14Rik	mSQ004657	NA	NA	NA	NA	NA	NA	NA	NA	NA	NA	NA	NA	CTAAAGGCAGCTGATTTATCTGATTTATCCCTGGGAGCCACACCCAGCACAGGGCCAAGCACAAACACAA	NA
bsid(852800)	0610010O12Rik	XM_488847	-0.0315913689824676	-0.0213847686354227	63.1189424880383	-0.0921746752463127	0.0393298171019343	87.6430429689226	-0.291841923266697	-0.0344546483222465	59.6221615678337	0.21943481354914	0.230187819752071	79.6207338610305	ACTGCTCTGTGTTGCTGCTGCCTCTGGGACATGCTCACCTGATCACCTGATGAGCCCAGCTCTTCCGCTT	NA
Rpa2	Rpa2	NM_011284	-0.0435179392274954	-0.146427473821122	63.2550615178563	-0.179501874278063	-0.779456853753385	73.1525448843345	-0.192877368700924	0.00274468623777255	59.1788799369425	-0.398340889009702	-0.904731146276123	14.0133739176181	TGTTGCTTGTTGTTTAGAGGTTCAGAGGGAGATAGACAGTTGAGAAGGAAGTAAACCAGGACTGGATTTC	NA
2610027L16Rik	2610027L16Rik	NM_026403	0.0265493910903265	0.240876877422424	60.550274592767	-0.128279394945948	-0.540804524994462	84.3222022609337	-1.32593480360778	-0.453836338183854	19.8084708974449	-0.295616859181301	-0.726650889218303	25.822722322589	ACCTTCTTGAAGAGGCGAGAGGCTTGGGAACAACAGCAAAGTACTGTGGCCAAGCGGAGGCGGGCATTGA	NA
Cst6	Cst6	NM_028623	NA	NA	NA	NA	NA	NA	NA	NA	NA	NA	NA	NA	TTGTCACATGGCCCTGTCTCCATCCACTAGAAGGATAAGAGGCCTTCTCTAGGCCTCCACTAAGGTTGTG	NA
1700040B14Rik	1700040B14Rik	mSQ004861	NA	NA	NA	NA	NA	NA	NA	NA	NA	NA	NA	NA	CGGGCGCTCACAAGGAGGAACGGATAAAGAGAAAAGTCTGAATGATTAATCTGCCTCCCAAGCCAAGTTC	NA
Wnt16	Wnt16	NM_053116	NA	NA	NA	NA	NA	NA	NA	NA	NA	NA	NA	NA	TGTAAGTAACCTCTCCGTCCAGCCTAGCATGAGACGCCTCTGTAGTAACCAAGGTGTGGTGTTGGCATCT	NA
Man1a2	Man1b	NM_010763	0.0095385827131547	0.26113570397161	60.2343183043438	-0.0160858942364394	0.797101820429333	57.0789632899862	-0.0251634588096232	0.0698143892733172	55.9163026722046	0.155467942020594	0.17383416343453	82.57004314664	TGCACGTGAGCTTCAGTACTCCAGAAACACTCAGAGCATACATGCAGAGCAGGCAGACACCTTGCAGTAA	NA
Rab15	Rab15	NM_134050	NA	NA	NA	NA	NA	NA	NA	NA	NA	NA	NA	NA	CTCCCTGTGATGGGTGACCTTTGTGTACTGTGTCTTGGGTCCATTATATGAATTGTGAGCAGGGTTCATC	NA
9430087N24Rik	9430087N24Rik	mSQ005053	NA	NA	NA	NA	NA	NA	NA	NA	NA	NA	NA	NA	ATGGTATCCTGAGATTTATTAGCTTCTATATCCCCAGTATTTCATCATTTTCTAAATAAATTTCTAAAGG	NA
Adamts3	6330442E02Rik	mSQ005137	NA	NA	NA	NA	NA	NA	NA	NA	NA	NA	NA	NA	CAGCCTAAGCTATGACTCAATACCTCGAAACAATTGCTGCTACTTCATGCAAGGATTTTAAATGTCGAGT	NA
Tbxas1	Tbxas1	NM_011539	NA	NA	NA	NA	NA	NA	NA	NA	NA	NA	NA	NA	ATGGAGAGTTTATAGGAATATATATCTTAGGGTGATCAAAAGGGCACATGGCATGTGAGCCTACTTTGTC	NA
Clpp	Clpp	NM_017393	-0.340199218626434	-1.84281863578002	19.2689062787055	-0.118048575391977	-0.271961062090357	90.5096539701413	-1.90966383561693	-0.631613641144544	5.51066008734782	-0.45203917374796	-0.77265377104649	22.3444259736174	CTAGAGGAGATGTGGATTGAGGTTGCCCTCAGAGCAGGGCAGACTGCCTGAGACACTGTGATTTAAATTA	NA
A830031M15Rik	A830031M15Rik	mSQ005245	-0.0675704542653364	-0.351614701104278	61.8937916944205	-0.196319981072976	-0.85092356763415	69.163687902716	1.79294679373911	0.761412856682728	0	0.52521105107202	0.750879688518062	31.0102053642595	TAGAGATTTCAGCAGAAATAGTAGGCATCGGGACCCCGCTTCTCACTGACAGCAGCCTGCCTAGCACTTG	NA
Rab25	Rab25	NM_016899	NA	NA	NA	NA	NA	NA	NA	NA	NA	NA	NA	NA	CACCATATTCCTCTCCATCACCTGGACCCCTTACAGGCGAGGGCCGGAAAATAAAGCTGTTTTGTATTGT	NA
4930470P17Rik	4930470P17Rik	NM_026287	NA	NA	NA	NA	NA	NA	NA	NA	NA	NA	NA	NA	CACACAGTTTTGAAGCAAGACACAAGGATTCTTCATCCCTAAATCCAGGACGTGGCAAGGAGCTCTTGGG	NA
E430002D04Rik	E430002D04Rik	mSQ005425	NA	NA	NA	NA	NA	NA	NA	NA	NA	NA	NA	NA	GACCTTGAGGTCACAAATCTGTCCAAAATATGGTATAATCCTGAGATACTATAGTCTTTCCTGTCCCCAT	NA
Blzf1	Blzf1	NM_025505	-0.114590645115202	-0.714539680019891	54.9338101430806	-0.228183732522638	-1.16029526463824	50.3963066762837	0.148066079174554	0.138668160964247	49.9230327340924	0.13050148182645	0.129386795424954	84.1831136699915	AAAGTTGGAAGGGGGGTCTTGTGAAGGGGGTTCAGACATATGCAGTACAGGGATTAGATAGGTGTGGTCA	NA
Grb10	Grb10	NM_010345	-0.255495396271289	-0.815595958658779	52.1388745798864	-0.207080690897776	-0.533014500014777	84.6110927011586	-1.94906809133797	-0.65500235417032	4.27127594651681	0.225824831258593	0.229735014866576	79.6482739589324	TTAGATGTTTTGTCTTCCCCTTTCTGCACTTAAATACCTGACAGCCTGTTCGATCGCTGTGCCTCCGAGG	NA
bsid(854738)	Chdc1	XM_484393	0.115805071551653	0.89927669002597	44.1571275512965	-0.269561106139252	-1.43175695438328	34.6068125048588	1.91941123591171	0.830051603056502	0	0.17140160020733	0.188770557706233	81.8841981697853	GCATGGCTGGCTGGTAGTATGATAAGTAGACAGAATGTATATAATGCAAACCCTTTTATTATTTAACAGC	NA
R3hdm1	R3hdm	NM_181750	0.0957519778040278	0.845147048822872	45.8325657610791	-0.168076933685806	-0.482516108133549	86.3392607901972	-0.202832965051918	-0.0011431405663925	59.2736605509962	-0.068394153519328	-0.22577441825498	73.3022580545152	TGGAATAACCAAGTCAAAAACCATGTCAAAACTATCCTCTGGGGGGTGCTGAGGGTGCTATGGAGACCCA	NA
3110031B13Rik	3110031B13Rik	NM_026075	-0.0416884359054587	-0.096552270456015	63.2893676725734	-0.0746125298402484	0.0818494253288509	86.5503280166676	0.030402789016752	0.0900061651967598	54.3990705648906	-0.204287629627136	-0.503126252543365	46.3232237422941	CTGGCTCATGGATAATCAATGTTGATATTTCCTCTTCCACGTCGGTCACAGATCTTAGTAGCACTGTGAA	NA
Cenpf	Cenpf	XM_129658	-0.103367285763536	-0.503606012440628	59.6459789569024	-0.118305087898001	-0.21375010588801	90.7533057984081	0.492997060550474	0.269406182980637	34.6489256886193	0.273315990432705	0.340567912749396	71.3338164175534	TCCCAGAAGCAATGGACTCATCTTTTGGTTGCGTGCCAAGCTGAGGGTAAAGAATGGCTTGTTTGTTGCT	NA
Atrn	Atrn	NM_009730	0.15780504835424	1.10627233945034	37.6035823733017	-0.115844965110798	-0.0464285183835568	89.3877592788651	-0.667321649165533	-0.171090902922207	52.6990790290971	0.14723478533967	0.109004860127698	84.7011799937728	GACGACACTGACCTCTTGCACTTGTACATAACTATACTGTAGTGTCCAGAATGTTCAGACATTCAGGGTG	NA
Lpar2	Edg4	NM_020028	NA	NA	NA	NA	NA	NA	NA	NA	NA	NA	NA	NA	TTCAGTGTCCCTTGGACTTTCTACTTCTGAGTCCCCCAAGACCTCAGATATGCCAGGCCTGAGGTTAACT	NA
Cdr2	Cdr2	NM_007672	0.13921866301086	0.804506836591217	47.0705721364109	0.0259563210507151	0.845397601595124	55.0881394722243	-1.82069725626748	-0.617432413865947	6.3314756278444	-0.32213767548524	-0.632526186295743	33.8207152099715	GCAGCGATTCCTGTCGACTCCCTTACACAGTATTGATCTTCTGACTGTGGAAACAACCTTCCTCTCACTT	NA
4930511H01Rik	4930511H01Rik	NM_029453	NA	NA	NA	NA	NA	NA	NA	NA	NA	NA	NA	NA	TAGCTTTGTACCTATCTCCACCTGTTCACCCCAACCCATAACCAGAATTAAAGCGTGCGCAGTAAGAGGC	NA
Glra3	Glra3	NM_080438	NA	NA	NA	NA	NA	NA	NA	NA	NA	NA	NA	NA	CCCGAGCCTGCTTTCCGCTAGCATTCCTGATTTTTAACATTTTCTACTGGGTTATCTATAAAATCCTTAG	NA
C530042K13Rik	C530042K13Rik	mSQ006001	NA	NA	NA	NA	NA	NA	NA	NA	NA	NA	NA	NA	ACTGGACAGAAGTGTGAGAATCAAATTGCATAACTACCTTCACTGTTGTAAGTTTGCCTTATGCTCTAAA	NA
Grlf1	6430596G11Rik	NM_172739	-0.00592201082478145	0.137312395042236	61.9136382366775	-0.0601375293913936	0.336040929373644	77.5503741538307	0.441447421810612	0.238583497122265	38.4352392363696	0.12761514954564	0.0895230012474677	85.0614836007005	CGATGATTTCCTGTATCATGGGGGCTCAAACCAGGACCTCTCTAGTTGCTGTTAGGAATGTCTGCTTCAT	NA
Arhgap11a	6530401L14Rik	NM_181416	0.0492557685306494	0.467653639189336	56.1891736864394	-0.101480739156651	-0.0800750898655059	89.8904635262765	-0.203774961821853	-0.00146606405981304	59.2810318323975	-0.19097944524184	-0.426128323485948	54.2091036018785	GTGATTTGGATCATATTTTGTCCAGTATGACAATGAAATTTTTAGGCAGGTATAGTTAAACTGGAAAATT	NA
B430320C24Rik	B430320C24Rik	mSQ006109	NA	NA	NA	NA	NA	NA	NA	NA	NA	NA	NA	NA	TCTGGTAGAAGAGTCAAAGCTGCACCAGCTACATATAGCTTCCTATTCTAATGTAAGTAGAACTGTCTGC	NA
Spag6	Spag6	mSQ006193	NA	NA	NA	NA	NA	NA	NA	NA	NA	NA	NA	NA	CACTTGCTATTGTCTTGCTGAAAAAACACATGCCAGCAGCACTAACCCAGCCTTCAATTAGATGAGAGAC	NA
Olfr1414	Olfr1414	NM_147039	NA	NA	NA	NA	NA	NA	NA	NA	NA	NA	NA	NA	CGATACCCGGAGCTCCAACAAACTCATCTCTGTTCTGTATACAGTTCTTACACCCATCTTGAACCCCTTG	NA
Prkag2	Prkag2	NM_145401	0.0387603911513909	0.387797226856091	57.9222125629092	0.0295355884979966	0.913197782903328	52.4209687403018	-1.09334572629588	-0.337631104559893	33.3394228032138	-0.310889112086389	-0.62337914314252	34.6544004255905	AATGTGATGTGATGCCTCTAAGCGCTCTGCATCCGTCCTGTTCTGGCTGCCGTGTTAGCGAGGCCGGCTT	NA
Nfe2l2	Nfe2l2	NM_010902	0.188243899187443	0.897774276656282	44.2039740229863	0.00669882911916277	0.260495141532567	80.5897669247823	1.14674981561693	0.517274681030577	9.3844955905009	-0.64921345092714	-1.31498885283686	1.8206913239151	ACTTCCTACTGTGATGTGAAATGCAGAAACACTTTATAAGTAACTATGCAGAATTATAGCCAAAGCTAGT	NA
4930544F09Rik	4930544F09Rik	mSQ006385	NA	NA	NA	NA	NA	NA	NA	NA	NA	NA	NA	NA	GCAGTTTAGGGTGGGATGGCTGCAAGACGTGAGGATGAAATGCTCTGCTTCGAATGATGTAGATAGATGT	NA
4933435N07Rik	4933435N07Rik	mSQ006397	NA	NA	NA	NA	NA	NA	NA	NA	NA	NA	NA	NA	TGAAGTCTCCCTGTGTGGGATGTGCCATACCTCAGTGCACCTGGCATCGGAATCTGCCAAGTGTTTGCCT	NA
Notch2	Notch2	NM_010928	NA	NA	NA	NA	NA	NA	NA	NA	NA	NA	NA	NA	TTCCTGTCCCAGCAGACTGGATGAACCGTGTGGAGATGAACGAGACCCAGTACAGTGAAATGTTTGGCAT	NA
Angel2	D1Ertd396e	NM_021421	0.145478943200877	0.895934298751552	44.2613220965054	0.00875630297028321	0.922747186038304	52.0580220974069	NA	NA	NA	0.00648863455530996	-0.125259486912888	80.3095695153684	GGATACAGTTAACTTATAAATTGCTGATAGCTTATTGTTAATCTATGGCCACACAAGACTTCTCACAAGC	NA
C630001G18Rik	C630001G18Rik	mSQ006577	NA	NA	NA	NA	NA	NA	NA	NA	NA	NA	NA	NA	CAACCCATAAACTGAGGGTCTGTGACATGACCACATCACCCCTTAAAGGTCCTGTCTCTTACCACGAATT	NA
Kctd19	4922504H04Rik	NM_177791	NA	NA	NA	NA	NA	NA	NA	NA	NA	NA	NA	NA	ATGTTGGTCCCACAGACGACCAACACAGACCAGTTGCCCAAGGCTCATTTTCTGTGGAAACCCCCAGAAT	NA
bsid(854096)	Taf3	XM_129997	0.0612777647853599	0.333208967848053	58.9876220925217	0.0328062896700254	0.475836265305642	71.434072886269	-0.369085351956562	-0.064370764054211	59.2097402384823	NA	NA	NA	ATGCGGTTCTCGGCCTTGATGTTAAATTGCAGAAAAGTGGGAATGGAGTCAACCTGTGAAGAGTGTGGAA	NA
Igsf1	Igsf1	NM_177591	NA	NA	NA	NA	NA	NA	NA	NA	NA	NA	NA	NA	CTTGAGTTGGGTCAAGAGGATTCTGGGCGTGGCAAGCTCTACAGGTCAAGCTGTTTCCTCTATCCTGGTA	NA
Dysf	Dysf	NM_021469	NA	NA	NA	NA	NA	NA	-0.304165063103036	-0.040472477702639	59.5948649336848	-0.25905696148306	-0.487033123397028	47.9592331989441	GGTGGTCTTGCGCATGTCCATGGAGTTCTTGGGAATCACGTTATTTTCATCTTCTCTTTCTCCCCTAACC	NA
9430004J15Rik	9430004J15Rik	mSQ006781	NA	NA	NA	NA	NA	NA	NA	NA	NA	NA	NA	NA	TGCGTCAGGTCTTATTTGCAAAAGGATTCTCTCATACTTAAAGACACAAGTTTGGAGAATTACTGGGCTA	NA
Prm1	Prm1	NM_013637	0.139960766695274	0.650790780459118	51.5330408610698	-0.0629879392859989	0.346515670359565	77.1109754476609	NA	NA	NA	NA	NA	NA	ATCTCGCCACATCTTGAAAAATGCCACCGTCCGATGAAAAACAGGAGCCTGCTAAGGAACAATGCCACCT	NA
4921537I17Rik	4921537I17Rik	mSQ006877	0.165822359813518	1.33253710229818	30.5067146646506	-0.100858413260148	0.107497604498817	85.82417987424	0.0203581737769686	0.0884505568684614	54.523713482754	-0.041400602620442	-0.19299007957753	75.8567151246295	CCCATTTCTCACCCACCTAGCATCAGTTTTACAACTAGTTTTGGACAGTCTGCCCCACTCCAATTTACCC	NA
4833431D13Rik	4833431D13Rik	mSQ006961	NA	NA	NA	NA	NA	NA	NA	NA	NA	NA	NA	NA	CTGAGTTTAGGATTTAAAAGTGTGTCTCGGTGGATAGAATGCTCTCCCTACTGTGCTCAAGGCTTTGACT	NA
Obfc2a	5830411E10Rik	NM_028696	-0.0127460414466869	0.0760916508129953	62.5101804222897	-0.246337310020098	-0.326215384319535	89.92332104322	-1.68352808128592	-0.588469347418954	8.17462293659822	0.40546407487342	0.484818838846502	57.3120151970781	ATGGCTGTGAGTCTATCAGAGGATAAAGCACTATTTGAGGAATCTGAGCCAGTGTATACAAAGCACGTCC	NA
2310030B04Rik	2310030B04Rik	mSQ007057	NA	NA	NA	NA	NA	NA	NA	NA	NA	NA	NA	NA	TTCGAGATCCCCCAGGGATCTGGATACAGCCCCACCATGGGTTCCTGTTCCGTATCTGGCTCAGGCTTCA	NA
Gja7	Gja7	NM_008122	NA	NA	NA	NA	NA	NA	NA	NA	NA	NA	NA	NA	TTTTATATTAAAGGAAAAAATCCTTGTAAATAATGTCTGTTAAAGGGTAATGTTATTACTTTGTTTAGCA	NA
Tiaf2	Tiaf2	mSQ007153	NA	NA	NA	NA	NA	NA	NA	NA	NA	NA	NA	NA	ACTAGGGGTCCAGGAAGCATAGAAACACCAGGTGCTTGGAACATTTGGGTATTACAGCATATTGGCTCCC	NA
4632423N09Rik	4632423N09Rik	NM_134030	0.120756329375494	0.977818389836648	41.6876793472665	0.0308404896618578	0.97337636490803	50.1892804056038	2.17480354290372	0.895949683421388	0	2.03857922134121	2.83214087594211	1.07022101861389	TTATGTAACTATTATTGTTCCTGTATGTTCTAATTTTGTTTTATGATGTAATTAAAGGAAATCAGCTGTG	NA
4930557C09Rik	4930557C09Rik	mSQ007249	NA	NA	NA	NA	NA	NA	NA	NA	NA	NA	NA	NA	AACTTGGATGGTTTTGCGTCTGAGTTTCCATATTCCCAAACGCATTCAATGTACTTGATGGTTCCTGGGC	NA
B3gnt7	B3gnt7	NM_145222	NA	NA	NA	-0.0745836786481839	0.18183922934809	83.4588403051592	NA	NA	NA	NA	NA	NA	TCTTGTCCAGAAGCCTGACTGGCCGCTCTGACTACCTCAGCACTCCTCTAAACCTCAGTGTGGGCTAGTG	NA
Txnl4b	Txnl4b	NM_175646	0.0277553620988588	0.25441240540473	60.3408961184387	0.00358973862749334	0.596826186961272	65.9208270627753	-0.593013157543782	-0.141759069024337	55.1883471015562	-0.531824503100764	-0.76362869197065	23.0036065200721	GGGGCTATGGCAGCCACCCTGGACACGTGGATGAAAACTTCGAGATTCTAAGAGTCAGATCCCTAATGCT	NA
A730056I06Rik	A730056I06Rik	mSQ007357	NA	NA	NA	NA	NA	NA	NA	NA	NA	NA	NA	NA	ACAAGCATCTCCTATGCAACTCATAGCGGGTCAAGCCCACAAAGACACTTAACCACCATGTTCACATTGC	NA
Mak16	2600016B03Rik	NM_026453	-0.385818844534827	-2.77105969846443	2.12149450382532	-0.129975189046669	-0.353495437761734	89.4987504956297	-1.94327449035532	-0.686474864196069	2.81944826452735	-0.507672172087725	-1.11075758903115	5.68015174057494	ATCTACAACTTCCCCATCCATGCCTTCGACAAGGCCCTAGAGAAACAGGAAGCAGAAAGTGACTCTGAAG	NA
Pdcd6ip	Pdcd6ip	NM_011052	-0.0130442753164857	0.0194347299850622	62.9161738515083	-0.185394764229288	-0.832972001040601	70.1856636513048	0.31257635521623	0.183605849462054	45.014525194411	0.48646720780659	0.634635430777424	41.9110227544733	GGCTAGTGGGAGTTTTTAAACCAATGACGAGTATGTCTTGAAGCCTTGCTACAGCCCTGTGGCCTATGAT	1.050236555
Tank	Tank	NM_011529	0.138004287337516	0.832631539609414	46.2158473460251	-0.000304144670111376	0.591744879122964	66.1524411275263	0.372781426251997	0.230053042439117	39.478738535147	0.08672392347879	0.0354046059231654	85.3516313487313	GAGGGGATTTCCTCCGGCATCTTAATACACACTTTAATGGGGAGACTTAAATCACGTTTGAAAACAGACA	NA
Iqub	4932408B21Rik	NM_172535	NA	NA	NA	NA	NA	NA	NA	NA	NA	NA	NA	NA	GGTAACCAGTCTGCAAAAGAACAACCAAACTAAGATGACCTCAAGAACTAGATAACAAACCCCCAGTCTC	NA
Svil	Svil	NM_153153	NA	NA	NA	NA	NA	NA	NA	NA	NA	NA	NA	NA	CCTGAAGGATAAGCAGGCCTCAGAGGAGAACACAGATGTGGAAACTGTCATGAGGAAGTTCTCACTGAAA	NA
Bmf	Bmf	NM_138313	0.150354749477055	1.19976760721672	34.639938100951	-0.172664921899691	-0.622753506887902	80.9548163435653	5.11906965814598	1.97210003314977	0.0750499639286481	1.48954903552114	2.52448743549232	1.24276323310304	TATCCTGGCCTGATACCCTGGTTGGACCTAGAGGGATACAGGGTGGAGCCACAGTCATTTCAAGTTCCCT	NA
Btk	Btk	NM_013482	-0.329301550745294	-1.63776663183065	25.2259331745662	-0.0747848979928153	-0.115419544254868	90.3000244601354	-1.54690033003122	-0.480774286771536	17.0806340194126	0.0391280843197999	-0.0380182080311333	84.0945467532268	TTCTCTCGTTCCCTGGCATACTGCTCTAAGCAAAGGTCAAGGGATTTCTGTGCCTAGTATTACCCATAAC	NA
Snx32	B930037P14Rik	mSQ007741	0.095836393014909	0.556968410250654	54.026377357788	-0.137309922314329	-0.348874638091139	89.5767293784834	2.60934806217294	1.04598890588845	0	0.72267642063893	1.02251156499237	12.4096097851022	ACAAAGCTCGGACTAGGAACCGAGAAGTACGGCCAGCAGAGAGCCGCCAACAGCTGTGCTGCCAGCGCTT	NA
Olfr1395	Olfr1395	NM_146877	NA	NA	NA	NA	NA	NA	NA	NA	NA	NA	NA	NA	ATCTCGGCTTCCTACCTCAGGATCCTGGTGGCAGTGCTCCGGATGCGCTCTGCAGAAGGGCGGCGGAAGG	NA
Slc15a4	Slc15a4	NM_133895	-0.0744001467790105	-0.362180065396022	61.7712570257521	-0.173531806713804	-0.594144886407619	82.1955441820351	0.620365178488376	0.323060832755855	28.1629345988296	0.36179319393966	0.497802470390712	55.9679279023781	CTTCCATCAAGGCATAGGAGGATTCTCTTTAGAGGTGAAAGTGTGGTTGATGTCAAGAGAGCCCTAGGAG	NA
D930014O13Rik	D930014O13Rik	mSQ007921	NA	NA	NA	NA	NA	NA	NA	NA	NA	NA	NA	NA	GAGAATGTTCTTAAGTTTATTAGACACGTGGGTCTTCAGATAGGAGAAATGGGGTGATCTGAATTTCATA	NA
Tbc1d19	2810453K03Rik	NM_144517	-0.0320582203853347	-0.064713187356163	63.2497469720111	-0.213745473467137	-1.23506606136811	45.8344913434093	0.274559741577463	0.186795796723517	44.645918491047	0.32455449681477	0.513993221355341	54.285981987567	TGCAAACCTGCATACATCCAGAATTAAACTTTGCACATAAGCCAATAAAGATCATGTTCCCTCCTCCGTT	NA
4930444A19Rik	4930444A19Rik	mSQ008017	NA	NA	NA	NA	NA	NA	NA	NA	NA	NA	NA	NA	AAGAACTGGAAAGCCTGGGCTTGGCAGCTCTACTTGGCATTGAACCCAAGAGCAGAGAAGAAGGAGATTA	NA
Tyro3	Tyro3	NM_019392	-0.0283395718707724	-0.0234663962366529	63.1272307028396	-0.126088067579928	-0.200283856344777	90.7537825821652	0.137555576847556	0.127968662163465	50.9946986822888	0.334763392284	0.420030293225219	63.8852101699134	AGTCTGTCTGAGCATGCTACCAAGCCCCCAGATACCCCAAAACTAACAGAGGCAGTTTTGTCTGAGCCCA	NA
1700065D16Rik	1700065D16Rik	mSQ008113	NA	NA	NA	NA	NA	NA	NA	NA	NA	NA	NA	NA	ATTTTTCGTAAGGCTGATTCTATTTTCATCTCCCATTCAGTCCTAACCCAGTATTTATTATACTCTGCCC	NA
Spaca1	4930540L03Rik	NM_026293	NA	NA	NA	NA	NA	NA	NA	NA	NA	NA	NA	NA	GTTCACACACCAAAAAAATGCTTTCAAATCAATCAAGTGGATCTTACATTTGTATCATGTGTTTTAAAAT	NA
Mia2	Mia2	NM_177321	NA	NA	NA	NA	NA	NA	NA	NA	NA	NA	NA	NA	AACTTTCCACTGAAAATTCTCCCACAGGTAGCATGAAAGACCCCGTGATGCTGGCGAGCAGATACGTTCT	NA
Otog	Otog	NM_013624	NA	NA	NA	-0.207290769042694	-0.768161337324847	73.762037221991	-1.00884505191445	-0.324772652111504	34.9450224231678	-0.0156787701076899	-0.184829034494465	76.4550986551692	ACAAGCCACTCTGCAGATCCCCTCCTTTCTGCACTGCTTTGTGCTACTGGGTCTCAAAGGTCATGACCTG	NA
5730575I04Rik	5730575I04Rik	mSQ008305	NA	NA	NA	NA	NA	NA	NA	NA	NA	NA	NA	NA	GTCCCACCTTAACCTGCCTCTCACACCCTTTGGCCCCAACACATACTTGACATTTGAAGTTTTAGACTCT	NA
Bcap31	Bcap31	NM_012060	-0.273350667484144	-2.26603021026867	9.43152266421124	-0.0332296841614062	0.30414549417972	78.8629749439836	-0.85095145710656	-0.244454533897772	44.8478910141634	0.11781369931045	0.0815853226217724	85.1697497115566	AATGAAGTTAGAGGAGAACAAGAGCCTGAAGAATGACCTGAGGAAGCTAAAAGATGAGCTGGCCAGCACC	NA
2310061D13Rik	2310061D13Rik	mSQ008401	NA	NA	NA	NA	NA	NA	NA	NA	NA	NA	NA	NA	GTTCTTCAACTTTCTATTATATAGATTTTCTTGAATTAAATCCATGAATAAAATTAACACAAATATCTTC	NA
Lrrc44	4933403H06Rik	NM_028938	NA	NA	NA	NA	NA	NA	NA	NA	NA	NA	NA	NA	GGGAAGACATGCTCTCCACAAGACAGATCTAGGGATAGCTAGGTTCAGGATCAGAGAGAAGATATCCCCA	NA
4933435G04Rik	4933435G04Rik	mSQ008497	NA	NA	NA	NA	NA	NA	NA	NA	NA	NA	NA	NA	ATATTGATGAAAAACCACTCGCTGCATCTCGGCGGACCATATTAAGGCTGTTAATCTCGGAAGTGTCCCA	NA
bsid(851986)	Plekhh2	NM_177606	NA	NA	NA	NA	NA	NA	NA	NA	NA	NA	NA	NA	GATCTCCTGGGAAATTCCTTCCATAGCCATTTTTTAAAGCAAGTGTATTATTATGATTGATTACAAGAGA	NA
bsid(852109)	Myh1	XM_354615	NA	NA	NA	NA	NA	NA	NA	NA	NA	NA	NA	NA	AGCAAAATGTGAAGATCTTTGTCACTCTGTTTTGTACTCATAACTTTGGGAGATAAAAAATTTATCTGCC	NA
Csf1	Csf1	NM_007778	-0.131229495650372	-0.628466043652941	57.0590325601325	-0.210383971172932	-0.74319687487005	75.0864252834935	-1.40678821310118	-0.42597698766399	22.8153488938509	1.26099316960793	1.45153434830234	1.48370844523371	CTGAGAAAGCTCAGAGGGAGCACTGCCTCACAAACTGTGAGACTGCGTTTTTTATACTTGGAAGTGGTGA	NA
0610011L14Rik	0610011L14Rik	NM_026661	NA	NA	NA	NA	NA	NA	NA	NA	NA	NA	NA	NA	TAACACATATACCACGCATTCACTAACAGACTGTGTTGGGGTTAGGAGGCCACACGACATGCAGGCTTTC	NA
bsid(852458)	D930042L22	XM_488631	NA	NA	NA	NA	NA	NA	NA	NA	NA	NA	NA	NA	GCGATGTCTGCAGACAGGGGTAGATTTCTGCTGTTATCTAGTGGGTTGATGCTGGGCTGCTACAGTTTAC	NA
Sertad4	Sertad4	NM_198247	-0.0206787819627793	0.0407288436130848	62.7803664282703	-0.129049939788201	-0.154522309030411	90.6048530867619	0.740763372714463	0.308798997632224	29.8607304947176	-0.20602267135914	-0.247098509717469	71.5219965049142	GTAGGTTGCGGAACGTTATTTTGGAGAAATGGGGCTCGCTTGTCATAGATATTGTGTATTTGGCCAACAC	NA
4933437G19Rik	4933437G19Rik	mSQ008797	NA	NA	NA	NA	NA	NA	NA	NA	NA	NA	NA	NA	CTTTGTTTTCAGGTGTGCTTGGGAGCACGTGTAATTTCAGGCCTTGGTAGGGAGTGGTAAGAGGACATCT	NA
2210420L05Rik	2210420L05Rik	mSQ008881	NA	NA	NA	NA	NA	NA	NA	NA	NA	NA	NA	NA	AGTGAACTGGGTTGAACACTCATTTTAAGAACTGCAGCCTGGGGTTGTTGGTAATTACCTATCCTATGGT	NA
Cd3d	Cd3d	NM_013487	NA	NA	NA	NA	NA	NA	NA	NA	NA	NA	NA	NA	CTTCGAGATCGTGAAGATACCCAGTACAGCCGTCTTGGAGGGAACTGGCCCCGGAACAAGAAATCTTAAG	NA
Tekt2	Tekt2	NM_011902	NA	NA	NA	NA	NA	NA	NA	NA	NA	NA	NA	NA	AATTTGTGCCCCAGGTGGACACCTTCACGCGCACGACAAACCGCACACTGAGTCCACTCAAAATCTGCCA	NA
St6gal1	St6gal1	NM_145933	0.042411088290718	0.357217134409006	58.5314804664685	0.108307638568703	1.02476107610478	48.3926875410141	0.272453260725992	0.17700010522069	45.770625722643	1.00198563541816	1.40398477888311	1.93405901065155	TTCTACGTGGGCACTGACGTCACTAGCCATCTATGCATCCTAAATGCAGGATCCTCTTGATTCCTTCTGC	NA
Zfp606	Zfp606	NM_026112	0.138437573501577	1.01894977849566	40.382876866998	-0.0356806205343963	0.515287085893384	69.642976186439	1.10184415898245	0.511031245975881	9.83498407989511	0.112252268842852	0.0785485411180522	85.2051975371815	TGTAGTACTGAGTGGGGCATTCACTGTTGATCAAGGTTAACCTCTTTAGAAAAGATTAGTAAAGGAGATC	NA
E130120K24Rik	E130120K24Rik	mSQ009085	NA	NA	NA	NA	NA	NA	NA	NA	NA	NA	NA	NA	ACAGATCTTTGCATGGTTGCCTCAGAACTCAGCACTGTAGCAAATTAAAGCTGTTTTGGTTTTTTGTTTT	NA
bsid(853449)	4930470H14Rik	XM_484580	NA	NA	NA	NA	NA	NA	NA	NA	NA	NA	NA	NA	GGCTTTGGTGACGTGAGTGTAAATTTCGTGCTTCCTACGCTACAGTTTCTGAAAGGAGGATTGGTTTTTA	NA
4933406D12Rik	4933406D12Rik	mSQ009181	NA	NA	NA	NA	NA	NA	NA	NA	NA	NA	NA	NA	GGACAGCAGTTCATTGAAGTATGTCTGGCTCTGTAAGATGACACTAAGATCAAGTCTGGCAGTTGAAGAG	NA
Clip4	1700024K14Rik	NM_030179	NA	NA	NA	NA	NA	NA	NA	NA	NA	NA	NA	NA	TGCTGATGAACATGAGCCTCTCGTAATCCCAGAGTGCATCCCAGTGGGCTAGGAGTATTAATAAAACGGC	NA
1810010M01Rik	1810010M01Rik	NM_026918	NA	NA	NA	NA	NA	NA	NA	NA	NA	NA	NA	NA	TGGGCGATCTGGCTCTGCCATAGATTCTATTAGCCTGCACTGGGATACCTACCCTAGCCACTGCAACACT	NA
Musk	Musk	NM_010944	NA	NA	NA	NA	NA	NA	NA	NA	NA	NA	NA	NA	GTAAAGGACTGAAAACTAAAGATAGGAATCCCTTCTTCCACCAGTCAAGACACGTGGCAGGGTCTTGCTG	NA
9030411M13Rik	9030411M13Rik	mSQ009373	NA	NA	NA	NA	NA	NA	NA	NA	NA	NA	NA	NA	GAGCAGAGTAGAACCTTTGTTTAAGTGTAGCCCTGTGCTCTGACTGAGTGCAAGATTAAAGATAGAACCC	NA
9330109K16Rik	9330109K16Rik	mSQ009457	NA	NA	NA	NA	NA	NA	NA	NA	NA	NA	NA	NA	CTCTAATGAATCATTAACCTGTGAACAGTATATGGTCTTCCTTGTGTAACTGCAGATAACTTGATCAGAA	NA
Pex16	Pex16	NM_145122	-0.301465616558855	-1.47300612292197	30.4726838777877	-0.262552951079671	-1.11285168970715	53.3274649087477	-0.433749624982283	-0.0903359538855852	58.3105491936243	-0.19983547988393	-0.435655447238161	53.2300195764393	CATGGACTACTTGCCCTCCTGGCAGAAAATCTATTTCTACAGTTGGGGCTGACAGCCATGAGGGAGCTGG	NA
V1ri5	V1ri5	NM_134222	NA	NA	NA	NA	NA	NA	NA	NA	NA	NA	NA	NA	TCTTTCTTTCTACACAGGTTTCACAGTGACACATGATTCTACGTTACTAAATATTAAAGTATTTTTAGAA	NA
A630065K11Rik	A630065K11Rik	mSQ009565	NA	NA	NA	NA	NA	NA	NA	NA	NA	NA	NA	NA	GCAGAGGATTCTAGAGGCTGGAACTTTGTATTAGTCTTGAACTTCTTGTACATGCTTTGGAAAGAGTGTG	NA
4930528J18Rik	4930528J18Rik	mSQ009649	NA	NA	NA	NA	NA	NA	NA	NA	NA	NA	NA	NA	CGTCTATTTTGCCACATGAAACCAATCCTACCAGGATAACAACAGTTGAGTGGAGCTTGAGTGCCCGAGG	NA
bsid(854647)	Cebpg	XM_485911	0.215222756416637	0.877302220698034	44.8404843316141	0.035327495411104	0.714875468467344	60.6183220669322	0.54768474639144	0.281544477402446	33.1625951990373	-0.00947011801489994	-0.123184256073735	80.4262961052753	TCCCCAACACTACATTTTAGAGTATGAATACCATCTTGACTTACACAGGGTATATGCCTGGATATGGAAG	NA
Prkg2	Prkg2	NM_008926	NA	NA	NA	NA	NA	NA	-0.252106354947069	-0.0188393108545792	59.5631730718897	0.19838195299862	0.133657156979606	84.0566137978484	GAATATTAGTGAGTGGTGCCAGCTACTAAAGAAGGCCAGTCCATCAAATCAGATAATTACATCATTTTTA	NA
1700040A12Rik	1700040A12Rik	mSQ009757	NA	NA	NA	NA	NA	NA	NA	NA	NA	NA	NA	NA	GCGATTTCTATCAATCTCCTCCCTTCCCGGATTCTCGTCAGCCTCTAGCAACAATTATTCCACCTTCAAG	NA
5430425E15Rik	5430425E15Rik	mSQ009841	NA	NA	NA	NA	NA	NA	NA	NA	NA	NA	NA	NA	AATGCGCTGTGATCTGCCTCTCAGTGCCCAATTTCAGAAGTCATCAGGGGTCGTTTTCCCAAAGTATGAG	NA
Gdap1l1	Gdap1l1	NM_144891	NA	NA	NA	NA	NA	NA	NA	NA	NA	NA	NA	NA	CATTTAGCCAACGCCACCACAGACCTCATGAAACTGGACCACGAGGAGGAACCACAGCTCTCTGAGCCCT	NA
Pnpla5	Pnpla5	XM_128189	NA	NA	NA	NA	NA	NA	NA	NA	NA	NA	NA	NA	AGGCTAGGGAAGATTTCTGGGTGGCATACATACCAAAGCCCCTCTGGTCTCTTCTGGGGTCTCAGTTCTT	NA
Mst1r	Mst1r	NM_009074	NA	NA	NA	NA	NA	NA	NA	NA	NA	NA	NA	NA	AAAACCTCCACTCTTTAGCTTTCTGGGGCCACTGAAGGTGGGAAACCGGGCCCATTTGAGCCCCTCGTTC	NA
Utp3	Crlz1	NM_023054	-0.46121046161636	-2.41495996031738	6.79847037160256	-0.210989171024324	-1.0323292704492	58.3065882653403	-1.39046988550148	-0.456895826094917	19.4894480619594	-0.136993955823284	-0.403214665514304	56.5572787775988	CAGGCAAGAGTTGAAGAGAAAGAAGGAAGAAAACAGTGCTGAAGAACAGGCTCTCGAAGAACAAAATGCA	NA
Pik3r3	Pik3r3	NM_181585	0.0128163323756693	0.250556888487686	60.4012447542782	-0.19129793566631	-0.37043482277274	89.1918267438542	1.71286081385753	0.681346197326376	1.12478390282243	0.14331568042325	0.0893563305255723	85.0639880285312	TTTTTTAACCTTCTCCAAGACTTGGAATGGTTGGCAGACTTGCTCCAGATGCAATAAAGACATTGCAGTG	NA
Gpr128	Gpr128	NM_172825	NA	NA	NA	NA	NA	NA	NA	NA	NA	NA	NA	NA	CCTTTGATAGAACGAAGCCAATGCCTTCGATAACCCCGCTGAAACTGCGTGTAAGGATGTACAATATGCT	NA
C530030A11Rik	C530030A11Rik	mSQ010141	NA	NA	NA	NA	NA	NA	NA	NA	NA	NA	NA	NA	TGGCAGGCTCCTCTGGAGCCCTTAGTAATGCAGTACTGATACCCTAGACACATACATTTTGGGGAAAGGT	NA
bsid(852702)	1700021A07Rik	XM_483874	NA	NA	NA	NA	NA	NA	NA	NA	NA	NA	NA	NA	ACTCCAAGGAGCCTCTCTCCACCATCTTCGTCCCTGAACATCCATCTCCCTGTGGGTTGCAAACACAAAC	NA
2900054C01Rik	2900054C01Rik	mSQ010237	-0.081947755746857	-0.47479155650608	60.1514114388248	-0.208273587418425	-1.09567283226105	54.3911545504663	0.970016810021387	0.456419418150166	14.2366214860457	0.23292929680808	0.289073585747574	75.5615486931955	AAATGCAGATTTTGCACTGACTGATGTGACTGCCGGGCTTTCCCAATCTTGAGCACTGTGGTCCTTCTTG	NA
AW551984	AW551984	NM_178737	NA	NA	NA	NA	NA	NA	NA	NA	NA	NA	NA	NA	GACCCAGACCTTCTCCAAATTCAGCTAGCCCAAGACTTCTCCAATGTGATTTCTCTACGTCCATCATCTT	NA
Map3k5	Map3k5	NM_008580	0.172068281949447	1.07962286013083	38.4518827472069	-0.0961508064221242	-0.0819565045642335	89.915372946372	0.73149985008374	0.363729762745048	23.4951912547487	0.44190017488145	0.712746562813887	34.4294549384727	ACACATCACAACCCTCATCTCGAGCCTCAGAGAGTTTGTGAGGTCCACTGACCGAAAAATCATAGCCACT	NA
1700029M20Rik	1700029M20Rik	NM_028688	NA	NA	NA	NA	NA	NA	NA	NA	NA	NA	NA	NA	AGCCAGAAGCCTGATGGGAGAATTCATTAATGCCCTTGCCTGACCCTTGAGAATGAAAAAGGGTCAGGGA	NA
Rap2b	Rap2b	NM_028712	NA	NA	NA	NA	NA	NA	NA	NA	NA	NA	NA	NA	GTGTGGTGCCAAGCCCACCTCCAGGATCTTTTGGGGGACTCCCAACTCACCCATCTCCAGTTAATAATTC	NA
Rell1	AA536743	NM_145923	-0.00240882566830308	0.126141968189227	62.0344550270055	-0.0960424129230846	0.0531686459738391	87.3030945414835	1.26282808237064	0.550787092394698	7.1490598350865	0.27461055315941	0.331534804159866	72.1150914640802	CTGTCCACGACACTAATGATGGATCGCTTCTTGGTGTAAAGGAAAGAGTCACTCGGTTGCCATCTTGATG	NA
Cep152	AI851464	XM_130551	0.18889859928043	1.49048412521256	25.8019662443132	-0.0451628716037709	0.484856887145373	71.0259063268594	0.0765008292340216	0.10988677479345	52.6994031356038	0.0367067982821491	-0.0649452128773625	83.1790822244856	GTGTGCTGCTTCATTCAGTTACTCAGCCCTCTACCTTTATATTTATATGCTGACTTATTTTGGAGTGTTA	NA
C230091D08Rik	C230091D08Rik	mSQ010609	NA	NA	NA	NA	NA	NA	NA	NA	NA	NA	NA	NA	TCGGTACTGTTTTGTACTATATAATGACTTAGAGGTACCAGGATGATGTCCTGGAAACACGGGTCTGATA	NA
Gcnt2	Gcnt2	NM_008105	NA	NA	NA	NA	NA	NA	NA	NA	NA	0.607297338471519	0.539745856887685	51.6062568231324	AAAGGAGCGTAGCATTTGCATAGCAGGGATTGTGCCTGTATCTACTGTGTCCATTTTGTTTTTTCGGATG	NA
Ube2d1	Ube2d1	NM_145420	0.057236987581231	0.2938333144904	59.6920348085026	-0.0176989193623498	0.403438419039159	74.6618453772119	0.210403703141008	0.158926015680395	47.7832634044542	-0.049651423389969	-0.231161207522954	72.8608833201579	GGTTTTATTGTACTTGACTTAACTTTATTGCAATGTGAATTAATTGCACTGTTAGGTAGGAAGGTGTGTG	NA
9230117E20Rik	9230117E20Rik	NM_030061	NA	NA	NA	NA	NA	NA	NA	NA	NA	NA	NA	NA	AGTTTGGGGAAACTTGGTTTCAAACATGAAGGGAAATGCTGATTCTCGAACATCACAATACTGGGTGTGC	NA
Ascc3l1	Ascc3l1	NM_177214	-0.158414234378125	-0.628847346847425	57.050200377003	-0.162011670602238	-0.438633157640877	87.624185654179	-0.552844197062175	-0.133993030401299	55.766156079397	-0.374754092383598	-0.501123929267754	46.5261404755757	ATTCAGATTGAGTCTGAGGCACTGAACCTGAAAACAGGAATGTGGACTAGGTCTGTCAGGCTGAGGTCTG	NA
bsid(851774)	4933416K23	NM_177902	NA	NA	NA	NA	NA	NA	NA	NA	NA	NA	NA	NA	CAGGGACTTTCTCACCTATACAGTGTTCTCATGTCAAATAAGATCATTGTACAAGGTCTTTGTTACATTG	NA
Ipo4	Ipo4	NM_024267	-1.36016659267586	-5.25269607897052	0	-0.343654297289372	-1.37954331332725	37.4403588454876	-3.23456826650438	-1.17702821035792	0	0.0469503621651199	-0.0363080172386713	84.1447225999418	GCTGTTTTAACAGGGGTGTCTCTGGGGCTGGACATCATACTATAATAAAGCAGAGCTGTGACATCATACT	NA
Ppp1r14c	Ppp1r14c	NM_133485	NA	NA	NA	NA	NA	NA	NA	NA	NA	NA	NA	NA	GTTCTCTGCATAGCCGACAATCCCCTAATGAGTCACTTGGACTTACAGTGGGAAATGAACTGACACAGTG	NA
Sh3rf1	Sh3md2	NM_021506	0.208520515848907	1.38193411589344	29.0051676866469	0.0984825865341614	1.00002218095203	49.2447195	0.26474531273244	0.184201140745282	44.9459040916338	-0.02986602014448	-0.19435191225328	75.7553466655603	GACTAAAGAGCACAAAGCAGTTTCATAGAAAGAGCACATCTGTGGACTTCCAGATCTTCAAGAACCGAGC	NA
Echdc1	Echdc1	NM_025855	-0.100761046215135	-0.470940442666854	60.2162127515729	-0.140871874216324	-0.426123621195371	87.9512862364734	-0.576533972576314	-0.148405614537572	54.6656888396318	-0.493785599388734	-1.15923804341657	4.43050777782269	TCACCTTTAAAAAAGCTCTTTAGCCACAAATACCAAAGTGTCCCCATCCCTTTTCCAGACTCAAACAAAT	NA
Orc1l	Orc1l	NM_011015	-0.0501706118364961	-0.218257844746893	63.000489264809	-0.201290113061848	-0.861066244545748	68.580895266713	-0.77670268516789	-0.214521109128888	48.2736101569986	-0.487719479451572	-0.831529514714495	18.3251089061888	AGGACTTCACAAATTTCTGCTTTGTCTCAGAGCTTTATTTTATTTCTTCAGAACATGGAATTACAGCAGA	NA
Fem1a	Fem1a	NM_010192	NA	NA	NA	NA	NA	NA	NA	NA	NA	NA	NA	NA	GTTAAATCTTGATTGTCTGTCTGCCCCAGTGTGTGGTTTTAGGATATAAATGAGAATATAAACTGGACCC	NA
Olfr1239	Olfr1239	NM_146970	NA	NA	NA	NA	NA	NA	NA	NA	NA	NA	NA	NA	TGGTAGTCCTCTTCTTTGTTCCCTGTATTTTTATGTATGTGAGACCTCCATCTACTTTACCCATTGATAA	NA
Acbd6	Acbd6	NM_028250	-0.615232784740897	-3.44232240317286	0	-0.264602634665341	-1.21743691440035	46.9005652523637	-0.451830681173317	-0.0997175773257733	57.8691599934073	0.125546355066429	0.107604513342896	84.73151506479	ACGGCTGCTTGCCAGAAGAGGTGACGGGCTGCAAAGCGGTCTCTCTGCTGCTGCAGCGGCACAGAGCTAG	NA
4930511J11Rik	4930511J11Rik	NM_029070	NA	NA	NA	NA	NA	NA	NA	NA	NA	NA	NA	NA	ATGTGTGTGCTTCTGGTAGTCCGGAAGAGAGGGAGTGTGGAGCCCTTATCACCTGAAATAAACACCAATC	NA
bsid(852923)	Flnb	XM_127565	NA	NA	NA	NA	NA	NA	NA	NA	NA	NA	NA	NA	AAGTCACCGGCCTGCATAAAGTAAGATAAGGCGCCATGGCCGCGGCTTGGTTTTTGGCAGTGTTTGTACA	NA
Epn2	Epn2	NM_010148	NA	NA	NA	NA	NA	NA	0.336800374943167	0.202053876760036	42.8550935234396	0.275299969965261	0.303395040739649	74.443128944498	CATGTGTGTTGCACACGTGCCACCATGCCCTTCTTGATGAATACCCTGAAGGAAGTCACCCAGCTATTTC	NA
Higd2a	2010110M21Rik	NM_025933	-0.12875682133861	-0.578448028228235	58.1698292288246	-0.0824551006464245	0.151877218640114	84.4564765582213	0.231260021382777	0.16264855874556	47.3760438386079	0.160836535194493	0.142092308797482	83.7887116694436	CCTCCGTTTCAGACCGGACCTTATTGTCATTTGGGTGAGGAAGTGGCCGATTTTGTAACTGATTTGCGCT	NA
Dffa	Dffa	NM_010044	0.0795568355838354	0.98696754343404	41.3979408642387	0.00745746920058557	0.74687638491171	59.2212188738174	-0.65770804178923	-0.18331358101703	51.5331646258576	-0.183761618431839	-0.503181968326855	46.3175802433179	CTCAGTGGTGTAAAGCTGTTACCACTGTGAAACTCCGTTCCATTTTCTAATATGTTTTGCCAGCAGGGGT	NA
Spink2	Spink2	NM_183284	NA	NA	NA	NA	NA	NA	NA	NA	NA	NA	NA	NA	CAGTTTAGTTCAACTTATGACCCAGGCGACTTTTGCATCGCTTTATTTCATTGGAATAAAATGAGCATTG	NA
Ccdc122	4933415L06Rik	NM_175369	NA	NA	NA	NA	NA	NA	NA	NA	NA	NA	NA	NA	GCTTTCCTGAATGCTTGTTTATAACTGTTGAATTCACTATCTTACAAATTAAAAATTTGGAAGAAACAAT	NA
Olfr1396	Olfr1396	NM_146337	NA	NA	NA	NA	NA	NA	NA	NA	NA	NA	NA	NA	CCACTTCGCTATCCTGTCCTCATGAATCAGAAGGTCTGTCTGCAGATCATTGGGAGCTCTTGGGCCTTTG	NA
2010107C10Rik	2010107C10Rik	mSQ011665	NA	NA	NA	NA	NA	NA	NA	NA	NA	NA	NA	NA	ATCATCTCAAGGTGGAAATACATTAAGTTGGGTATTAAGCTGAGTCCAAATATTCATTTTTAAAAAGCCC	NA
Hes7	Hes7	NM_033041	NA	NA	NA	NA	NA	NA	NA	NA	NA	NA	NA	NA	CACCGCCTTACAGACAAGACGGGGCGCCCAAGGCCCCGTCACTCCCACCGCCCGCGTTTTGGAGACCTTG	NA
bsid(853889)	4833447P13Rik	XM_485812	NA	NA	NA	NA	NA	NA	NA	NA	NA	NA	NA	NA	AATTCCTACTTTTTATTTGTTCCAAATATACTCCCAGGCTTTAACATTATCCCTATCTGGCTGTATCTGG	NA
C530050I23Rik	C530050I23Rik	mSQ011773	NA	NA	NA	NA	NA	NA	NA	NA	NA	NA	NA	NA	TACATTGGAAATGTGTAGACAAGCTGTACTCAAGCGGATGTGTGTGCTTTTACCGTCGCAAAGGGAATTG	NA
A430085C19	A430085C19	mSQ011857	NA	NA	NA	NA	NA	NA	NA	NA	NA	NA	NA	NA	CACTTTCATTTTGCAATGTGTCATCTGGGGTAGCTTAAAAATCCACGTCCCTCTACCGAAGCGTCCTGTG	NA
Klk1b4	Ngfa	mSQ011869	NA	NA	NA	NA	NA	NA	NA	NA	NA	NA	NA	NA	CATGTGGTGAGCCCACTGAGCCAAGTGTCTACACCAAACTTATTAAGTTCAGCTCCTGGATAAGAGAAAC	NA
2810025M15Rik	2810025M15Rik	NM_027274	-0.388366035622156	-2.07373692003219	13.4646122165997	-0.268448887542632	-1.34122724153911	39.5955591908566	-0.0249761414420471	0.0671315393081892	56.1009303716427	-0.0560510288129499	-0.205345753125624	74.921551089217	GTGGGTCCTAGATTTACAACATCACTTCTGCTGTCACAGTCAAACCGGCCATCAGGAGACTGAAGGAAAT	NA
C230086A09Rik	C230086A09Rik	XM_484441	-0.269517883030884	-1.31926731085789	35.6310730523416	-0.216306018336499	-0.83226642865209	70.2255741363087	NA	NA	NA	NA	NA	NA	GGAACTTACTCGATAGCAAAGATTATGAAGATTATAAGGTACATACTAATATGTAATAATTTGGGTGAAC	NA
bsid(854551)	Dpm3	XM_130951	-0.0338747471096465	-0.000345647064550765	63.0239537284563	-0.0485219686310262	0.322319225487084	78.1199143358606	-0.74123921036529	-0.204946568358988	49.3125418110011	-0.158104673086228	-0.360220369555992	60.9078808866618	ATTTCACGACTGCGAGGACGCTGCCCGAGAGCTGCAGAGCCAGATCGTGGAGGCCCGAGCTGATTTAGCA	NA
4930443G03Rik	4930443G03Rik	mSQ012061	NA	NA	NA	NA	NA	NA	NA	NA	NA	NA	NA	NA	TCTCTCTTCCCTGAGCAAATAATTGGAGGGTTCAGTGCGTTCCTAGTCAGACGACCAGTGGTACTCTTCA	NA
Il15	Il15	NM_008357	NA	NA	NA	NA	NA	NA	NA	NA	NA	NA	NA	NA	AATAAGACATTTTCCTAGTGAGAAGATAATTGATCTTGATTGTTCCGTTGCTTATCTACTCAGTGAGACA	NA
Olfr557	Olfr557	NM_146361	NA	NA	NA	NA	NA	NA	NA	NA	NA	NA	NA	NA	GTCGTTTATGGGCTCTTCATCATCCTATCAGTCATGGGTGTGGACTCCCTCTTCATTGGCTTTTCCTATA	NA
LOC73317	1700031F10Rik	mSQ012241	NA	NA	NA	NA	NA	NA	NA	NA	NA	NA	NA	NA	AACGAAGCAGATGAAAAGGTGGAGCGGCTGCCCCCACCATGGCCCAGAGTATTGAAAGATGACAAGGCTT	NA
4930555M17Rik	4930555M17Rik	mSQ012253	NA	NA	NA	NA	NA	NA	NA	NA	NA	NA	NA	NA	GAACAACATTCAAGACTATATCCTGAGACTAATACTGTATGATTTGGAAAGATTTCTAAATTTAAAGAGC	NA
Slc38a2	Slc38a2	NM_175121	-0.146963591025974	-0.694257421338161	55.457508035773	-0.332503364386177	-1.44609824928741	33.8512763948317	-0.705099488072944	-0.190560923020831	50.8103374424353	-0.24838903350135	-0.512833218204289	45.3423683752448	ATGCTACACCGGTTTCAATGAAACAATGTATGTTTGTTTTAACTGAACTAAAATAAATACATGATTAATC	NA
Glra4	Glra4	NM_010297	NA	NA	NA	NA	NA	NA	NA	NA	NA	NA	NA	NA	GAAGACATCATAAGAGAGAGCCGCTTCTATTTTCGTGGCTATGGCCTAGGACACTGCTTACAAGCAAGGG	NA
Gbp6	9830147J24Rik	NM_145545	-0.206180990146464	-1.3648450663738	34.0838577796163	-0.228266219232078	-1.46761017438173	32.7373226430738	-2.2091639558633	-0.750234491395085	0.56426856099134	-0.27719259568679	-0.542142455968406	42.4139652421655	CTCTAAGTATAGCTTTCCCCCACCTCCCTGAGACTTACTTTTGAAGTCCATCTCACTTTAATTTCATTTA	NA
Wnt6	Wnt6	NM_009526	-0.205269198773	-1.35563934619912	34.395478079508	-0.173986423947299	-0.57062227079911	83.1644954200556	-0.259717057274513	-0.0213510121798942	59.5852042504172	0.60808680860546	0.690532881236373	36.4963470071402	GCCAGGAACTTGGGGTTTACACCAGCCCACGAAAGCCCGGGGGAACATTCCCCTGAAAGGCCCTTTGCTA	NA
5830434F19Rik	5830434F19Rik	mSQ012529	NA	NA	NA	NA	NA	NA	NA	NA	NA	NA	NA	NA	GTATAGTGCCTATAGTTTGGTATCACAGACGCCTTCCTTATCTTCCAATTCAGAGCCCCTTCTTCTAGGC	NA
1700030M09Rik	1700030M09Rik	mSQ012541	NA	NA	NA	NA	NA	NA	NA	NA	NA	NA	NA	NA	AAGGAATGGTCAGATTGACAGACGGTGCCTGTAGATGGGAGAGCTAACGTAGGAGGTAGACTACATCAGT	NA
5330423I11Rik	5330423I11Rik	mSQ012625	NA	NA	NA	NA	NA	NA	NA	NA	NA	NA	NA	NA	CTTAGATGGGGATCTAAAGTCCAGAAAGCAAATAACCGCCTTGATTCCTTTGAGGGGTGCTCTGTTGGGT	NA
Tcfeb	Tcfeb	NM_011549	0.0464030795573448	0.453789257445176	56.5042452234681	-0.0203077190448807	0.412917406757462	74.2453089187336	0.285905897159559	0.187179245713609	44.6014645012416	0.258886278373139	0.323977479436236	72.756452824363	GACAGAGCACGGCTCCCCATTCCCCAACCTGTCCAAGAAGGATCTGGACTTAATGCTCCTAGATGACTCC	NA
bsid(852926)	Tm7sf4	XM_128030	NA	NA	NA	NA	NA	NA	NA	NA	NA	NA	NA	NA	ATGCCAAATAGCCCCTAGGTAAATAGTTTCAGAGTCTGTCTTCCAAACAAAACACAGTATCTAAACTGTG	NA
Gss	Gss	NM_008180	-0.159972499997511	-1.10056245170898	43.080318352657	-0.153299446118716	-0.698264566374924	77.3848360242165	-0.47442261429786	-0.107949143737739	57.4330846256553	-0.1479924675361	-0.394830719450716	57.4126103998084	AGTGCGGCGCAGACGGCTCCAAAGCCCTGAAACAGATCGAGATCAACACTATCTCTGCCAGCTTTGGGGG	NA
Crisp2	Crisp2	NM_009420	NA	NA	NA	NA	NA	NA	NA	NA	NA	NA	NA	NA	GCTGCTTTAAATATAGTGAACTGAATCAAGTGGAGAATTTTGAAAGTTGCACCATATCAGGTCATTCACC	NA
Rpusd1	2310051D06Rik	NM_028009	-0.0566610571444316	-0.279201578438527	62.596314481447	-0.117770599757246	-0.245389116430597	90.6702636769441	0.172647998226596	0.147541219964401	49.0025161061291	0.09360592259959	0.0495029279035196	85.3769023033231	ATTAGCCTACCTGGACTTGGGTCACCTGCAGCCCCCAACCTGTCTCTTGCTGCCCGCCACTGTCATGTGC	NA
bsid(853355)	Mll3	XM_355579	0.149405067904909	0.908031925191782	43.8837922637459	-0.176130549504677	-0.594427091160811	82.1836329616777	0.637034507120112	0.315854143072884	29.0177006024444	0.466066144926648	0.615219557164141	43.8534763524646	ACAATCCTTTCAGTGAAAGTTTTCAAGAGCGAGAGAGGAAGGAACGCTTACGAGAACAGCAGGAAAGACA	NA
Alkbh2	AU016977	NM_175016	-0.208257366188216	-1.02733848929298	45.5211416187909	-0.102767690887604	-0.0033456824720015	88.5914163152051	-1.00727637698358	-0.32704171043999	34.6612442895621	-0.21418622164999	-0.624815422754551	34.5229012637548	TGCAGAGACTTCATTTTCCGGCACAAAGACTCTCGAGGGAAGAGGCCCCGGAGGACAGTGGAGGTGGTCA	NA
Rab8b	Rab8b	NM_173413	0.0671628263544561	0.61424630602795	52.5285034918819	-0.0451983851878805	0.368331358897978	76.1838887563927	-0.693328616871472	-0.186542835837673	51.2138629728569	-0.214869128067148	-0.458434145823947	50.8882868249568	GTTCATTCCTGTGGCCTTACGGATGGGTTTGTCTTGACTGTTTGCAACTGATGCTGCAGTTCCCTTAATG	NA
Mrc2	Mrc2	NM_008626	NA	NA	NA	NA	NA	NA	-0.0791353834776434	0.0453172413977425	57.4443253247439	-0.0842138009610904	-0.211177361744473	74.468365205192	GCCAGTCCCCGTGTCCCAGTGCAGGACGATGTGAACAAAAACTCAAAGCGGACCCTCTATTGTAGTTCTT	NA
D530034E23Rik	D530034E23Rik	mSQ013105	NA	NA	NA	NA	NA	NA	NA	NA	NA	NA	NA	NA	AGGCTACCTATGTATGGATTTTTAGATTATAATCCTATTGTTGTAAGTTTTAAGCTAAATTTTATTATAG	NA
2610024M03Rik	2610024M03Rik	mSQ013117	NA	NA	NA	NA	NA	NA	NA	NA	NA	NA	NA	NA	CGTGGGAAAGCCCCTCACTGGTCCGCAGGTTCTGGTTACAGAAAAGTAAATGACGCATCATCAAAACTAA	NA
Mmp12	Mmp12	NM_008605	NA	NA	NA	NA	NA	NA	NA	NA	NA	NA	NA	NA	GCCTGCCAATCAAAAGCCACAGATGACCCTCCTTGTCTACATTTTCAGCTAAGCTTCACAAGCTAGAACA	NA
Il13ra2	Il13ra2	NM_008356	NA	NA	NA	NA	NA	NA	NA	NA	NA	NA	NA	NA	AACAAAGAAGTGTGTGCTTATGAAGATACCCTCTGTTAAACCACCAATTTCTTGACATAGAGCCAGCCAG	NA
2900035J10Rik	2900035J10Rik	mSQ013297	NA	NA	NA	NA	NA	NA	NA	NA	NA	NA	NA	NA	CCAGGGAATCAAGCCATTGTATTATTAATGATTCTCTGGCAATGTTCTGATTAAAACAGCAATTTTAATA	NA
4930564B12Rik	4930564B12Rik	mSQ013309	NA	NA	NA	NA	NA	NA	NA	NA	NA	NA	NA	NA	GAGGTTGCCCTCCATTCCTCCCGAAGGCGTACAGCTCCCCAGTTCCTATGAAAACCCTCACATCTAAGCC	NA
A630040H13Rik	A630040H13Rik	mSQ013393	-0.168463673503997	-0.459137311032066	60.41071754603	-0.149978498739184	0.0123252140727042	88.2610763129862	-0.10386507769384	0.0351575472191622	57.9693004930702	-0.18979850135488	-0.318224710407395	65.0319119730703	TTTCTCTGGTCTCTTGCCCCATAGTCAGTAAGTCTTTATACTGAAAATGTGCTAAATTACATTCTAGGGG	NA
4930554G24Rik	4930554G24Rik	mSQ013405	NA	NA	NA	NA	NA	NA	NA	NA	NA	NA	NA	NA	TATGTTTTGATGAAAGAACGCCATGTTGGTTTCTCTACAAAGATTAGTGATGACTGCATTGATCCAAGAA	NA
Cdc42se2	Cdc42se2	NM_178626	-0.0549471938697843	-0.28203266783447	62.5733682846738	-0.0708600528525252	0.0438601727974962	87.5334592572674	-0.510072567025191	-0.120741628709487	56.667644645752	-0.360265787067515	-0.78409195773735	21.5253651386091	AGTGACTTGTGCTCAGCACCAGAAGACAAGATGGACGTATTTTTATAATCTAAGCATACTTTTTTTGTAC	NA
Chd1	Chd1	NM_007690	-0.0326639783744163	-0.0792986773138732	63.2738672314428	-0.201621556979332	-0.833688100168028	70.1451373854785	-1.00441398436239	-0.314133986253168	36.2768278669534	-0.589605108628021	-1.1918138631022	3.71851944914033	CTTATCTCAGTACCATGATCATCACAAGGACCGCCATCAGGGAGATTCTTATAAAAAGAGTGACTCTCGG	NA
Cdrt4	1700019I23Rik	NM_025496	NA	NA	NA	NA	NA	NA	NA	NA	NA	NA	NA	NA	GTCAGAGAGGGGCCCACATCAAACTACAACAAGATCATTTTCTCCAAGAGGCCTGCGATGAGGAAACTTC	NA
Lgi1	Lgi1	NM_020278	NA	NA	NA	NA	NA	NA	NA	NA	NA	NA	NA	NA	CCTTTTCCTTTGTTCTAATAAGCAACATCATCATATGCTGCTGGAGGACGCCTGCACTGTACAGTCGGAG	NA
1810034E14Rik	1810034E14Rik	mSQ013681	NA	NA	NA	NA	NA	NA	NA	NA	NA	NA	NA	NA	TTATTTCATCTTTGACACACTGGAGAATCGGGGCTCCAGAAGGTTGTGAACAATCAGTCCAAGTGACTGG	NA
Olfr393	Olfr393	NM_147008	NA	NA	NA	NA	NA	NA	NA	NA	NA	NA	NA	NA	GATGATACTTATTTTTGGAGGACTCATCTTTATTATTCCATTCCTCCTAATTGTTATATCCTATGCAAGG	NA
Amacr	Amacr	NM_008537	NA	NA	NA	NA	NA	NA	NA	NA	NA	NA	NA	NA	CCCAACCCTGCTTGTCTCCCGCCCAACGGTTTGTTTCGATTCTGTTTGTCTTGACTTTGAATACCATTGT	NA
Ptbp2	Ptbp2	NM_019550	-0.0625947350940078	-0.129583053020473	63.279762481728	-0.218172077080213	-0.370647316542785	89.1877668403989	0.168422194470643	0.136587880641216	50.1347878582763	0.10076898150061	0.0459911118593947	85.3772189499866	CACTCCACTGTGCTTCTGAGTTCATGTTTACTCTGCCAGGGTGGGAAAGGAGTAATACTATCACAATCCT	NA
Cops4	Cops4	NM_012001	-0.256192864683291	-1.29127722206125	36.5855322195958	-0.211972656968152	-1.25780685714294	44.4701999435665	-0.70541401974867	-0.197705002242126	50.0765331197972	-0.255936884977633	-0.59946313148208	36.8752728389647	TACAACGTAGATTATAAGCTGGAGACTTACCTGAAGATTGCAAGGCTATACCTGGAGGATGACGATCCCG	NA
Sil1	1810057E01Rik	NM_030749	-0.40589646654924	-2.7192709524366	2.6705112359745	-0.162374702656754	-0.74775359291439	74.8470870716627	-0.562150018900867	-0.144820368075087	54.9508010024252	0.28223038835878	0.425528461526556	63.3396987380114	ACTAGGGCGTCTCCAAGCAGAGTACCAAGCCCTGGCCTCCCTGGAGCTCCAAGAAGGCGAAGATGATGGC	NA
AU044581	AU044581	mSQ013969	NA	NA	NA	NA	NA	NA	NA	NA	NA	NA	NA	NA	TGAATCTTCAAGTCATGAATGTAACCAGCGCACAATCCTTCTCTATGGAGTCGGAAAAGAGCGTGATGAA	NA
Rasgrp4	Rasgrp4	NM_145149	NA	NA	NA	NA	NA	NA	NA	NA	NA	NA	NA	NA	CAAGTTGAAGCAGAAACAAAATCTCAGAAGGGGTTGACCATGTGAGAACTAGAGCCTGGCCGACAATCAC	NA
Naaa	Asahl	NM_025972	-0.0706408268065408	-0.398532685252726	61.3109086704318	-0.145582429559099	-0.590523021565473	82.3478206602788	-1.693767210543	-0.59168845079143	7.95854424735235	-0.20715955402288	-0.542983605654655	42.3307551636377	CTTTCTTACTACTTTTGAAAAATATATGACACCAAATAATATCCTGTCATCGTTTGTTAATAAAATGTCA	NA
Rtn4rl2	Rtn4rl2	NM_199223	-0.032009929830174	-0.0361301215673575	63.1733172113463	NA	NA	NA	NA	NA	NA	NA	NA	NA	ACCGCGCGGCTTTCCACGGCCTCAGCCGCCTCACCATCCTCTACCTGTTCAACAACAGCCTGGCCTCGCT	NA
Auh	Auh	NM_016709	0.0899413506544283	0.860776095320993	45.3516200813774	-0.0638869838785609	0.177433886998679	83.6090688984147	0.38286027913946	0.229854309946808	39.5029911569779	0.731474769952506	1.33002216535703	2.9144831422702	AGATTTATAAAGCTAGCAATGTCCGTGGTCAAAACACGTAAAAATTAGGTATATGTTTTTAATATTTCCC	NA
Snai1	Snai1	NM_011427	NA	NA	NA	-0.14268281118915	-0.606035639320103	81.6879301747133	0.0856907272342866	0.106474515467434	53.0047666373459	0.0859773886915498	0.0246288869225159	85.2847787449343	AAGAGTCTGGCTGCTCCGGAGGCCCTCGCTGACCCTGCTACCTCCCCATCCTCGCTGGCATCTTCCCGGA	NA
Kel	Kel	NM_032540	NA	NA	NA	NA	NA	NA	NA	NA	NA	NA	NA	NA	CCCTCACAGTCCTCCAAGCCTTCGAGTCCATGGGCCCCTGAGCAATACTCCAGATTTTGCCAAACATTTT	NA
bsid(853358)	D130084M03Rik	XM_484644	NA	NA	NA	NA	NA	NA	NA	NA	NA	NA	NA	NA	CATCTGGCAACCTGGCCCAGTGTCTTGGGCTAAGTGGACACAAAAGAGAGGGGAGCACAGTCAGTAGATA	NA
Klk4	Klk4	NM_019928	NA	NA	NA	NA	NA	NA	NA	NA	NA	NA	NA	NA	AAGGATTCAGACCACAATACCCTCTTTCAGATTCAGGGATCCATGCCACAACCTCCTCCCTGGAACACAG	NA
A730081D07Rik	A730081D07Rik	mSQ014365	NA	NA	NA	NA	NA	NA	NA	NA	NA	NA	NA	NA	TTCCTACTGATCATGAACCATCCTAAGGCTTGCTACATCATCTGCAAGATGCAGGTCCTCATGTGGCCCA	NA
Zfp112	Zfp112	NM_021307	NA	NA	NA	NA	NA	NA	NA	NA	NA	NA	NA	NA	GGACCTTCAGGAATATTTTCATCTGCAATAACCACAGTTTGGCTAGTTAGCATCCCCTTGTCTTGTCCTA	NA
2410018G20Rik	2410018G20Rik	NM_029354	-0.264584800474707	-1.37594459788654	33.7088359890688	-0.155783511043275	-0.648311087113056	79.7920374807179	-0.915463045955643	-0.22376959955273	47.2416956638847	-0.952430501854435	-0.867433457123983	16.1154725373693	GCTATCCACCTTCACTCCTCAAACCCTTCTGAGGAGCTGAATGTCTGTAGCTTTTTGATACTATTAAAAA	NA
Mfsd7	4732482E20Rik	NM_172883	NA	NA	NA	NA	NA	NA	NA	NA	NA	NA	NA	NA	CAGAGGGCGGTGAGCTGGTCTGAGTAGAGTAGGGAACATATTCTCTGCAATGAACACTCATGGGAAAGTT	NA
Slc25a13	Slc25a13	NM_015829	NA	NA	NA	NA	NA	NA	0.240383494250227	0.16257760965129	47.3838425150842	NA	NA	NA	CTTCCACATCTGTCCCATTTAAATTCAGGTCAATGCTTCCTATATTAAATGCAATCATTCATTTTTCTGG	NA
Rpusd2	4921503C21Rik	NM_173450	-0.0735006773014503	-0.26801655091118	62.683357772152	-0.157639534133132	-0.557648148412365	83.6781779470496	-2.58145280491263	-0.944998847430226	0	-0.471718253360884	-1.06091026504203	7.22453970214507	ACAGTGGAATATACTCTTTTTGTTGTGTTGTTTATTATTTATTCTGGACATAAAATCTTAACAAAAGAAT	NA
Phf1	Phf1	NM_009343	-0.128975571814363	-0.381259936129856	61.5371146669485	-0.130049767942319	0.0726374232117	86.7990684124677	0.35337866436081	0.211311032604575	41.7495019979078	0.20022120938647	0.212689781119413	80.640694366202	ATGTTATTTTGTTACAGCTTTTGAGATAATTTTTTAAGACTATTTAACCCCTGGGATTAGAGATTGGGGG	NA
G6pc3	G6pc3	NM_175935	-0.354479642637111	-2.17854642950995	11.176600319561	-0.098620958565248	-0.0699382271329791	89.7503594863382	-1.65554238726181	-0.584542486442146	8.4420542995633	0.05580403149711	-0.026665549266607	84.4094862523033	CTGGCTAATGAGCCCCCGGGTACCCATGGAGCGGGAGCTTAGCTTTTATGGGTTGACTGCTCTGGCCCTC	NA
Cmtm8	Cklfsf8	NM_027294	-0.0834784512046336	-0.325910993138479	62.170644702919	-0.0161989297734411	0.613281907786151	65.1719252112938	0.384955608658213	0.231730147975097	39.2739547977812	0.42497607018436	0.626641810335084	42.7073867208789	CTTTAATGGCAGTGCCTTCGTCTTGTACTTCTCAGCTGCCATAGTGGACGCATCTTCTGTCTCCCCAGAG	NA
Gpr82	Gpr82	NM_175669	NA	NA	NA	NA	NA	NA	NA	NA	NA	NA	NA	NA	CATCTAACTGCATGAATAATGCAGTGTGAAGTCAATTTGGTATTATTTGGCTCATTTTACTGGGAAAGGC	NA
Txk	Txk	NM_013698	NA	NA	NA	NA	NA	NA	NA	NA	NA	NA	NA	NA	CATGAAATGAAGAAATCTTTTCAACAGTTTCATGTTTGGGGCTGTATAAATGTTTATAGGAAACATAGCT	NA
Bambi	Bambi	NM_026505	NA	NA	NA	NA	NA	NA	NA	NA	NA	NA	NA	NA	CGCCCTTGGAGGCTGGATTCATTCTACACAGTCACCACCATCAGTTAAAACATGCCTATAGGTGCTTCCA	NA
Tbc1d21	1700095K08Rik	XM_134945	NA	NA	NA	NA	NA	NA	NA	NA	NA	NA	NA	NA	ATGGACTGGATGAATGCAACTCTTCAACTATGGGGTCAAGATCAAGTCCTATAAGTACTGGGGTGAGGAT	NA
1700072N11Rik	1700072N11Rik	mSQ015037	-0.201302273034795	-0.280029087308044	62.589645637657	-0.273685517080406	-0.0672920840239799	89.712160538665	-0.636168939586852	-0.162241634808185	53.4983251308697	-0.257065328114396	-0.527928908368559	43.8273619260192	GGACGTATAAATACTCGCGCCCGCGCTGGGCCGTCCCGCTTGTGTCCAGGAACCCGTGGCGACGTTGGCG	NA
9630041C05	9630041C05	mSQ015121	NA	NA	NA	NA	NA	NA	NA	NA	NA	NA	NA	NA	GATAACGGCGGCGTTTCTCTTGCCTGGGCGAGCTTACCAGCGTGTTGGTGTTCTGTGGTGCCTTTGCATT	NA
Metrnl	BC019776	NM_144797	NA	NA	NA	NA	NA	NA	NA	NA	NA	NA	NA	NA	TTGACCCTGAGTTTCCCCAAATGCACACATCAAATCCCTGAATACCAAGGGACTAACCTACTTAATGGCC	NA
Nalp2	Nalp2	NM_177690	NA	NA	NA	NA	NA	NA	NA	NA	NA	NA	NA	NA	CCCAGATCTATGTATAAAACTCACAAATGTCATTAAACAGGAATAAATGTAAAACATTCGTATCACTGGT	NA
bsid(852350)	4931400O07Rik	XM_135884	NA	NA	NA	NA	NA	NA	NA	NA	NA	NA	NA	NA	CTGCATCCTCTCCCCAAAATTGAGAGCAGTAGTTATTTTGTTTTTTGTAATGAGATCAAATAGTATACCA	NA
Muc19	Muc19	NM_207243	NA	NA	NA	NA	NA	NA	NA	NA	NA	NA	NA	NA	ACCCACATGCAAAGATGGAGAGAAACTAATGAAGTTTAAATCGAATGATTCCTGCTGTGAGATTGGCCAC	NA
H47	H47	NM_024439	-0.00172218505656515	0.109026942366825	62.2092725827863	-0.0105116701152446	0.501194881955543	70.2844004575766	-1.28856647351847	-0.436641292064173	21.6431774508022	-0.658150947998089	-1.4176527241935	1.01113428171319	CTTACGCACACTTTCACAGTGACTGGCCAAGGAGAGGTGGGGCTTTTCTCTGTTCTAAACTACTTGTACT	NA
Tnfsf9	Tnfsf9	NM_009404	-0.189578241138564	-1.05442623673998	44.6241912700399	-0.10597083366634	0.00872487947924148	88.3388390458714	-0.580733189660517	-0.145552725265399	54.8931638144604	0.14920947857463	0.140522763859539	83.8403650881553	TACCCGAGAGAATAATGCAGACCAGGTCACCCCTGTTTCCCACATTGGCTGCCCCAACACTACACAACAG	NA
Paqr6	Paqr6	mSQ015421	NA	NA	NA	NA	NA	NA	NA	NA	NA	NA	NA	NA	CCCACAAGCTCTGCCTTAGACTGTGTTCTCAGCTCCTTCCAGATGACTAATGAGACGGTCAACATCTGGA	NA
Wrnip1	Wrnip1	NM_030215	-0.00600783359468706	0.100035566715547	62.2960815725077	-0.115215323011149	-0.265766190734005	90.554576768804	-0.314994085282937	-0.0453122278004651	59.5524855320656	-0.197470109870739	-0.509528687987992	45.6757313963269	GTATATTCTGGGTAGTTACAATTGGTACAAGAAAATGTAATTGTGATTTAATACTGCATAGTGATTTGGG	NA
Gkn2	1810036H07Rik	NM_025467	NA	NA	NA	NA	NA	NA	NA	NA	NA	NA	NA	NA	CTCCATCTGTGGAGGAATTCACCTTTAAGATGGTCCATCAACTGGCTTCATCTTTTCAAAGAAATATACC	NA
2610209N15Rik::Dhrs13	2610209N15Rik	NM_183286	-0.161135325263035	-0.760214728862786	53.7070324666915	-0.0205628881975272	0.66579809985256	62.7996082450785	-1.71271622255358	-0.578402726593604	8.8687007318408	0.30634203228307	0.399727597494825	65.8717954263186	CTGACTGAATTCAGCCCTTGGCAACTTTCTAGCTAGGTAGTGAATTTACCCCCATTTTTATGGAGGCGGA	NA
Angpt4	Agpt4	NM_009641	NA	NA	NA	NA	NA	NA	0.0431245036863102	0.0835362102418	54.9091563172433	NA	NA	NA	ATGGCATCTACTATTCAGTTCATCAGCACTTGCACAAGATCAATGGCATCCGCTGGCACTACTTCCGAGG	NA
A530053G22Rik	A530053G22Rik	NM_177329	NA	NA	NA	NA	NA	NA	NA	NA	NA	NA	NA	NA	ATTTCAAAATTTAATAGCTACAATTGTATAAAACTCTTAAAGATATCAGGTATTTCAATTACTTTTCTTT	NA
Commd10	Commd10	NM_178377	0.196513212136235	1.45029610298699	26.9706384890986	0.049858268214176	0.96062339816259	50.6510112263542	-0.105363837492528	0.0347243305368285	57.9902005149069	-0.068072737772366	-0.228007635296863	73.1199807984685	TTTCAGGGATCAGGGAAGGTCTGTAGGCAGAAGGTATGATGGTGCCCTAGCAGAGTATGAAACCTTACTC	NA
Fem1b	Fem1b	NM_010193	-0.10810258863363	-0.640815547855924	56.7702473697142	-0.103687378568976	-0.152442390942541	90.5926817431635	-0.510916663428413	-0.125282799357464	56.3709236971506	0.00139012677573003	-0.144940262559646	79.141580213527	AATCTGGCCTTAACCTACTGGCAGGACCCTGTCCTTTGTAATGTTCACCGCACCCTGCAGTCCTTGGTGC	NA
bsid(854560)	2410124H12Rik	XM_128328	NA	NA	NA	NA	NA	NA	NA	NA	NA	NA	NA	NA	GCTTCCACTTCAGTCTCAGGAACCAGCGTGGCGTGAAGGCACTACTGCTTCAATGTCCTGTGTCTCCCCA	NA
4933431I19Rik	4933431I19Rik	mSQ015889	NA	NA	NA	NA	NA	NA	NA	NA	NA	NA	NA	NA	CCTTACCTGGTTTCTTCTTGATAGTCTTCCCAGGAATGTATCTGAGGGAATCTCTATAGATGCTTCTATT	NA
1500002O10Rik	1500002O10Rik	mSQ015901	NA	NA	NA	NA	NA	NA	NA	NA	NA	NA	NA	NA	TGCTAACACCTCTTAGGGAAGGAATCACCTTAACAGCACATGAGGGGACCTTACACATTCCTTACCCACG	NA
Tyrobp	Tyrobp	NM_011662	NA	NA	NA	NA	NA	NA	0.208154054953783	0.15605672016683	48.0943529515965	-0.0797767014745903	-0.215655599170566	74.1153682574656	GGGTCAGAGACCAGAAGTATACAGTGACCTCAACACACAGAGGCAATATTACAGATGAGCCCACTCTATG	NA
Spata5	Spata5	NM_021343	-0.431256195581591	-3.42686737320357	0	-0.112121565210196	-0.308397186410196	90.1539181914272	-1.72861979939741	-0.617812659534978	6.30877413433602	-0.321325974068	-0.848924208582328	17.2316052221493	GTCACTGAGACGCTTTTATGAAGATTACCAAGAAAAGAGTGGACTACACACAGTCTAAAAAATACTTATG	NA
Hspa12a	Hspa12a	NM_175199	NA	NA	NA	NA	NA	NA	NA	NA	NA	NA	NA	NA	GCTGCGCAGTACGTATGCCGGGGAATGGCTTAAGTGGATGGCTAGTATAAAAGTTGATGGCCATAATATC	NA
5730409K12Rik	5730409K12Rik	mSQ016093	NA	NA	NA	NA	NA	NA	0.221290011660723	0.158631662629307	47.8152906308559	-0.08527793772936	-0.216008445357461	74.0873738599344	ATGGCCCACCTGCTTCACTCCGACTCTACCACTAGACAAGGGTTTTTCAGAAAATGGCGACACAAACACC	NA
Serpinb9c	Serpinb9c	NM_011453	0.0716618658780125	0.576370124073568	53.5280152835627	-0.0337185723621649	0.518503703590205	69.4963807711039	NA	NA	NA	NA	NA	NA	ATAAATGTCAGACTCACTGCACAAACTATGCCAACTATATACACTGCTTTCCTGGCATATGAATCTTGCC	NA
2410004B18Rik	2410004B18Rik	NM_025555	0.042391523357575	0.381910986052318	58.041905483423	-0.0748489060346529	0.228713954495365	81.7895804671821	-0.974978671544986	-0.309963850329029	36.799033369397	-0.284753779273325	-0.665262672956431	30.9138324584306	TTGCCCTGTGACGTTTTGATTCACAGTGGGGATTAGCATGTAGGGAGAGCCTCCCATGCTCGGGTGCCTT	NA
AW536289	AW536289	mSQ016273	NA	NA	NA	NA	NA	NA	NA	NA	NA	NA	NA	NA	GGGTTGGCCTCAATGTACACCGTGCTGAGTATGGACAGAAGAAAATGAGCAAATGACTGTGAAATGGGCT	NA
Magmas	Magmas	NM_025571	-0.291189256853339	-0.881544311434919	50.1707492475002	-0.139905979500782	-0.0688011213982862	89.7340266256354	-0.650134252157072	-0.171440983415294	52.6666619301011	-0.128667870552777	-0.369828140984472	59.9444934878347	ACTCCGAATACAAGCCCAGGAAGACAGAGAGAAAGGGCAGAAGCCCAAAACGTGACTGCTGGGCTCTCCA	NA
Fbn1	Fbn1	NM_007993	NA	NA	NA	NA	NA	NA	0.313407957934154	0.197763085224096	43.3629875897315	0.19798003719836	0.200079967011364	81.3182626187246	GTTTACACCTTGGTTTTATGTTCTTGTGTGGATTAAGGCTGGAGGGGCCTTTCTGGAGGTGAAATAAAGT	NA
Mfap4	Mfap4	NM_029568	NA	NA	NA	NA	NA	NA	NA	NA	NA	NA	NA	NA	GGCTACCCTCGACAGAGTCATGCAGCACCTGTGGCATTGCCAATCAGCTCTTGCACACTGCCACACCCCA	NA
Ostf1	Ostf1	NM_017375	0.0340742695026633	0.355558292164188	58.5636326091028	-0.0435567835086963	0.323453861738479	78.0730896156258	-0.427697839009838	-0.0908686633659245	58.28709986176	-0.10784947529471	-0.345337222758785	62.3872239309526	CTGGGAGACACAGCTCTGCACGCGGCTGCCTGGAAGGGTTATGCAGACATTGTCCAGTTGCTACTGGCAA	NA
Txndc11	2810408E11Rik	NM_029582	0.0218560497096817	0.284542791521709	59.8501183405956	-0.070209553597732	0.293533112180964	79.290591086251	0.33913617072351	0.205480255022392	42.447364864829	0.00153244987740986	-0.111459030821351	81.0623135806292	GCACCGCCTGCTGCGCCGGCAGCGGACCCTGGAGCAGCAGCACAGGCTACTCCGGCGCCACAGCCAGAAA	NA
bsid(853046)	9130204K15Rik	XM_488604	NA	NA	NA	NA	NA	NA	NA	NA	NA	NA	NA	NA	CACGTATGCTTGCATGCGCATCAGAAGCCTGAAGTTCCATTTGTCATCTGTCACGGTGTTTGGAGGACTG	NA
4833405L16Rik	4833405L16Rik	NM_177197	NA	NA	NA	NA	NA	NA	NA	NA	NA	NA	NA	NA	AACCCAGATACCAGGGAAGTGAGACGCTGCTGCTACATGAGCCAGAAGGACGTGCAGGAGCTACTGGACA	NA
4930566D17Rik	4930566D17Rik	mSQ016657	NA	NA	NA	NA	NA	NA	NA	NA	NA	NA	NA	NA	TGGCGATGGAATGCAAGAGAATCAGCTTTTACACCATTTGGTAGCTCACTGCGTCCAGAAATATCAGAAT	NA
Pde9a	Pde9a	NM_008804	NA	NA	NA	NA	NA	NA	NA	NA	NA	NA	NA	NA	CTACAGACCATGTTTTCTAAGAACCATTTTGTTCACTGATATAAAAACAGGAATTCACGATGCTGTACAG	NA
D230044M03Rik	D230044M03Rik	XM_354583	NA	NA	NA	NA	NA	NA	NA	NA	NA	NA	NA	NA	GACCGGGTTGATAGCCTATTACCATACCATAGTTCCTATCAGTCATTTATACTTAATTTTCCCATCAAGT	NA
6030443O07Rik	6030443O07Rik	XM_484809	0.206151803771816	1.18895993374006	34.9809880973536	-0.0583041959079723	0.308068488150176	78.703706277911	0.259387084043194	0.168735494246926	46.7017581820501	-0.288950541388341	-0.557967171082649	40.8573218554126	CTCTGCAGTCAGTGTTGTGCATTGTTTTGTCTCTGTCCTGATGGCAACGGTGCCTTTGTCACCTTTCAGA	NA
4930405A10Rik	4930405A10Rik	mSQ016849	NA	NA	NA	NA	NA	NA	NA	NA	NA	NA	NA	NA	GGTATTGGAGAGTGACACCTCTCTACTGAGAAACAAGCAAAGCTAGTAGCCTTTACATAGACACAGAGAA	NA
9530001N24Rik	9530001N24Rik	mSQ016861	NA	NA	NA	NA	NA	NA	NA	NA	NA	NA	NA	NA	GCCTCGTGGGTATTGAGGATAACAGGCACTCAAGGAAACACCTGGCTCATTGATACATTGTTGAGTGAGT	NA
Stambp	Stambp	NM_024239	-0.0063393319187149	0.0876889653709914	62.4095938845527	-0.266714473846373	-1.4268051367044	34.8700291837973	0.61374307874989	0.323819644253909	28.0733386641792	0.16857134056189	0.202571475589981	81.1882523245508	GGTGGGATGTGCATGAGGCGTTCACAGCCCCCATACATGGATCTTGTTTAAAGTGTATTATTTAAAAGGT	NA
bsid(854027)	4930552P12Rik	XM_488878	-0.182004810894274	-0.967786503794137	47.4614867976706	-0.287264417897051	-1.43682455981062	34.338679312606	0.125491993116813	0.124899137409813	51.2938641270805	0.0413318760339001	-0.0457538656470616	83.8555897919826	GAGTTTGGAAAGCCGCTCCCACCTGGTCCAACTCTCTCTTAGCTCAACCAGTTGTCCGTGTGAAGATTAG	NA
Os9	4632413K17Rik	NM_177614	-0.400729793184909	-2.00862358757441	14.9960396401086	-0.326842227786292	-1.50350680135396	30.9322511328484	-0.51595609030761	-0.119719764793668	56.7326306747463	-0.1167495540121	-0.2849351953717	68.1635327976869	CCCAGACTATCTCTTGTCACTGAGGGGATGGGAGACCTTTCATATCACCTCACAAACAATCCCAGCAAAA	NA
Apob48r	Apob48r	NM_138310	NA	NA	NA	NA	NA	NA	-0.496612138962614	-0.111428768464837	57.2353245871078	NA	NA	NA	CCTCGGCCACTGGAATATATCTTTTCACCCTCCCGGCCTCAGCTAAACTGGATATTTATGAAGACCTTGA	NA
1110003F02Rik	1110003F02Rik	mSQ017137	NA	NA	NA	NA	NA	NA	NA	NA	NA	NA	NA	NA	TCATCCTCCATTATGGCACGTCCTGTGAACGGAGTCTGCTTTTTTGCTCTGGCTTCTCCCTCGCCACCAT	NA
E330013P08Rik	E330013P08Rik	mSQ017149	NA	NA	NA	NA	NA	NA	0.353101845017643	0.194129297436869	43.7905983811347	NA	NA	NA	TTCTTAGATCTACTTAAGATATTGTTGTTATGAGAAGCCCTCAGGTAAAGATAACCTGTTGGAGTATTTA	NA
Epn2	Epn2	NM_010148	NA	NA	NA	NA	NA	NA	NA	NA	NA	NA	NA	NA	CCTGGCAATCCCTGCATTCCAGGTACAAAAAGGGATTAGTTGATAAAAACTGGCAAGTCACAATCATGCG	NA
Acyp1	Acyp1	NM_025421	0.263443732762036	0.912858630547205	43.7328643694864	0.0809094717945573	0.645974613729772	63.6913114266135	0.653081793557891	0.317773700376778	28.7893678714831	-0.195181873455698	-0.494939828370207	47.1540264270522	TTCAGACTTCCAAATTGTAAAATAATGAAACGAATCTTAATATTTTTTCAAAATAATCTCACTCCTTTTT	1.7996011215
Dnase2b	Dnase2b	NM_019957	NA	NA	NA	NA	NA	NA	NA	NA	NA	NA	NA	NA	AAGGCGGTGATGATTCCAGGTGGAGAGGGTCAAAACTGATCCAGTGATACAAGGAAGGACAACCAAGTGT	NA
1700094C09Rik	1700094C09Rik	NM_024279	NA	NA	NA	NA	NA	NA	NA	NA	NA	NA	NA	NA	GAGCTCCATGCCACCCATCTTAGGGAATGCACACACTCACTGTTACTGGTTCTTAAAAAGAAAATTGTTT	NA
Cacng1	Cacng1	NM_007582	NA	NA	NA	NA	NA	NA	0.213487180439187	0.146163684441189	49.1472088211122	NA	NA	NA	AGTCGGTGAAGCGTATGATTGACAGCGAGGACACGGTCTGGATAGAGCACTACTATTCGTGGTCTTTCGC	NA
4930507L24Rik	4930507L24Rik	mSQ017437	NA	NA	NA	NA	NA	NA	NA	NA	NA	NA	NA	NA	CAGAGTAGTAGAAAATGATACATACTCTGTTCACAAAGAGGTTGAAAAGCCACACACTATTAATTTATGC	NA
bsid(852018)	Grm2	XM_135150	NA	NA	NA	NA	NA	NA	NA	NA	NA	NA	NA	NA	TCTAGAATTGTCCACTCTTCTAGGAGACGGTTTTCCTCAGAGACCCAGCCTACGATATGGTGTGGGAAGT	NA
Figf	Figf	NM_010216	NA	NA	NA	NA	NA	NA	NA	NA	NA	NA	NA	NA	ATTTCCATGCAATGGCGGCTAGGTGATTCCCCAGTTCACTGACAAATGACTTGTAGCTTCAGATGTCTTT	NA
1700019M22Rik	1700019M22Rik	NM_027076	NA	NA	NA	NA	NA	NA	NA	NA	NA	NA	NA	NA	CGTAAATCCTGTTCCAAATGTAGCAAGAAGATAAGAAGGCCCACGGTGCAAAAGCCTAAGAAGAAGAGCA	NA
Lactb	Lactb	NM_030717	-0.22415642132715	-1.50948678873538	29.2812406264583	-0.248933308214354	-1.17502856204757	49.4901739398914	-0.024650075521608	0.0621163226493831	56.4349388014508	-0.121209180728157	-0.241622381821208	71.9874777133137	GCACTACGCCTCACATACTGGAGGTGCTGTGGGTGCCAGTAGTGTCCTGCTGGTCCTTCCTGAAGAACTG	NA
bsid(852483)	9130019O22Rik	XM_133822	NA	NA	NA	NA	NA	NA	NA	NA	NA	NA	NA	NA	CAGGAAAATGAGGCAGAGCTTGTGAAGAGAGCTGTTAGTACTTTGTAAAGCTGAGAATCCAAATTCAATC	NA
Arl6ip1	Arl6ip1	NM_019419	-0.196407153165748	-0.864397106656168	50.6920648685645	-0.137079305280196	-0.379289609347358	89.0182543236902	-0.425169641576397	-0.0871665623352288	58.4459959755613	-0.21651361167843	-0.556617503456029	40.9893349595123	TAACATAGTTTGTGGATCCATGCACTGATGCTGTGAAGCCTGCCCCTGTGTGTATCTGTTCTCTCACCTC	NA
bsid(852722)	4930547N16Rik	XM_125861	-0.135113624098092	-0.717695696743903	54.8511213855244	-0.238620575931395	-1.05179065266184	57.1060885977422	0.287607647664709	0.169791166996122	46.5837944164488	-0.250317051740964	-0.410953168181806	55.765697761658	GCCCGTGAGTTACAAGATTCTGTTTGGAGCCTGTGTTCTGTGAAGAGAAGTTCGGTTTGTATCCCAGCTG	NA
Olfr705	Olfr705	NM_147032	NA	NA	NA	NA	NA	NA	NA	NA	NA	NA	NA	NA	GTTCTTCACATCTGACTGTAGTTGGAATGTTCTATGGGGCTGCCACATTCATGTATGTATTGCCCAATTC	NA
0610033M10Rik	0610033M10Rik	mSQ017905	NA	NA	NA	NA	NA	NA	NA	NA	NA	NA	NA	NA	CGGGAGGGAGGCATATACAGCCGGGAGACCTGAGCCGGGAAAGAGCCTAGCTAAAGACGGCAAGAAACTT	NA
Cdk5rap1	Cdk5rap1	NM_025876	-0.185685580206368	-1.35311494881459	34.4810175878147	-0.154292187714056	-0.724784790742236	76.0421422445089	-1.22382849157303	-0.382236690321429	27.8728689742481	-0.38803135048045	-0.740511197730157	24.743826343957	ACCCTGAAAGGACACATTCTCTGCAGGACCACTATGAAAGACTCATTGACGTATTGCACGACCTGAGCTG	NA
Zkscan1	9130423L19Rik	NM_133906	0.0595772402926595	0.745754812767089	48.82219693233	-0.139316888024779	-0.461962944897929	86.967259813379	0.138845287482548	0.124288427291146	51.3529272006489	-0.0815616805011798	-0.265656807614382	69.9044972688966	ACTGCCCTGCCCTGCCCAAAAAGAGTTCTTACTTTCTCACGGGAGGAAGACTGTGATTAAACAGAACATT	NA
Dpy19l3	9330164H19Rik	NM_178704	-0.190552965757017	-1.16513897648621	40.8937068106586	-0.223503149267343	-1.17548860543179	49.4619249324863	-1.55481251259183	-0.521985631901745	13.2854137170438	-0.13079774303091	-0.344412191750575	62.47859163302	GTTTGGGCTAACAACACAAGGAAACATGTTCACCAGTGCTAAAGGCTTAATGAGGCTGTAGTGCCTGCTG	NA
Mbd2	Mbd2	NM_010773	-0.0235971062001071	0.0668242495108832	62.5863277511893	-0.101011045476915	0.257746157435664	80.6955584489743	0.79457969907176	0.365853171160747	23.2601816839891	0.927883299159076	1.21374836316616	5.32548045411529	GCTATAGATGTCTCAAGATTTGAAGTTCTAAACTTGCTTTACTGTTGGTCCCCAAGAGATTCAACAGGGG	NA
1700100I10Rik	1700100I10Rik	mSQ018109	NA	NA	NA	NA	NA	NA	NA	NA	NA	NA	NA	NA	GCCCCCAGTCCCAAGAATATGGACATACTGTGTTCAGAAAAGTGTTCAATTTCTACACTTCCTGCCCTGG	NA
Skiv2l	Skiv2l	mSQ018193	0.100364349249034	0.858765713013993	45.4136223402909	-0.120617418427982	-0.259537824123101	90.5951628958401	0.209066355532477	0.163768034797216	47.2528029888505	0.237507648843647	0.360455845604948	69.5607003988243	AAGGAAATGGAGAGGCTGCGCTTCCTCCTGTCTGACCAGTCGCTGTTACTGCTCCCTGAGTACCACCAGC	NA
Ankrd55::C030011J08Rik	C030011J08Rik	NM_029898	NA	NA	NA	NA	NA	NA	NA	NA	NA	NA	NA	NA	CCCAAGGGTGAGATTACTCTAGTTTATATGAGCAAAGTCTTAATTTAGTAAGCTGCATTCTACAAGCCAT	NA
Pfkp	Pfkp	NM_019703	NA	NA	NA	NA	NA	NA	NA	NA	NA	NA	NA	NA	CTTTGGTTGGTTTTTATATGGCTAACTGATTTTCCGAACAAAGAAACTAGTAACTCTTGTGATCATCCGC	NA
Slitrk4	Slitrk4	NM_178740	NA	NA	NA	NA	NA	NA	NA	NA	NA	NA	NA	NA	GTCAAATACCCACAATCCTTAAAGGTTGTCCAAAATTAGCAAGTGCTTACCGTGTGAGCGCACCCAAAGC	NA
Abcg5	Abcg5	NM_031884	NA	NA	NA	NA	NA	NA	NA	NA	NA	NA	NA	NA	TACTGTCTACAACCATCAGGATTCCATCTGCGACCCTTGTGTCTGACCCTTGTGTCTATCCGGAGCCCCA	NA
Alg14	5430428G01Rik	NM_024178	NA	NA	NA	-0.107535910827318	0.0654608067095425	86.988318709503	0.100977700833503	0.1167020117643	52.0735378300358	-0.0688083117860998	-0.235439980882065	72.5062028418643	AGATACTGGTAGTATTCAAAAGAGTCATGACCATCCAGGACGATGTGGAGTTGAGGTGCCCTCAGGCTGA	NA
Marco	Marco	NM_010766	NA	NA	NA	NA	NA	NA	NA	NA	NA	NA	NA	NA	TGGGACTGCAGTAAGAACTCCTGGGGCAATCACAATTGCGTACATAATGAAGATGCGGGTGTGGAATGCT	NA
1700081B01Rik	1700081B01Rik	mSQ018493	NA	NA	NA	NA	NA	NA	NA	NA	NA	NA	NA	NA	AGAATTGAGACTATTTTGGTAGCACCCTGAGGGTGTTGTACGAGGCCCCTGGAGTGTAGAAGGACCCACT	NA
Nradd	Nradd	NM_026012	NA	NA	NA	NA	NA	NA	-0.26237127462875	-0.0222088468776602	59.5916330148515	-0.4015038212501	-0.603938614568545	36.4553031802847	ACCAGAGGCGTGGTGACAGCAACGTCTTCGTGGACTCTCCTCCTAGTCTGGAGCCCTGTATTCCCAGCCA	NA
Nudt18	BC036718	NM_153136	NA	NA	NA	NA	NA	NA	NA	NA	NA	NA	NA	NA	CCCTGGATACTCTTTATGATTCAGAATACTCATTCCCATACCATTTAGAAAACAGCCGATGTGGGAGTTG	NA
1700031C06Rik	1700031C06Rik	mSQ018673	-0.0576465827590544	-0.045724707678555	63.20325377505	-0.00494648106828777	0.46205714716068	72.055507112778	-0.282044248655797	-0.0321943171650432	59.625181853394	1.13904323243499	1.97567576661074	0.897850191381139	GATGCCAGTGCCACGGCCAACATCCTTTTGACAACACCAGCAAACGTGGAGCGATCTGGTGCAAATTAAA	NA
1700008C04Rik	1700008C04Rik	mSQ018685	NA	NA	NA	NA	NA	NA	NA	NA	NA	NA	NA	NA	GACCTTTACTCTTCTTAACCAGCTCTAGACATTTCTCATCAATGGAATCAGCTAACCAAATTTAAATAGT	NA
Mtdh	Mtdh	NM_026002	-0.0197119094612978	0.014250100411145	62.9461438933835	-0.0636766940028723	0.172278693109469	83.7833433739046	-0.845707086142478	-0.241299244679114	45.2198024382958	0.644602961767187	0.770525869697008	29.3176829535083	GCGTGGCCATGTCAGAGTTCTCCAACTGCATTATACCTATACCCTAAATTGAGAAACAAACAGTTGAGAG	NA
1700095J12Rik	1700095J12Rik	mSQ018781	NA	NA	NA	NA	NA	NA	NA	NA	NA	NA	NA	NA	GGCCAACAGAATGAAGATACTTTAACAATATATTCAATTAGTGGTTTTAATTTCCATATTAATATCACCT	NA
2210019G11Rik	2210019G11Rik	mSQ018865	0.0141659152581972	0.25101831419732	60.3940518976807	-0.129014087511508	-0.193413486409158	90.7461537599042	0.718204575969677	0.343441125676007	25.7869577966817	0.794453627402685	1.08319220879393	9.67585493093948	GCTGATCTGGCAATTTCTTCCTAATGCTCGCTCTGTCGGTCTGTTCATTACATCATGGTGTGAGGACAAC	NA
Rdhs	Rdhs	NM_147222	-0.0471911467788485	-0.135796007742486	63.2722056349428	-0.104576235422989	-0.166661452393149	90.6666373473817	0.385207594501686	0.220073347705215	40.6924494522593	0.02485869853345	-0.0762109036709312	82.7274347964394	CCTATATCCTGAGATTTAAACTTGGCTTTGGAGGTTAGTGAGGTTTGGAAGACAGAGGTATTGGGAATGT	NA
Arid1b	Arid1b	XM_139711	0.172998152116457	0.964196042902642	42.1184223628405	0.0781536163725113	1.01225810160641	48.8202782613635	0.254416689782783	0.164856489790449	47.1326395502631	0.24077697936018	0.230476324580993	79.6031554685227	AATCAAAGAAGGTTCCTTTTGACTTCTGAACGTTAGTTTTGTGGAAAGTCTTTTGTGACGTTCAGCATTT	NA
Mab21l1	Mab21l1	NM_010750	NA	NA	NA	NA	NA	NA	NA	NA	NA	NA	NA	NA	AAGTTTACATTTTGTTTCAAATATATTGCTTGTTCTAACATTCCGTAAGTATACTTGAAATGTTATTTAA	NA
4930403L05Rik	4930403L05Rik	NM_026128	NA	NA	NA	NA	NA	NA	NA	NA	NA	NA	NA	NA	GTTACACTACAACGAAGGATTAAACATCAAATTGGCCAGACAACTGATATCGGAGGAGCTACAATCTGAA	NA
Kif13b	Kif13b	XM_283218	NA	NA	NA	NA	NA	NA	NA	NA	NA	NA	NA	NA	TCAGAGAGGGAGAGTATGTTGTTGTGGGCACCAACAAGACGGGCATTGTACGGTATATTGGACCAACTGA	NA
D230016O17	D230016O17	mSQ019153	-0.287235852071531	-1.61797016680405	25.8367086587898	NA	NA	NA	0.0339751635517858	0.0883818036695355	54.5291933342872	-0.13688811914136	-0.323843601872378	64.4899225051856	GTGACTCAGGCTCTAGCTCCTCAGAATCCCACCCTGTCACATGATGCTCCATCAACACTGCTCTGTACAC	NA
Lrrc14	E130306I01Rik	NM_145471	NA	NA	NA	NA	NA	NA	0.262297850009544	0.181338741047506	45.2751446765248	0.2615165153167	0.323690549026323	72.7805772288164	GAAAGGCCTCGGCATGTATCTGTGGTCCTCAAGGATGAGCTTGCTCTTTTTGTAGGTAGTAACGAGACTA	NA
Gnpda1	Gnpda1	NM_011937	-0.00819576518831785	0.119307143916631	62.1057680535422	-0.122380379100446	-0.424420382879599	87.9944555431807	0.905219602247872	0.434662716050974	16.2145604907746	0.210334374769456	0.269731361610238	76.9946267810806	GTTTATATCCTCTGTCCTCAGCATCAGAACTAAACCCTTCACCCCCCTGTCCTTCAGGCTCCCTTCCCAG	NA
Adam7	Adam7	NM_007402	NA	NA	NA	NA	NA	NA	NA	NA	NA	NA	NA	NA	GGGTGTAGAAGCTCCTACAAGCTCTGGGTTCCTAGGTCTATCTACCTTTCTAGAGGTATAAGTAGCCAAG	NA
4732460K03Rik	4732460K03Rik	mSQ019345	NA	NA	NA	NA	NA	NA	0.00707610188858077	0.0748372429801422	55.5596937564086	0.0107709608517101	-0.0656859295904028	83.1506130534107	AGCCAGGGACAAAGATGACTGGTCCAGGATGCTCTGGGCTCCTGCTTTCAAGGATGAACAAATTAGGTTT	NA
Rgs4	Rgs4	NM_009062	NA	NA	NA	NA	NA	NA	NA	NA	NA	NA	NA	NA	TTCTGCTTTGAGGTAAGAGCTTGTTCACCCCATCCCAAACACCAAGGCTAGCAGAGACCAATGAAAGGAG	NA
Lmtk2	Lmtk2	XM_132499	-0.147116376649495	-0.900428011640908	49.5894779715754	-0.181216511490826	-0.607794003973234	81.6118794284446	0.211792144396457	0.153477148277379	48.3718894349895	0.55729952024783	0.779804473550052	28.5357507102807	ACGGCCGTCCCGGGGGCTGAACGTGTGGCGTTTGGTTACTGAAGCCTGCTCAGGCGAAGCTGGGTCTTGT	NA
4933407I05Rik	4933407I05Rik	mSQ019453	NA	NA	NA	NA	NA	NA	NA	NA	NA	NA	NA	NA	GGTTAACAAATTGTGTGAATCACTTCTATAGGAACAACCCAGAATGAAACTTGTACCAGTGTCCTGTTTA	NA
Krtap9-1	Krtap9-1	NM_015741	NA	NA	NA	NA	NA	NA	NA	NA	NA	NA	NA	NA	TTGCTACCAGCCAACATGTGTTTGTGTGCCTGGTTGCCTGTCCCAAGGCTGTGGGTCCAGCTGTTGTGAG	NA
Il7	Il7	NM_008371	NA	NA	NA	-0.094819677022604	0.187915387946478	83.2496902367398	-0.984071074317363	-0.302779128438401	37.6982548418241	0.0576470387376098	-0.0192329932418844	84.592350814709	GGACTTTCGATAACTTCCTTAGATATCCCACATCTCCTACGTGTCAGTCCTTTGTCCTGAGGAACTGGTA	NA
Fastk	Fastk	NM_023229	0.0756343805547079	0.487768435250114	55.7218827477124	-0.100046316407351	0.227012888920338	81.8523177953074	-0.426787275968583	-0.0900938697941536	58.3211406688232	0.18638064895646	0.235941896364314	79.2655838171733	ACCCCTTCCTGCCCTACCCACCACGGTCCTGCCAACAGGACCAGGCAAACTTTAACTCCACAACCCAAGA	NA
bsid(853806)	4632419I22Rik	NM_175205	-0.159448965250367	-1.18863183382217	40.0931968253582	-0.0966250001541274	-0.0655645388827448	89.686861375883	0.44815225260023	0.241028847401357	38.1353726660988	0.53739266277052	0.692961975285218	36.2678067763063	TACTGCAGAGCAGGGTGGGCCAGGTGCAGATAATTCAGTTCCCCTTTGAAGATAACAAAGACCTCACCCC	NA
4930579O11Rik	4930579O11Rik	mSQ019729	NA	NA	NA	NA	NA	NA	NA	NA	NA	NA	NA	NA	GCCTTAATGTTCGCCATGCATTAGATGACTTCCTCCACATTACAGAAGACAGCCTAGAAGTCCACTCTAC	NA
Afg3l1	Afg3l1	NM_054070	-0.135259799928949	-0.937720390237142	48.4211837916925	-0.0882745861977544	0.0600124947055396	87.1293093141243	-0.85281562129869	-0.245701898389246	44.7002680177496	0.37355183259203	0.473092288725164	58.5205950507098	AATTTGTAGAGGGCACCGGCAGCCTAGAGGAGGACACATCCCTTCCTGAGGGGCTGAAAGACTGGAATAA	NA
bsid(854140)	AI661311	XM_359298	NA	NA	NA	NA	NA	NA	NA	NA	NA	NA	NA	NA	CAGCCCTGGGGTTTATGGTTTGATGTCAGAACCAGCCAAGCAGCACAATGGCCTTGTTTCTTTTTATACC	NA
Chst1	Chst1	NM_023850	NA	NA	NA	NA	NA	NA	0.46505453775857	0.250502353023811	36.9717627195165	0.15247108790473	0.110938497199035	84.6581726576598	TGGTGAGCTTGTCTGTCTGAGTCTTGTGGCTACCCCTAGACCAGTAATGGCTAATGAATCTTAGAAGTTT	NA
9530009M10Rik	9530009M10Rik	mSQ019921	NA	NA	NA	NA	NA	NA	0.516267771345	0.261614061469841	35.6057808384716	NA	NA	NA	AAGCTGCATGCTATACAATGTGTGACTAGGCCGTCCAGAAGCAACAGCACTGAATCACCACACACTGAAC	NA
6820416H06Rik::Zfp85-rs1	6820416H06Rik	NM_198322	0.144739288118705	1.07106515930629	38.7243866966357	-0.0731882605458593	0.217978717971694	82.1828754996427	0.755978206618283	0.363087606781745	23.5664501766538	0.135690355846267	0.106982798141717	84.7447642697277	ATAGAATTTTAGCAAAGCAACAAATACTGCTTATAACCGGCAGGAAAATGTTTGGCCTGATATAAGAACT	NA
bsid(854571)	BC033596	XM_147426	0.00971951782363383	0.172158357079923	61.5032494642601	-0.187275781111023	-0.517137225091707	85.1818565081077	0.368022711277613	0.226656364863402	39.8928295222496	0.32259575811181	0.523504442468821	53.2963199637099	AGTTGCACTTGAATGTTCTAGCAGGGTTGTTGACTGCCCTTTCTACGTTCTGGACTCCTTGCTGAGACTG	NA
Pou4f3	Pou4f3	NM_138945	NA	NA	NA	NA	NA	NA	NA	NA	NA	NA	NA	NA	CATCGCGGAGAAACTGGACCTTAAAAAGAATGTGGTGAGGGTCTGGTTCTGTAACCAGAGACAGAAACAG	NA
2310021H06Rik	2310021H06Rik	NM_025990	NA	NA	NA	NA	NA	NA	NA	NA	NA	NA	NA	NA	AGAAGTCTATGCTGTGAGAGATTCTTATGGGAGGAGTCGCCTGGTCATTGGTGACTGTATATACCCTCCT	NA
Lrch4	Lrch4	NM_146164	NA	NA	NA	-0.00230578681949986	0.687947442333662	61.8100400292673	-0.273673588202026	-0.0282573821409671	59.6210616256001	-0.1870437964153	-0.403561508522042	56.5218397189383	ACCTCAGAAGCCCCACTCTCATACCCACAATACCCTTACCCTTAGTGCTGATGGTGCCTTCGTGTTCTCC	NA
Rad54l	Rad54l	NM_009015	0.0719878628480281	0.685260921363973	50.5684569266283	-0.117800364586062	-0.292305044310764	90.330270188906	-0.090776409079497	0.0440363125380731	57.5141501993721	-0.302318780316429	-0.833653597479586	18.1892685572379	ATCACCTTCGTCTTCCACCAGCGTTCTCATGAGGAGCAGCGCGGTCTTCACTGATAATCAGCTGGTCTGG	NA
Trpm3	Trpm3	NM_177341	NA	NA	NA	NA	NA	NA	NA	NA	NA	NA	NA	NA	ATGTGATCTCAATTGTTTTGGAATACCTTCGAGACACCCCTCCTGTACCAGTCGTGGTCTGTGATGGGAG	NA
2810411E12Rik	2810411E12Rik	mSQ020305	NA	NA	NA	NA	NA	NA	NA	NA	NA	NA	NA	NA	AAGTGTACTGGACAAAACTGACCGTGGTTCCTCAAGCAATGTTTGGTGTCACCTCTCTGCAGGTGACCAA	NA
Jak3	Jak3	NM_010589	-0.0733908047500485	-0.324799506988935	62.1819356925781	-0.100899327131559	-0.0891297740705804	90.007175408236	0.03200210058995	0.0922867564745594	54.2140819197692	0.7799261714199	1.42997218800581	1.67217499575729	CATTGCAACAATCCAGTTTGCCTTGGAGGATCCCTAGTTTATTCATAGATCGCAGTAAGCAAGGACCACA	NA
Pglyrp4	Pglyrp4	NM_207263	NA	NA	NA	NA	NA	NA	NA	NA	NA	NA	NA	NA	CTGATGAGTGCCGCCTGCTGGTCCGAGATCTCCAGTCGTTCTTCATGAACAGGCTAAATGCATGTGACAT	NA
V2r4	V2r4	NM_009493	NA	NA	NA	NA	NA	NA	NA	NA	NA	NA	NA	NA	AATGAGAAACACAGACTAACTAAATAATCAGCAAAGTTGAAATCAGAACTTATTTTCTGATTTCCAGTAA	NA
Pira3	Pira3	mSQ020497	NA	NA	NA	NA	NA	NA	NA	NA	NA	NA	NA	NA	CACCAAGGAAGATAAGAAATTCACCAGCTCACTGGACACAGAGCATATATCTTCTAGTAGACAGTACCGA	NA
A130034K24Rik	A130034K24Rik	mSQ020509	NA	NA	NA	NA	NA	NA	NA	NA	NA	NA	NA	NA	GCAGGCTAGAGAGATGCTAGGTAACAGATACCAAAATACGGTTAAATGTGAGGCCTTTGGATGCCTACAG	NA
Ankrd23	Ankrd23	NM_153502	-0.11617104953251	-0.218677096503581	62.9982968208876	-0.169339898192391	0.0126678983231221	88.2536171403265	-0.19937495741694	0.000252415988208331	59.2409195830959	0.11542736153373	0.0839807266252753	85.1394516028588	CCGGGTGGCTGCTTTCTCTCCCAGCTGTTTCCAGTTTCACTGGTGTAAACCTGTACTGCGGGCAGGGCCC	NA
Cd81	Cd81	NM_133655	-0.256171826063943	-1.37853075798282	33.6215747386529	-0.136850081176242	-0.538954572038175	84.3913270520899	-0.226700275119784	-0.0104440351188294	59.4550056507436	0.0815491928123	0.0218749738411494	85.2611084537794	TCAAGAGCTGGGTTTGTAAGCCCTCTTATGCCTTCAATGCACTTATTCTTTCTAACGTGTCACCTTCAAC	NA
bsid(852943)	Myo18b	XM_355634	NA	NA	NA	NA	NA	NA	NA	NA	NA	NA	NA	NA	AAGAACTGTATGCATCCTGAAGATGTTCTTAGACGGAAGAGCCCAGTCAGGAGACTACCTGTCTGTGCAG	NA
Nrip2	Nrip2	NM_021717	NA	NA	NA	NA	NA	NA	NA	NA	NA	NA	NA	NA	CCCGGTGGGGATGTGGCACCTGAGCCACCAACTCAGGTAGAACAGCTGGAGTTAGAGCTGGGGCAGGAGA	NA
Ccdc87	4931419P11Rik	mSQ020785	NA	NA	NA	NA	NA	NA	NA	NA	NA	NA	NA	NA	AAAACCTTCCGCCAATCATGCACTTTCACAGGGAGCAGCAGCCAGGCGTTAGTGGCCCCCGGGAATACTC	NA
bsid(854143)	H2-T17	NM_010396	0.0538544683003797	0.355781958469303	58.559302900489	-0.0685969296755441	0.404086521026627	74.6334355693099	0.630925338281132	0.322294093524467	28.2535473828538	0.032827252350966	-0.0774197536760505	82.6766128631614	CACTCTGGGTCCTACCCTCAGTGCTTCAGGGACATTTAATCAGGTCAAATTGGGATCAATGGCTTTGATG	NA
bsid(854265)	Spata13	XM_147847	-0.0608970362907017	-0.232510068427596	62.9213792054001	-0.160870593652677	-0.644300229458604	79.9777689665663	0.282731680866817	0.1896628984685	44.3127961710985	0.22866754920656	0.27956404540734	76.2775866019134	TATGCTTTTGATGATAACAAATCCAGGCTGCGGTGCTGTGGTCTGTAAGAGTCAAGCTGCTGAGCTGGTG	NA
3830408C21Rik	3830408C21Rik	mSQ020893	0.0149371816499962	0.169645564303771	61.5345189412423	-0.0231938696283751	0.534668737121006	68.7588868770804	-0.437805062780025	-0.0953900618928321	58.0802160839725	0.375872489025593	0.56742308368019	48.7356407023575	GACTACTGAGGCCAATGAGTTTGAGAAGAATGTTAATATCAAGACAACAGAAGATACTAATGAAGCAAGA	NA
Tktl2	4933401I19Rik	NM_028927	NA	NA	NA	NA	NA	NA	NA	NA	NA	NA	NA	NA	TTGCCCAGGCTTCATACATCAAGGTTGTTGGCTTTGGTCTTAAACTCTGATATCTTTGTGCTACATTTAT	NA
4933417J23Rik	4933417J23Rik	mSQ020989	NA	NA	NA	NA	NA	NA	NA	NA	NA	NA	NA	NA	AGGTACTCCTCAAGGGGGGTTGAGGGGAACCGGGAGGCAAGGTTGTGGTAACAAAGAAAAAAAGAAATAC	NA
Plag1	Plag1	NM_019969	NA	NA	NA	NA	NA	NA	NA	NA	NA	NA	NA	NA	AGCGTTCACCAGCAGCCTGAGCTCAAGCACTACCTTGCCCCGTTTCCACCAGGCGTTTCAGTAGAGTCTG	NA
Bhlhb8	Mist1	NM_010800	-0.00496358440496787	0.139440525487612	61.8900238383383	-0.177581439595198	-0.520249901551807	85.0718939193205	1.81217520331522	0.777915996439514	0	-0.90394639418954	-1.55569514085339	0.671999894021217	ATCTCACCAACCTCACGTCAGCACAAGCAGAGAAACCTGACATGTGACGCCTCAGGAAAAAGCCATGAGA	NA
2210420N10Rik	2210420N10Rik	mSQ021169	0.0180139517449749	0.202086719325911	61.1111798620224	-0.0341194977720017	0.405616769990846	74.566315145087	0.191453124946578	0.15486551724509	48.2227701797817	0.303664159917484	0.433125651955947	62.5812990747683	TGCCTTGAGGAGGAAAGTCGAACTTGTAGAGCTATCTGTAATTTCCTAGTAAGCATGTACTGTGGGCTCA	NA
Tas2r124	Tas2r124	NM_207026	NA	NA	NA	NA	NA	NA	NA	NA	NA	NA	NA	NA	GCAGACCTCTCTTTGGGTAATGAGGCAGCTGGGATGTAGGATGAAAAGACAGAATACACCAACTACATAA	NA
Hsp90ab1	Hspcb	NM_008302	-1.50453943406416	-3.72343473388454	0	-1.01703183642336	-2.84409583161551	2.55511024268498	-0.566303484760184	-0.145217186554252	54.9196096277921	-0.293754293842669	-0.730770601444631	25.4992681788829	CGGGAGATGCTGCAGCAGAGCAAGATCCTGAAGGTCATCCGCAAGAACATCGTCAAGAAGTGCCTGGAGC	0.683677745
Vwa3a	E030013G06Rik	NM_177697	NA	NA	NA	NA	NA	NA	NA	NA	NA	NA	NA	NA	CATCCACGGCCCAAGGCAGGTACCAGTAGCCTAGCTTGGCGAAAGACGCAGCCAAGAGCCAAGTCTACTA	NA
4930421P07Rik	4930421P07Rik	mSQ021361	NA	NA	NA	NA	NA	NA	NA	NA	NA	NA	NA	NA	ACATTCAATTTGAGCAGGCTCACCAAGACTAGACTATGATTGGGAGAAGGACAGCCGGAGTCTCATCCTA	NA
Aldh8a1	Aldh8a1	NM_178713	NA	NA	NA	NA	NA	NA	NA	NA	NA	NA	NA	NA	ATGTTCAGTCATGCCGCTGCTTGCCAGGAGACTGGCTCTCAATGACCACTGATGGTATTTTTACCAGCTT	NA
Mthfd1l	Fthfsdc1	NM_172308	-0.659589875367442	-2.92672020151934	0.710846528623921	-0.295216456388353	-0.914604975018187	65.4470557774432	-1.80714538328276	-0.631528524477154	5.51542911013641	-0.428423561181565	-0.833638041121803	18.1902610906731	CTGAGACAGGCCAAAGACCGCTTCCTCATACAAGATTAACTCTGTTTCCAGCCAAGTGGTGTTCAACAGA	NA
bsid(852496)	Pigl	NM_199026	-0.29332753601287	-1.63363517853156	25.3529109352178	-0.195057666466464	-0.648461948444824	79.7850284762712	-1.12011510710707	-0.366998655912269	29.7148990796431	-0.086585331060574	-0.279665945067937	68.6451614348412	CCCCTTATGAGAACTTTACAGTCTAGAGAAGCTGTACCTTATCATCATGGTGGTTCTGCTGTGTGTGGAG	NA
Larp6	5430431G03Rik	NM_026235	NA	NA	NA	NA	NA	NA	NA	NA	NA	NA	NA	NA	GGAGATGTGCTTTATGGTAAATCCTACAGTCAATAGCATGGTGTCTCATAGGACTGAGTGTGTCTGTTCC	NA
Mtbp	Mtbp	NM_134092	0.0534304792140408	0.544207177526801	54.348880746299	-0.145560781605956	-0.516610898213264	85.2003560392458	-0.344982524936004	-0.0545175399723068	59.4215747800121	0.192522509499232	0.176205934466138	82.4658689576203	ACATCACGGAGGCCCATGAGAGCTTCACGGCCTGCAGCCAGAGACTCTTCGACATCTCCAAGTTCTACCT	NA
9330169B04Rik	9330169B04Rik	mSQ021649	NA	NA	NA	NA	NA	NA	NA	NA	NA	NA	NA	NA	ACCAAGTATTAACACTGTGACTTCTGTAATGTGTTTAACGACTTCTCGTGCACTATCACGAATTTCCTTA	NA
6230417E10Rik::Shc4	6230417E10Rik	mSQ021661	NA	NA	NA	NA	NA	NA	NA	NA	NA	NA	NA	NA	ACATCTCCCGGCCAGTTTGTACTGAGTGGACTGCAAGGTGGCCAGGCCAAGCATCTTCTCTTGGTGGATC	NA
9430022A07Rik	9430022A07Rik	mSQ021745	NA	NA	NA	NA	NA	NA	NA	NA	NA	NA	NA	NA	CCCACAAAGGTCCCTGTTACTTTGTGCTCTAATACCATGTGGTCCCATATAAAGGGTGACTCATCTCATT	NA
Nr1h5	Nr1h5	NM_198658	NA	NA	NA	NA	NA	NA	NA	NA	NA	NA	NA	NA	CCACAGCATTTCGCCCACCTCATAGGGAGGCTTACTGAACTGAGAACTCTGAGTCACAGCCACTCTGAAA	NA
Olfr1196	Olfr1196	NM_146464	NA	NA	NA	NA	NA	NA	NA	NA	NA	NA	NA	NA	GACGTTCATGTTGTAAGTATCTTAGCAATTGCCAACTCTGGGATGGTGCTTTTTGCTATTTTTATTGTAC	NA
V1rh4	V1rh4	NM_134213	NA	NA	NA	NA	NA	NA	NA	NA	NA	NA	NA	NA	CAGGGATGGGCTTCTGGTTGAACGTTGGCATGTTCAGTGGGAGAAATTGAGAAAATGTCTCTTATTTATA	NA
BC051628	BC051628	NM_199312	NA	NA	NA	NA	NA	NA	NA	NA	NA	NA	NA	NA	TACACCCTGGTCTATGAGCCCTGGCGGGACAGCCTCACCTTGCAGACCACGCCAGGACCCCCTGAGGGGC	NA
Nuak1	B230104P22Rik	NM_001004363	0.105971623791815	0.791361392680549	47.4666871968963	-0.117072370985895	-0.0711062112733996	89.7670068880008	2.68029357739316	1.14117921503389	0	0.00666717794291971	-0.119860548795449	80.610652566278	TGGGCTCCAGTCAAAGTTAGTTTTTAACTTATTTGATTGGTTTGAGAACAGCCTACAGGGAGAGGAAGAG	NA
Prnd	Prnd	NM_023043	NA	NA	NA	NA	NA	NA	NA	NA	NA	NA	NA	NA	TCTAACTAGTCCTTTTAGATGACCATGAAGTATTCCACAGTACAGATGTGCTGCAAGTGACTTGATAACT	NA
bsid(853811)	4930546H06Rik	XM_283398	NA	NA	NA	NA	NA	NA	0.0281085061741768	0.0845749417017193	54.8287488368464	NA	NA	NA	TGACGCTTGGCAACCTATTCCTGCTCGCGGCCACCGCTGCACTTGGGTCTGCCAGTGTTACTCTGCTAGT	NA
Tuba3a	Tuba3	NM_009446	0.156362047865055	1.34471845296242	30.1342452031511	0.00249574971319473	0.773659735023393	58.07045045616	NA	NA	NA	NA	NA	NA	ATAATTATGCCAGAGGCCACTACACCATCGGCAAAGAGATTGTCGACCTGGTCCTGGATCGAATCCGAAA	NA
Hrsp12	Hrsp12	NM_008287	-0.199996632763503	-0.935256692341725	48.4991505505291	0.0930955545318431	1.1838656123644	43.5117468271314	-0.910707253438147	-0.272982299996452	41.4010786510201	-0.278654966344713	-0.592609519896679	37.5221546937792	TTTACAAATGATGCTGGGAAGTATAAAAATGACCAGAGTGGTTGAAGTTATTGTGGAAGTGATCAAATAT	1.355068112
Xpo4	Xpo4	NM_020506	-0.1844447791584	-1.07385747314738	43.9762294406189	-0.258127942580256	-1.42068187944843	35.1971529190605	-1.94482456989869	-0.650931388392044	4.47690538133929	-0.720724410243483	-1.19417552084504	3.67065129199999	GAAGATGGCCTTCCTAAAGAGTTTAGAAGAATTTATGGCAAATGTTGGTGGTCTCCTTTGTGTAAAATAA	NA
Hsd11b1	Hsd11b1	NM_008288	NA	NA	NA	-0.323911389430709	-1.64368446205878	24.5524083224262	-0.942123428372493	-0.281981989122952	40.2898657661183	-0.1188032608058	-0.317275646440122	65.1231108889326	GTTTGTAAGTAACTAGGAACTCCTGAGCCCTGGTGAGTGGTCTTAGAACAGTCCTGCCTGATACTTCTGT	NA
D830032E09Rik	D830032E09Rik	mSQ022321	NA	NA	NA	NA	NA	NA	NA	NA	NA	NA	NA	NA	GTTCCAAGTGCACAGTGTTTCAAGCATCCCTTAGTCTGTCTAGCTCTCAGTCCCCAAGGTACTGACTACA	NA
Scaper	Zfp291	mSQ022333	-0.430634167434986	-1.30874591016045	35.9895583008582	-0.323665503874781	-0.579547101949468	82.8024797686026	0.54857066500625	0.291095552569152	31.9986992071693	0.526262871857865	0.911261994396177	18.7525706643644	TACTGTTGAATCGTTATCCAAAGACTCATTATTACATTCTTCTGACCATCCTCTTTCTGAGAGAACTCAG	NA
bsid(854576)	Bcr	XM_125706	-0.171948943755599	-0.971007011910925	47.3578307689687	-0.255026494754314	-1.15794767280263	50.5409244830834	0.529464564176721	0.293471885338828	31.7101139092559	0.0530531625103001	-0.0336899616593504	84.2196631338991	CAAGCCTGCGGACAAGGGAAAAGAGGCGGAGAAGAGAGTGGTTTTTACGAATCTAATTTATCAGAGTTTT	NA
5730480H06Rik	5730480H06Rik	mSQ022429	-0.0784315515923067	-0.058175534249287	63.235660000348	-0.0897439948175756	0.303458662338938	78.890793932936	-0.105590765745673	0.0370300704309234	57.8775502926446	0.27202478438401	0.382406234475873	67.5266159561883	TAAATGGCACGTCATCATTCTTAGCACTATCGCATTCTCTCCAACGATGTACCTTTAGATTTATGCAGTC	NA
A230104O07Rik	A230104O07Rik	mSQ022513	NA	NA	NA	NA	NA	NA	NA	NA	NA	NA	NA	NA	TCTGTAAGAACACACTTTCCAGAGTGAATGTACTTTTAGTCCCTGCAAATGGTGTAAATGACTTTATCTC	NA
5830403F22Rik	5830403F22Rik	mSQ022525	NA	NA	NA	NA	NA	NA	NA	NA	NA	NA	NA	NA	AAGAACACTGATCTGGAATTCATCAGCTTTAGAAATAGGAGTTCTCCTTGGGGCAGTAAGGGAGATGGTC	NA
Kcna5	Kcna5	NM_145983	NA	NA	NA	NA	NA	NA	NA	NA	NA	NA	NA	NA	ATATTTGTATATGGCAAATATTATTCTTATGGCTGACGAGTGCATTTTGTACAGCAGTGCACATGAAGAA	NA
Cldn14	Cldn14	NM_019500	NA	NA	NA	NA	NA	NA	NA	NA	NA	NA	NA	NA	TCTGCTTATCCTGCCAGGACGAGGCCCCCTACAGACCCTACCCGCCCCAGTCCAGGGCCGGAGCTACCAC	NA
Gpr35	Gpr35	NM_022320	NA	NA	NA	NA	NA	NA	0.168624133041887	0.136645166074099	50.1289780422634	-0.06376873526452	-0.176745698708949	77.0320865790704	CCCCTCCACCCTCTGTTCTGCAGTATTATCTAAACCTTCACCTTGGAAGGAAGGGATGGTGTATCTATAT	NA
Mrgpra6	Mrgpra6	NM_205821	NA	NA	NA	NA	NA	NA	NA	NA	NA	NA	NA	NA	ATTTCTGCGGCTTCTTGGATACCAAATATGAAGATGACTATGGGTGTCTAGCAATGAACTTCCTTACTAC	NA
A730059M13Rik	A730059M13Rik	mSQ022801	0.0111295827595492	0.133325522515236	61.9573645937945	-0.0802116160217086	0.359226877006676	76.5726841142371	0.573026450335607	0.304077652806077	30.4279903777951	0.47486742887342	0.748001264942516	31.2622658624908	CAATTTCATCATGTCTCAAAAACCTTTATAATGGATCTCGTAACCTAGTGATCCTACTTTAAGAATTAAA	NA
Stk10	Stk10	NM_009288	-0.0291483506107164	-0.0589425786065742	63.2374174649001	-0.125920247351462	-0.270331860136856	90.521908112248	-0.458987240097537	-0.100419763295729	57.833722288323	-0.174633729455069	-0.428427205851036	53.9729406543178	ATATAACAGTCTTTGACCGCTCCCTGACATCATTCGTAATGTTCCAGTCCTTTGTTGAATCTGCACTTAG	NA
Banf2	4930517K23Rik	NM_207275	NA	NA	NA	NA	NA	NA	NA	NA	NA	NA	NA	NA	CCGTCTTTTCTCCAAGGCATACCAATACGAACAGGAGGATAAGAAGGCAAACGAGAGAAGATCTGCTTCG	NA
Vat1	Vat1	NM_012037	-0.051029070901772	-0.238619534397621	62.8845807729485	-0.209316537416795	-0.66452558024519	79.029348030798	1.11376434934173	0.505882300941829	10.2147129205793	0.66863612734634	1.04390835707433	11.3897682434737	TTTACACTGCTAGGGAAGGAGGAGCTCCGGCAAGGGAATAACTAGGCTGGTTAAAAGAGTCAGGGCTACT	NA
Crygb	Crygb	NM_144761	NA	NA	NA	NA	NA	NA	NA	NA	NA	NA	NA	NA	CCAAAGTTGGCTCTTTTAGGCGAGTCATGGATTTTTACTGAGGCATTTTGAGACTCTACTTTCCTCCTCT	NA
Rrp1b	2600005C20Rik	NM_028244	-0.184237986465917	-1.08560305559562	43.5829052906629	-0.188181018336214	-1.09246730110668	54.5896511768513	-4.94195606011204	-1.90131887255932	0.119831675694783	-0.735506673729623	-1.52296851483075	0.694248775259945	TAAGAGGTCACAAAAGAAGACAGCATCCAGCACCCTTGACCCCTGTGATCCGTCCAGTCAAAAACCAGCA	0.829787195
Clec2h	Clrf	NM_053165	-0.716298980195384	-3.76079873388756	0	-0.473780558714785	-2.91876640943451	2.2942233472842	0.613750161571525	0.313887038963561	29.2521625583222	0.672480263186559	1.03225286011893	11.9375856816166	TTCAAATGGCATACACACGTATGGAATTCTCAAAAAAGATGAGACTCTCGCCTCGCCCCCTGCTGTCTCC	NA
Olfr1252	Olfr1252	NM_207568	NA	NA	NA	NA	NA	NA	NA	NA	NA	NA	NA	NA	GAGCAATGTCTATAGTGGTCTTTGTCCTCCTCCTTGTCTCTTATGGAATTATTTTAAATTCTCTTAAGAC	NA
4933431K23Rik	4933431K23Rik	mSQ023185	NA	NA	NA	NA	NA	NA	NA	NA	NA	NA	NA	NA	TTACCAGCCTCCGAGACGACTCGTGGACTGACCAGCCAGAGTTTAGGAACTATCTGGACCTCTTCATTTG	NA
Ogfrl1	Ogfrl1	XM_129809	0.177397903639168	0.821216655028923	46.5638904494247	-0.00522261444845839	0.527307344970493	69.094876500899	-0.499164515304717	-0.120679146995792	56.6716370989	-0.09083427898748	-0.336074534499228	63.2987490875678	TTGCCATTTGAAATTGAGAACAGTTTGAAGTTATATATACCGACTTTAAGTAAATATTAGATTTGCATAG	NA
bsid(853388)	5730536A07Rik	NM_026635	0.263582068426219	0.71096957438337	49.8341763552912	0.174906263591851	0.868937443642436	54.1446228350404	-0.680138092063523	-0.18720900388342	51.147433586683	-0.321110932406375	-0.738235543532708	24.9191418127942	CATGTCAAATATCTACTGTGCCCAAATGTATTTGATTTAAACCATTCTAAAATAAATATGACACGATTCT	NA
5730596K20Rik	5730596K20Rik	NM_146091	-0.564642904969269	-3.80928365655828	0	-0.274253273613064	-1.96686546378757	13.7286554575213	-0.0186485887385699	0.0729579879276882	55.6947721377969	0.14628708812997	0.165820571730579	82.9086701436644	AGCTTCTGGATTTCTGCCAATGCCATCACGGGTCCAATTCCAGAGGAATGGCAGATCTGAGACCATTCTG	NA
2610203C20Rik	2610203C20Rik	mSQ023377	NA	NA	NA	NA	NA	NA	NA	NA	NA	NA	NA	NA	TTTGTGGTGTAATCTTCATTTATCTGTATCACTAATTCAAGAAGACTTTGGCCATAAAAACCTAGAACTA	NA
Mtf1	Mtf1	NM_008636	NA	NA	NA	NA	NA	NA	NA	NA	NA	NA	NA	NA	TGTCAGTGTCAGTGCGCGTGCCGGGACTCTGCGAAGGAGCGGGCGGCCGGCCGGAGAAAGGGATGTTCTT	NA
Hist1h2bh	Hist1h2bh	NM_178197	-0.181490885520088	-0.812368657991833	52.232504443675	-0.0215765932168363	0.446168629297347	72.7684926156229	-0.30096970992325	-0.0399308399215337	59.5984721031837	NA	NA	NA	CTGAGCCCGCCAAGTCCGCTCCTGCCCCGAAGAAGGGCTCCAAGAAGGCCCTGACCAAGGCCCAGAAGAA	NA
Lzp-s	Lzp-s	NM_013590	-0.303020726852558	-1.19616790150478	39.8360340051993	NA	NA	NA	0.687170623079917	0.33156972194047	27.1630120022942	-0.0797880657077403	-0.201683320508334	75.202339722778	CATTCATACTAACTCTGAGACAGAAGAGCTTGTACCAGCCAATAACCACAGGAGCAAATCTAATCTCACA	NA
Cdc6	Cdc6	NM_011799	0.253320094029578	1.23643446920291	33.4871058174383	0.00534699495669681	0.352409681580121	76.8620507788277	-0.360008784906272	-0.0628941855156751	59.2461347647729	-0.569000018942295	-1.29212814576621	2.08778496716557	CGGTTTTCCGAAAAAGAAGCTATCTAATACCCTGAAGAAACCCAATTCCCGGGATTGTGAAGTAAAACTT	NA
1700010D01Rik	1700010D01Rik	NM_029590	NA	NA	NA	NA	NA	NA	NA	NA	NA	NA	NA	NA	TGCTGAGCCAAAGATAGTGAAGATTTGCCTTCATCAGTTCCAGTCCAAATGTAGCAAGAAGATTAGAAGG	NA
Pigz	F630022B06Rik	NM_172822	NA	NA	NA	NA	NA	NA	NA	NA	NA	NA	NA	NA	CCTCTGCCTTAGACAACCAAAGATCTGACCAGTCATGGTCTCAATAGCATGGGCACCTGTCTGCTTCTAT	NA
Gpr6	Gpr6	NM_199058	NA	NA	NA	NA	NA	NA	NA	NA	NA	NA	NA	NA	GAACTTTGGCCGTGGTGCTAGGCACTTTTGGGGCCAGCTGGCTGCCCTTCGCCATCTATTGTGTGGTGGG	NA
D11Bwg0517e	D11Bwg0517e	mSQ023761	NA	NA	NA	NA	NA	NA	NA	NA	NA	NA	NA	NA	AGTCTATGCCGCTGCTGATCCTTACCATCACACCATCGGCCCCACAGCAACCTACAGCATCGGAACCATG	NA
Cav1	Cav1	NM_007616	-0.210340419150948	-1.36689636512434	34.0144902940347	-0.11909027358098	-0.313286909421212	90.0943260759355	1.45046930342179	0.616606847627182	3.60959062838007	-0.31254460148169	-0.396764433461662	57.2155672704859	GTGTGTTCCAAGACATGTCTGTTCTCCCTAGATACTCAGTTTTATACAAGTCAATTGCTGATCCAAAAGG	NA
Recql	Recql	NM_023042	0.0742001776604689	0.508210510708727	55.2349220170501	-0.185120514183399	-0.70359625653136	77.1182726548123	-0.491071255472809	-0.115182380921853	57.0131913797834	-0.00782607719852291	-0.152103903822263	78.6896856443411	TTAAGCTGAGCAATGTAGATGACTTCTAGTGAGAAGAGTTGCTGTTATAATTCAGATAAAACAGTCCTCA	NA
H2-M10.6	H2-M10.6	NM_201611	NA	NA	NA	NA	NA	NA	NA	NA	NA	NA	NA	NA	TCAGTGACTGACCTTTGGTTCCAGTGAGTTGTAAATTTATTCTTCCTACTTCAATATTAGGGTTTTGGTC	NA
AI314760	AI314760	mSQ023953	NA	NA	NA	NA	NA	NA	-0.117478705295844	0.0327994273338989	58.0815720041834	NA	NA	NA	GATTATAAATGTGTAATAATGTCTTTACAATTTTATTCTTGAAAACATTTGTAATAAAAAGTAAGTAGTA	NA
Rbm16	Rbm16	mSQ023965	0.154268924572397	0.85865821375002	45.4169366107105	-0.00462531312763792	0.58236913929094	66.5801476468978	-0.203250281357618	-0.00126235000419957	59.2763906781391	0.18607368224023	0.175808822892778	82.4834363401416	GAGAAGTGAAGTGCTTTGTTTATATCGTTTATAGACTGAGCTATGGATTTGTGTGATTAACTGTTAAATA	NA
bsid(851920)	5330426L24Rik	NM_178402	NA	NA	NA	NA	NA	NA	NA	NA	NA	NA	NA	NA	AGCAGGTGCAGCCGCATGGGCCTAGATGGTGCCCTGGCCCATTGCCAGGCCCCGTGAACCCCACATGTTT	NA
Cryga	Cryga	NM_007774	NA	NA	NA	NA	NA	NA	NA	NA	NA	NA	NA	NA	GATTTGTACTAAGCCTCCTTTTGCTTGTTACAGCCCATATATGCAATAAATAATCAACCTGTGTTCCTGG	NA
Zfp748	2610014M12Rik	NM_183145	NA	NA	NA	NA	NA	NA	NA	NA	NA	NA	NA	NA	CTGAGAGTCTGCCTTTCAATGGAATTTTGACTGTTTCCTATACTTTTGAAAATTTGTACATTTAAATATG	NA
Usp39	Usp39	NM_138592	-0.141272640326377	-0.538372029964572	58.9889391349983	-0.151136536541811	-0.444456563324243	87.4658971670095	-1.43144715387726	-0.484424410887464	16.7255154114048	-0.595465950068565	-1.29439476367544	2.05971839069855	TGCTGCAAGTATCAAAGAACAGACAGTTCGGTAGAAACGTCAGGTCTGGAGACCCTAGGAGTAAACGTGA	NA
Actr3	Actr3	NM_023735	-0.0615524847711539	-0.32370484563784	62.1930005303013	0.0104662824346631	0.557551974716357	67.7135998828018	-0.992608845174	-0.290618164951033	39.216684621675	-0.218417133540819	-0.384482087161887	58.4643954092937	ATAATGTGATTACCAAAATTGGCATATTTAAGGCCTAATGCCATTCTAATAAAGGCAAAAAATTTCTTTT	NA
Islr2	B930052A04Rik	NM_177193	NA	NA	NA	NA	NA	NA	NA	NA	NA	NA	NA	NA	AGGGGACTCGGGTGGGGTTTTAGTTCTTTTAGGAAAAGGTCAGGGGGTGGGGTTTCAGGCGTCTGGACCA	NA
bsid(852631)	Pgd	NM_025801	-0.658357126136558	-2.90606259880171	0.878309603580931	-0.344542027148315	-1.3134577374813	41.1928212351808	-1.63556815138972	-0.545876838300593	11.3046893192164	-0.260027144675024	-0.545555511432917	42.0766469380784	AGCCGAGGAGTCGGTGGGCAGAGGCTCTCCTGTCGGGTATTTCTTACTGGCACAGTAGGTACCTGGATGT	NA
Rxra	Rxra	NM_011305	NA	NA	NA	-0.216300210061348	-0.500631945738715	85.748854392777	-0.291679109213983	-0.0327852594081645	59.6247722763166	-0.0918688194401196	-0.197880791332923	75.4906891861226	ATCTTTGGGGTGCAGTGTCCTTATGGGCCCAAAAGATGCATCACCATCCTCGCCATCTTTACTCATGCTT	NA
Glrx	Glrx1	NM_053108	0.0118393027442704	0.19925429212729	61.1498237021021	-0.13582075612673	-0.334909247129543	89.7973849481152	2.46719462588816	1.00408548194359	0	0.0294388759715301	-0.0639198504258584	83.2182049820294	CTCATGGATCTGTAGATCACTTCTCTGGTCTCCAGTGAGGAGGATTCATTACTATTAAAGATGTATCTAT	NA
Nanp	Hdhd4	NM_026086	-0.00768791960005011	0.0854204104400062	62.4297310657981	0.0223399127832626	0.602507514544526	65.6620496600549	-0.382457171854916	-0.0705007902835694	59.0413722981949	-0.290508255274356	-0.620054197217326	34.9596526347084	AAATTTGTTATAAATATTGTGCCTACTTTCAATGTATGTGTTCTTAATCTGTTATCTAATTTTTCTGCAT	NA
Pole4	Pole4	NM_025882	0.0807316878521027	0.449455007097031	56.6015490137336	-0.0472966528990207	0.330048714988201	77.7999574300958	-0.652818015819489	-0.179136322909704	51.9393710095677	-0.374011163044707	-0.882013945518715	15.2704797159597	TAGAGTCTGCAGGATCTTCTCCCTAGAATGATACATTCAGTCCTGTAATACGTTAAAAATAAACTTTCAG	0.95116851
Bcl3	Bcl3	NM_033601	NA	NA	NA	-0.0311167413990657	0.403499468650698	74.6591696900006	-0.10652059172825	0.0350211210829044	57.9758954904951	0.41662980786264	0.519651055452388	53.6973444221371	GCACATACTACTGAGCACAGATCCTCCCAATCGCGCCCCTTGCCCAGGACTCTCAGCCCCCACTTAATCT	NA
9130208E07Rik	9130208E07Rik	mSQ024625	0.073473371962007	0.233873048066366	60.6558702260862	0.09169799402118	0.559439876788809	67.6273422999362	1.94930158401565	0.851819662678935	0	0.822080497573665	1.4031207260779	1.94345223421011	GTATTTAAATAGGAACCAGTTTATCAGAGTTAAGTTAGTGATCTGAGTGTTGTTATAAAACATGCCATGT	NA
Sec22c	Sec22l3	NM_178677	0.142015585428041	0.726720228723568	49.3784745951576	-0.0151787662129591	0.61322357420091	65.1745763034678	-1.17772121427115	-0.387792395905017	27.2101162988804	0.0032795941106681	-0.124821200853621	80.3343254435794	CTCTGGAAGGCCAGTCTGTGTCCACTCCTGCTTCTCAGCTTCACCTCAACCCTCCATCCTTGACGCTCCC	NA
Epc1	Epc1	NM_007935	0.10806383343227	0.630703871817214	52.0838237831086	0.0139261023912929	0.924993469018593	51.9731198372478	0.720531105929246	0.344277424519563	25.690929110617	0.55270511316733	0.792216537217142	27.5079037893981	AAGAGTGTGAGCTGTGAGATTGTGTAGCTGGTGTCATCACATCATGTGCATGGTGCGGAACCTGCTGTCT	NA
4933439F18Rik	4933439F18Rik	NM_025757	0.266634051514624	1.28095715290098	32.0979108554672	0.0805708671846054	0.696308986298661	61.438570556808	-0.318976309554343	-0.0459088897993172	59.545993820233	0.00425022823336985	-0.121863852190474	80.4999181662291	CAGAAGTTTTGCAGCATTGCTTAAATCACAGTGCTAAACACAGGAACTGTTTCCGGGCCGGCTGAGCATT	NA
Mds1	Mds1	mSQ024817	NA	NA	NA	NA	NA	NA	NA	NA	NA	NA	NA	NA	GGAGGTCATGGAGCTGTGAGAGAGCTTTCCCTTTATAATATTTCAGCTGGATGGAAATCAGATAAGCAGG	NA
bsid(853819)	Sdccag33	XM_129060	0.199712250076082	1.3048538935426	31.3580394401632	-0.0305394219471962	0.47926776080887	71.2789196166879	0.466255706874229	0.254000597134274	36.5416796870446	0.312156735805569	0.417522826853772	64.1329981260094	TGCCATGACAATAAAGGTCACAGGACCTGGTAGTGTCAAGTTTAACCCTTTGAGGACTTTATCTCTGTGC	NA
Prosapip1	Prosapip1	mSQ024913	0.00166608989735537	0.145679653059754	61.8196975479702	-0.145656929407293	-0.314471593918503	90.079467661879	1.18829835336471	0.546276040446522	7.4323374942616	-0.25654808947691	-0.559882988385782	40.6701837764826	TGACCTTGATTGGCGGCTACTCTGGCAACCACTGCCCATTCTTCTAATCCCTCACAATACGTGATTCAGA	NA
Clec4n	Clecsf10	NM_020001	NA	NA	NA	NA	NA	NA	NA	NA	NA	NA	NA	NA	GTACATCTGACAGAGGCCGTTCTTTTCCTAGCCACTATTCTTTACTCAAACAGAATGAGCCCTTTCTCCT	NA
Olfr1313	Olfr1313	NM_207150	NA	NA	NA	NA	NA	NA	NA	NA	NA	NA	NA	NA	GGTTCCTACAAAGCGCTGTCTACACTTTCAGCTCACGTGACTGTAGTAGTCTTATTCTTTGGTCCTGCCA	NA
Zfp371	Zfp371	NM_133204	NA	NA	NA	NA	NA	NA	NA	NA	NA	NA	NA	NA	AGATTGAAGTCTTTTCTCAGAGAAATGGAGGTTGGGTTGCCCCTATTCTGAGAGTCTCATCCCTTCATGG	NA
1700018F24Rik	1700018F24Rik	NM_027069	NA	NA	NA	NA	NA	NA	NA	NA	NA	NA	NA	NA	CCTGCCAGGCAGTTATTTCTATCTTACACAGTGCAGTTAGGAACACCAGATTTCACTTTCTCTCTGTCTA	NA
bsid(854497)	Pcdh11x	XM_142105	NA	NA	NA	NA	NA	NA	-0.196366278564743	0.00141764158723443	59.2124826974857	NA	NA	NA	TCCAAACTTGCGCCATTGCGGCACCCACTAACAACGTAAATCAGGGAGAGCAGGGGGGTCTAGTACAAAA	NA
Rpl23a	Rpl23a	NM_207523	-1.02459797193776	-2.72539672127735	2.60339470615092	-0.509149659187933	-1.38907017325393	36.914038974069	0.644321436619696	0.304953309155531	30.3226064495987	0.925138411147157	1.16467184716292	6.73326249553521	AAGAAGATCCGAACGTCACCCACCTTCCGGCGGCCCAAGACCCTGCGGCTCCGGAGGCAGCCAAAATATC	NA
Fxyd3	Fxyd3	NM_008557	NA	NA	NA	NA	NA	NA	NA	NA	NA	NA	NA	NA	TACAGCCTCCGAGTCGGCGGGCTCATTTGTGCAGGGATTCTCTGTGCCCTGGGCATTATAGTCCTTATGA	NA
Smarcc2	5930405J04Rik	NM_198160	0.00214397899845598	0.129457376123009	61.99914731481	-0.133439561233605	-0.197687671798455	90.7515213465963	0.916287831416682	0.444982761032532	15.2607874293339	0.838215935517971	1.53606885661381	0.961532872192427	CAGTGATAGCTAGGAGTTCCCCAAATGAGGACAAAGATTTGGGAGCAGTGCAGCGTGCCTCTGCACTCCA	NA
bsid(851723)	BC034507	XM_131888	0.08030870043295	0.796500070384614	47.3121117487387	-0.0858109002387428	0.0224618206990077	88.0362297726852	-1.10818306773597	-0.362332332898343	30.2851618784819	-0.366370662779003	-0.845759478623575	17.4273403762726	TTTAATTATATGTTGATTGTACTTAAATTTCTTCTGACTTAATAATGTGTATAGTTTGATAAAATATTAT	NA
bsid(851830)	AU020772	XM_204259	0.1629729648621	1.37590844054021	29.1870279341125	-0.0145254610771342	0.418555704042355	73.9965392196719	0.837803357168837	0.413631294163915	18.2438299185714	0.251117389896031	0.354443194648803	70.104148430153	GCCTACTGCTGACCAGAGCCCACCTTCTGCTTAAATAGGACAGGCTATTTTTGCCATAAATATTGGAAGA	NA
bsid(851926)	2600003E23Rik	NM_027373	NA	NA	NA	NA	NA	NA	NA	NA	NA	NA	NA	NA	AATCAAAGAAGCCTACAGTGGCTGTAGCGGGCCCGTGGATCCGGAATGTTCTCCACCACCCAGCACCAGC	NA
bsid(852051)	1110014N23Rik	XM_283543	-0.361026490526271	-2.39723590998761	7.08982018282564	-0.260463420256096	-1.38406433722109	37.1900948150383	0.326147587459652	0.208980454612045	42.0290177042704	0.19769670157554	0.2560950080866	77.9481309309729	TTCTCATCCTAGAGGCCCTTCCCCGCTGGCGGGTTCATGGATCCTTCTAATAAACTTATGTGTCCTCCTC	NA
1110065P19Rik	1110065P19Rik	mSQ025501	NA	NA	NA	NA	NA	NA	-0.152370045758016	0.0162949304186653	58.7625273266424	NA	NA	NA	TATACCTGAGTCAGAGCGTGGAATCGGATCCAAGAAGTCAGTCGGCCTGGGGTCCAGTCGATTTGACACT	NA
A130074J08Rik	A130074J08Rik	mSQ025585	NA	NA	NA	NA	NA	NA	-0.38721716359508	-0.0736454442435002	58.9443013004636	-0.126164342804765	-0.386764203296084	58.2328732734206	TGGGGTGGGGTCAGGGAAGGTTGCCTTGTTTTGTAGTAAGTATTTGTGTTCATTAGTATATATTGAGTAT	NA
Phf15	Phf15	NM_199299	-0.023394882114643	0.00657332925406508	62.9882788281309	-0.0680756385562772	0.185110815204913	83.3465058630985	-0.117663225644467	0.0325208812636968	58.0945914727743	-0.0437709108533	-0.212808759212437	74.340266537904	GGTGCTGGCCTCCTAATTCACCCAGGCCCTGCCCTGGTCCCCCTACAAGGCCTCAGCCCAATCACAACTG	NA
Reck	Reck	NM_016678	NA	NA	NA	NA	NA	NA	NA	NA	NA	NA	NA	NA	ACACATCTGCTTTTTGTAATGTGCACAGTGTGGATAAGTGTGTGTCCGACTTTCCTTTGATATAGAATTA	NA
Rccd1	E430018M08Rik	NM_173445	0.059661942825178	0.434108899568696	56.9414377682547	-0.155477866213155	-0.280184240184734	90.4430190039642	-0.368446782745337	-0.0643686643587217	59.2097931449921	0.00215513284138003	-0.125797437253479	80.2791086035588	TCTGGATCTTCCCCTGGGCTCAGATGCAGTTATGGCCAGCTGCGGATCCCGACACACAGCTGTGGTGACA	NA
Pim2	Pim2	NM_138606	-0.120110247154939	-0.773159841145875	53.348050338788	-0.0022519916175343	0.509748940773104	69.8952223815858	-1.1503750437927	-0.371569384085973	29.1589513476644	1.26782781699672	1.99876311112574	0.930735370125693	CGGACACCACCAGAGACTAGGATGGGATGGATGGTTTTGGGGGGATGAGATGGAGGAAATAAGTCTTATT	NA
Cript	1200020A08Rik	NM_019936	0.200755046648353	0.865709158882849	45.1993133402177	0.0504139689253206	0.691728575018903	61.641908488669	0.434465757147694	0.23239188906551	39.1930977554045	0.066678613265	-0.00407583777005002	84.9071438938162	GTCTACTCAACATTATCCATATGATTCTTACCTGATCCATGCATTTATTTATAGTTACTGCAAATGTGAA	NA
Hmgcs1	Hmgcs1	NM_145942	-0.0146098200403836	-0.00867771402953647	63.064007105078	-0.146797502477188	-0.622077539143717	80.9848898818645	0.12007688253339	0.12388164891555	51.3921821822912	-0.596477060235273	-0.568005682526395	39.8801143211313	CCTGGCGGTACTGGCACGGAGCGTTAACCACACCTTACTAATAGCAAGGCCAATAACTTTGAAATAAAGT	NA
Mdh1	Mdh1	NM_008618	-0.253481504903377	-1.1158452567107	42.565134378461	-0.13957051140771	-0.432893629168645	87.7764560263	-0.372277965361233	-0.0620895362884912	59.2652823503524	-0.106245818431796	-0.334870576988255	63.4166564010603	CTTTGAGCCTAGTACCAAACAGTAATAATGCTACATTCAAATTGTGAACAGCAAAATATTTTAAATAGTG	1.6923100515
Hoxd12	Hoxd12	NM_008274	NA	NA	NA	NA	NA	NA	NA	NA	NA	NA	NA	NA	AAGTGGCCGGGGTGGCCTCTTGCCTGCGATCTTCACTGCCCGACGGTAAACAGTGCCCATGCTCCCCCAA	NA
Ebf3	Ebf3	NM_010096	NA	NA	NA	NA	NA	NA	NA	NA	NA	NA	NA	NA	CGACACTTCCTTTCCCATGAACACTTGCAGTTGCTAAGGGACTTTATTTTGTAACATATTAATTATAAAT	NA
2310008H09Rik	2310008H09Rik	NM_023197	-0.0930871957373925	-0.343687467895528	61.9823909878488	-0.0238973642105446	0.256455060042637	80.7451172891426	-2.03095034707304	-0.681554123368984	3.03074686680781	-0.699228415074106	-1.22448855399521	3.09898965786704	CTCTGAGGCCCGAAAGGTCTTCTACATTGACCGGAATGCCTCCAAGTCTATCAAGTTGCAAGATTAAATA	NA
bsid(854395)	D830044I16Rik	XM_358678	-0.221189918841449	-0.721177766736416	54.7595221038527	-0.21250299238908	-0.373051543979395	89.1414703358685	0.50070258874609	0.271311287000234	34.4152435090494	0.12456638165797	0.0981637912677618	84.9181542834494	GAACTGTCGCGGGGCCCTCCACCCTCCGTGGGCAAATGCTACTGAGAAGAAAAGGTTTTAATAAAGAACC	NA
bsid(854501)	5033417F24Rik	XM_488905	NA	NA	NA	NA	NA	NA	NA	NA	NA	NA	NA	NA	TATCATTTCTGTCTTGGTGATACTTCCTTCTGGAAACAGAAGTTGTTATATGAGACAGCCTTGGCCCAGC	NA
V2r2	V2r12	NM_009488	NA	NA	NA	NA	NA	NA	NA	NA	NA	NA	NA	NA	GAATGGCTACCAATATTTTGATCTGTGGTTTTGTGTTTAAGCCATGTACTTAATTAATGATTAACATGAG	NA
2810439F02Rik	2810439F02Rik	NM_028341	NA	NA	NA	NA	NA	NA	-0.175733165718659	0.00858781504334374	59.0155816096096	-0.65412459701278	-0.695526444003	28.3417524296328	CGTTGGATTAAAGCATTTGCTCCTTGGTGCCATACACAAATGTCTAGGAAACTCACAAGATGCTCTTCAG	NA
Tpi1	Tpi1	NM_009415	NA	NA	NA	NA	NA	NA	-0.68328414580915	-0.184100912748236	51.4557336620869	-0.14899469546848	-0.342262484301303	62.6906422771536	CATCTATATAAGTGGCCAGTGGAGAGAGCCGTGCGTTTGTACTGACCTTCAGAGACTTGAGCCTGGTACA	1.297872424
E130319B15Rik	E130319B15Rik	NM_178663	NA	NA	NA	NA	NA	NA	NA	NA	NA	NA	NA	NA	GTCATAGTAACCCGGACAGACATTTGGAACTGGAGAAGTACAAGCGATGTAAGAATCCTTAGGAAATAAA	NA
bsid(851834)	Bloc1s3	NM_177692	0.0658774225767617	0.385975178526527	57.9593845843504	0.00394210900956607	0.576363550107866	66.8543015060638	0.543923606719757	0.299043304266854	31.035322660057	0.52956366093093	0.955962679220127	15.9903483795361	GGTAGTAACCCTAATTCTTAGGCCTTTGTGTCAGGGGCAGCGCCTCCTGGTGTTTTGATCGCTATAGAGA	NA
Dnajc21	9930116P15Rik	XM_127961	-0.11790454998184	-0.547013628593255	58.8178148633913	-0.147681058278487	-0.276761773241765	90.471721886248	-0.78483062796922	-0.2354722831158	45.9006017919979	-0.316062485739058	-0.797990883373707	20.554809193532	GATCATCTAAAGGCTACTGGTCATGCAAGAGCACCTTCAGCCACAGCATCTTTAAACAGTGTAACTAGGA	NA
Pcsk1n	Pcsk1n	NM_013892	NA	NA	NA	NA	NA	NA	NA	NA	NA	NA	NA	NA	CGAGGTGCCCCCTGAGAACGTACTGGGGGCTCTGCTACGCGTCAAACGCCTGGAGAACCCCTCGCCCCAG	NA
bsid(852163)	B230220B15Rik	NM_177246	NA	NA	NA	NA	NA	NA	NA	NA	NA	NA	NA	NA	CGTCGCAAGCATGTCCAAGCACACGTCAATGTTAAACAACGCACATAGAAAAATCCCTATACCCCTTATG	NA
Epb4.1l4a	Epb4.1l4a	NM_013512	NA	NA	NA	NA	NA	NA	0.0609203357597803	0.100517259247356	53.5245975676878	-0.0721451527722197	-0.209652667268468	74.5875670331672	GGACTCTGGGCCTGCATCAGACTGGTGACTTTTATTCCCACCAAACTGTTTCTAATATTGTATCCCGTGG	NA
D11Wsu99e	D11Wsu99e	NM_138598	0.0972161945183	0.677496430144614	50.7877865968277	0.0621905268784008	0.9831335750708	49.8402042108425	0.0176133684318057	0.087086199801796	54.6319961089287	0.090828421014047	0.0438272776593147	85.3752277158875	TCTTCCTCGCTTGCAAGCTGCCTGAATAAGGAGCCAGGATGCGTCGTCGGGTCACCTACTCTGGAGAGTG	NA
C030011O14Rik	C030011O14Rik	NM_174868	-0.145185389852748	-0.738927693489226	54.2866962249856	0.121384717478437	1.03648083548526	47.9975277336312	-0.190892936747193	0.00343794157173667	59.1608111569617	-0.249406668799696	-0.500801005453543	46.5588837814432	TTGCTAATGTATTTGAGTCAAAGAAGGCATCCTCACCGAGGTCTGGTGTGCGAGAGCACCTGAATGAAGC	NA
Ywhah	Ywhah	NM_011738	0.0970979623584825	1.00361804356009	40.8698669700303	0.0859130131368762	1.45615339414587	37.9937366010098	-0.280892964547173	-0.0312022451059465	59.6252652916551	NA	NA	NA	AAGCCCAGCCAGCGAGAAGGCGCGACGGGCGGCGCAGCTGCAGCCTCCCGCCAGCCGGCGAGCCAGTGCG	1.192440729
Esco1	A930014I12Rik	XM_484702	0.35409719041597	1.67954119874682	20.6235803427839	0.102633619230616	1.20837823315179	42.8577630017664	0.33011289870828	0.19421715877843	43.7802876534555	NA	NA	NA	TTTGAGTATGTCTAACTTCAGATACACACAACGTAGCCTCCTTCCCTATTAGATTCTTAGAAGGGCTGGA	NA
Tob2	Tob2	NM_020507	-0.0729849042898066	-0.284121971650686	62.5561976389123	-0.144718156955609	-0.39191917729368	88.7551438347022	0.635436490585839	0.320528937537499	28.4624562984214	0.528884084644036	0.78954357750348	27.7274674499841	AGTCTTCTCCAGCTTGCCCATCATTCTCGGCGCCCACACAGGTGACAGTCCCAAGTAGATAACCTCCATG	NA
Sif1	Sif1	mSQ026845	0.28337672971986	0.678586881572504	50.757054079766	-0.0704906949422349	0.411454681427316	74.3097262859282	NA	NA	NA	NA	NA	NA	ACCAGATTGGTGCTCACAACCATCCGTAACAAGATCTGACTCCCTCTTCTGGTGTGTCTGAAGACAGCTA	NA
Akap7	Akap7	mSQ026929	NA	NA	NA	NA	NA	NA	NA	NA	NA	NA	NA	NA	GATGAGCCCAAGCCTGCGTTCTTCACGGTTTGAGTAGCTTGCACTGGTTCCTTTGTAAACGAGCATTCTT	NA
D130017N08Rik	D130017N08Rik	mSQ026941	-0.059709848390019	-0.118988494665201	63.2884538360953	-0.0933387639905933	0.120412494146597	85.440351729121	NA	NA	NA	NA	NA	NA	TAGTTCCTTCCTGTCTTGTGACTCACACCACATAGGCTAGCTAGGTCAAGTGATATGGATCTTATCACCC	NA
Defcr-rs12	Defcr-rs12	mSQ027025	NA	NA	NA	NA	NA	NA	NA	NA	NA	NA	NA	NA	TATGCTCTTCAAGATGCAGCAGCCATAAGAAGGGCTCGCCGGTGCCCACCATGCCCCAGTTGCCTGTCAT	NA
Ovol3	Ovol3	mSQ027037	NA	NA	NA	NA	NA	NA	NA	NA	NA	NA	NA	NA	CATAGTGAGGACACTGCTCAAGTTTTTTATATAGTAAATATACTATTAGTCGGGCGATTTCTATAGTTTC	NA
Tcra-V13.1	Tcra-V13.1	mSQ027121	NA	NA	NA	NA	NA	NA	NA	NA	NA	NA	NA	NA	AACTGCACTTATGAGAACAGTGCCTCCAACTACTTCCCTTGGTATAAGCAAGAACCTGGAGAGAATCCTA	NA
5133400G04Rik	5133400G04Rik	NM_027733	-0.284973261266663	-1.00291138237788	46.3227694234112	-0.258922408766285	-0.750730842666313	74.6901208634808	0.09391251547329	0.116920426564961	52.0531372481458	0.14810144389681	0.14324634522605	83.7502083881371	TCACGGAAATGATGGACATGATCAGATCAGCGTGCGGTATTCTTCACAGCCATAAAGGAACGGGCTCGCT	NA
Trim9	Trim9	NM_053167	NA	NA	NA	NA	NA	NA	NA	NA	NA	NA	NA	NA	GGCCTGACTTTCCAGGGCACTCTGCATTTCTTCCTCTATTCAAAGATCAAGTCTTGGGTATCCCAGGATT	NA
B930008I02Rik	C2c	mSQ027229	NA	NA	NA	NA	NA	NA	NA	NA	NA	NA	NA	NA	GGAAAGAATAAGAAATATACTTCTGGAACCCAAAATTATGGAAGCCATGGTTGCCAGCCCTGAATGCCTG	NA
Tmem140	1110007F12Rik	mSQ027313	NA	NA	NA	NA	NA	NA	NA	NA	NA	NA	NA	NA	TTTGACAGTGCTATGGATGTACCCTGAGCCAACCGAAAAGCCAGCACGGCACACGACCAAGTTGGGACAT	NA
Mycbp	Mycbp	NM_019660	NA	NA	NA	NA	NA	NA	NA	NA	NA	NA	NA	NA	TTATCTTTATTATCCCTGTCGCAAGTACGGTAGCGGGTAGTCGAAGGCGAACGGTTGGGTGTTCGAGTTT	NA
Pak2	Pak2	NM_177326	0.0880110462053885	0.734530535361605	49.1509401326372	-0.124365961603197	-0.440342570582735	87.578117202162	-1.09096736108055	-0.336073581636817	33.5335165227264	-1.7065923629672	-1.25965257774864	2.53010222648506	TCGAGATGGTTGAAGGAGAGCCTCCATACCTCAACGAAAATCCTCTGCGGGCATTATACCTGATAGCTAC	NA
2900074J03Rik	2900074J03Rik	mSQ027421	0.164386408158575	1.25716085143723	32.8387958988329	-0.0590326416241542	0.202415501138698	82.7416663615366	0.800748269200993	0.386896194948951	20.9846699560196	0.0805356342902401	0.0204664626851345	85.2479679001107	GGCAATGGCTATAGCAATGGTCAGCTTGGAAACCATAGTGAAGAAGACAGCACTGATGACCAAAGAGAAG	NA
Tnfrsf13b	Tnfrsf13b	NM_021349	0.304969243321051	2.17740264273836	9.96476682311523	0.13649079857898	1.77024184868978	36.8057019664095	0.214357786569363	0.160060419222371	47.6595949110893	0.279499575277928	0.314455660634656	73.5479474030812	CTGTGGAAACGTGTAGCTTCTGCTTCCCGGAGCGCAGTTCTCCCACTCAGGAGAGCGCGCCGCGTTCGCT	NA
Actr1b	Actr1b	NM_146107	0.0778008676195574	0.73876191383856	49.0272483866465	-0.0222878437245723	0.535812489427868	68.7066664064464	-0.657623487802557	-0.176997485980173	52.1442943203619	-0.0141347865250501	-0.157233360719783	78.357627747418	TAGGACTGACTAGGGGACAGTCCTCCATCCACTGAGGGAATGCAGCCAAGAGTCAGAGCATCAGAGCCAT	NA
Usf2	Usf2	NM_011680	0.0256678445724135	0.232593194281454	60.6749626314464	0.118967795262089	0.65317236353511	63.3669410813263	0.541741976688166	0.290593610253079	32.0597108404318	0.671747532286041	1.10420519978925	8.8402167944069	GACACACCCCTATTCTCCGAAAATTGATGGAACCAGAACTCCTCGAGATGAGAGAAGAAGAGCTCAGCAC	NA
Tro	Tro	NM_001002272	NA	NA	NA	NA	NA	NA	NA	NA	NA	NA	NA	NA	ACCAAATACTGGAGGTGGCTTTGGAGGACCAAGCACTGGAGGTGGCTTTGGAGGACCAAGCACTGGAGGT	NA
bsid(854801)	V2r9	mSQ027697	NA	NA	NA	NA	NA	NA	NA	NA	NA	NA	NA	NA	CATGGAGTTCTTACTTCCAAGTTCATGCCTTGACTTTATTCAATGTTCTATGACAAAGGTAGATAAATAA	NA
Pdcd5	Pdcd5	NM_019746	-0.101972660211731	-0.262385364117093	62.7249963060159	-0.0746450453847801	0.250528422284287	80.9715539963226	-1.53414954062248	-0.49824966152944	15.4133720286384	-0.72534733406963	-1.19597191394941	3.63457019524375	GGCAGTCGAAGGCGCCGGGCTCGAGTCTCCGGCCGAAGCGATTCCAACCGAGTGTACCGGAGGGCGGCTG	NA
Rcc2	2610510H01Rik	NM_173867	-0.192973682424384	-1.06905774181223	44.1366099410332	-0.0990308850545987	-0.198210459918125	90.7520375084069	NA	NA	NA	NA	NA	NA	ATCATCGTAGCTGCGGACGAGAGTACTATCAGTTGGGGTCCATCGCCAACCTTCGGGGAATTGGGGTATG	NA
Fryl	2510002A14Rik	NM_028194	0.107195445194331	0.905442400910442	43.9646956397589	-0.157003634987565	-0.484027324722359	86.2913127424762	0.888484908337053	0.411263451739919	18.4793955530949	0.020378603214145	-0.0748481380166354	82.7841822211268	TATTTTCAAGGTGTGGATGTCTGGTGACAGCTTCTCAGAGCATGCCTAAAAGAGCACTGCAAGATTATTT	NA
bsid(852059)	Chd5	XM_196334	NA	NA	NA	NA	NA	NA	-0.0613697407592397	0.0474859102209529	57.3237558286013	NA	NA	NA	CCCTCTGAAGGCTGGGCAGACCAGTGGTATCTCCACTTGTATTCTCTGTGTGTATGTTTTGGTTTCTGTG	NA
Psg21	Psg21	NM_027403	NA	NA	NA	NA	NA	NA	NA	NA	NA	NA	NA	NA	TTAACTTCTTTGGGTCAGTGCAGTGTAGTGTGTGAATCTTGTATTTTTTGGCTAATATCTACTTATAAGT	NA
Tnfrsf22	Tnfrsf22	NM_023680	0.00889787405899607	0.233195273740655	60.6659888851182	-0.037911543719252	0.536351024831088	68.6820770190692	-1.16347316315634	-0.339569400496824	33.0980677687671	-0.344849271290171	-0.514557221447631	45.1686840152983	TCTTTTTGCCTAGGGGTGTGATCAGTGCCTTGTTCTCAATGCTCAGTAAATTTCCCCTTGGTTAGGGGTG	NA
D5Wsu178e	D5Wsu178e	NM_027652	-0.678506188656683	-5.09243519889505	0	-0.351849418386921	-2.72325608062321	3.10240851922948	-2.31659109272841	-0.854795756810839	0	-0.38763784199408	-0.959691566479696	11.2653501697184	ATTTTAAAATTCTAATCATTGTCGTCCAGGCTGTCGAAGATAAGCCCAGGGGCTTACGTGTATCTGGAGA	NA
Tmem49	4930579A11Rik	NM_029478	NA	NA	NA	NA	NA	NA	0.124222767019157	0.121644476282287	51.6068424448231	0.67098341933832	0.917785766254709	18.3313652076547	TTGCCCCCTGTCGTGGTCGTGACATCGCATGGCTGTACCACCTTGTCGGATAGCTTATCAGACTGATGTT	NA
C230012O17Rik	C230012O17Rik	NM_176944	NA	NA	NA	NA	NA	NA	NA	NA	NA	NA	NA	NA	TCCTGACTGATCTTTCTGGATTCGCAGTGGTGCTATAGAGCATGGCAGGCAGGTGATAGACTTCTAACTG	NA
Clca6	9130020L07Rik	NM_207208	NA	NA	NA	NA	NA	NA	NA	NA	NA	NA	NA	NA	CCTAGTTCTTGATGTGTCTGGGAGTATGACTTCTTATGATCGCCTGAATCGAATGAACCAAGCAGCAAAA	NA
2610028L16Rik	2610028L16Rik	mSQ028189	NA	NA	NA	NA	NA	NA	0.50729613593403	0.25617289213452	36.274599844879	NA	NA	NA	CAAAGGTCATAGAAAGCTGTACATGGAGTTTAATCAGTTGTTCCCATAGGGTCTGGAAGATTGGAGTGTT	NA
Pcnx	Pcnx	NM_018814	-0.0530041601936161	-0.100557707579434	63.2909494779885	-0.146167977876286	-0.112764427079927	90.2736004615232	0.90460766942609	0.437416560929553	15.9573239149478	0.3148656743328	0.47927431162997	57.8841848283038	TATGCCTGGCGAAGGCCAGCACCAGCTGCCCTGTCACGGCTCCCGTGTGCCACGCTTCTCCGGCCGGTGG	NA
Hip1	Hip1	NM_146001	NA	NA	NA	NA	NA	NA	0.93201631418961	0.397254060161487	19.9020092555723	NA	NA	NA	GGATCCAATGGCATCTGCTGCATGCGTTCATGCAGAAGTGCCCACATACTTTTAGAGAAAATAACTCCTG	NA
Hist1h4f	Hist1h4f	NM_175655	-0.0457633693276582	-0.0674169824620055	63.2549811232545	-0.0267603250902079	0.398701043872647	74.8691886294654	-0.123906670634452	0.0302822860255985	58.1973547624812	0.0081728783793399	-0.117437096556499	80.7430525958075	ATGTCTGGTCGTGGTAAGGGAGGAAAAGGCCTGGGCAAAGGCGGCGCTAAGCGCCACCGTAAGGTTCTTC	NA
Fryl	2510002A14Rik	NM_028194	0.15259241898575	1.08397380289856	38.3133439647156	-0.114023732492438	-0.232989391947796	90.7166631931026	0.970405863958793	0.47400929558234	12.7297155215814	0.303428630005716	0.46897726295763	58.9432130352041	GCGGCCCAGACCACGATAGAAACTGCCATTCACTCTCTGATCGAAACCTTGAAGAACAAGGAATTTGTAT	NA
Ambn	Ambn	NM_009664	NA	NA	NA	NA	NA	NA	NA	NA	NA	NA	NA	NA	GTGTCAGCACTTGGTGGTATAGCATGTAGCTGTCTTAGGCATTATAAAATTTCTCTTACTACATGACATT	NA
Pcdhgc3	Pcdhgb5	NM_033595	-0.526910740913743	-2.95559805136149	0.486394114956591	-0.263403854067528	-1.24752933384168	45.0851729239799	-0.474564483580877	-0.106526024774513	57.5116835393359	0.15402853072897	0.151000693833994	83.4800232924773	TTACAGTAGTGTAGAAGATCCCCCTCCCCCGCTGGTGTAGAATAGCCAATAGTATAGTGTGGTGTGCTTT	NA
Capn8	Capn8	NM_130890	NA	NA	NA	NA	NA	NA	NA	NA	NA	NA	NA	NA	GACGGTTTTGTGGCTTGTATGATCCGCCTGGAGATCCTGTTCAAATTGTTCAGACTCTTGGATAAGGACC	NA
Git2	Git2	NM_019834	0.0927625043357229	0.658108831674	51.3302614805231	-0.17879658223466	-0.461936485060832	86.9680389523406	NA	NA	NA	NA	NA	NA	AAAGACGAAGTCCAGTGTTGCGTGCACTCGGGACTCTTAACGGCACAGCGCAGGGGCTCTGCCCTGACCT	NA
Glp2r	Glp2r	NM_175681	NA	NA	NA	NA	NA	NA	NA	NA	NA	NA	NA	NA	TCCAGTTGACCCTGAGCTCCTTCCATGGATTTCTGGTGGCCTTGCAGTACGGCTTTGCCAGTAGAGAGGT	NA
Col5a2	Col5a2	NM_007737	NA	NA	NA	NA	NA	NA	0.0286731488835494	0.0816472662585377	55.0539027159216	-0.594191854518351	-0.698298873017458	28.1120320483028	CAGTCTCCTAACACAGCTATCACTCAGATGACCTTTTTCCGTCTTTTATCAAAAGAAGCCTCGCAGAACC	NA
bsid(854167)	Rpl7l1	NM_025433	-0.0547751289519716	-0.322854950449945	62.2015534641589	-0.117472286841012	-0.373975494888995	89.1235018967674	-1.05641782735759	-0.334738069345932	33.7000446569442	-0.312025334199021	-0.708238607505353	27.29691577826	TTGGTGTCACTATGAAGGCAGACAAAGATCGATGTATTAACGACCCCGACTCCAAAAACACTCGAGGGGG	NA
Gpbp1l1	5330440M15Rik	NM_029868	-0.0271297506788085	0.00728955545210473	62.984461146156	-0.183248239240024	-0.37521983433281	89.099147878466	0.292760390452573	0.194432155782713	43.7550512045094	0.00795202579837007	-0.123658075211238	80.3997544051176	GAGAAGCTGAGGACGCGTCCTCAGACGCCGCGAGTCGTCCTTGACCGTAGCCCCGCCGCTGCCGGAGATT	NA
Pcdhgc3	Pcdhga11	NM_033595	-0.489255573112968	-2.57578844638366	4.41719385526358	-0.237089265399296	-1.03062331042496	58.4116582897229	-0.45646751887534	-0.0992212176756494	57.894010175747	0.19407236784926	0.218372135209104	80.3195342898909	TTACAGTAGTGTAGAAGATCCCCCTCCCCCGCTGGTGTAGAATAGCCAATAGTATAGTGTGGTGTGCTTT	NA
Esrrg	Esrrg	NM_011935	NA	NA	NA	NA	NA	NA	NA	NA	NA	NA	NA	NA	CTGGGCCCTCCCATCCTGCACGTTGAAAAGGGAAGATAAACCCAAGAATGATGTCGAAGAATCTTAGAGT	NA
bsid(854598)	Camsap1	XM_129375	0.171604825889038	1.44744070901858	27.0544890518496	-0.0493403596727155	0.274316165749745	80.0523885581744	-0.257476995906687	-0.0225228386322392	59.5938464268814	0.00466393162688994	-0.121404725456254	80.5253995809173	AGCTCAAGCGAGATGAAGCCCGGCGTAAGGCTGAAGAGGATCGACTACGGAAGGAGGAGGAGAAGGCAAG	NA
bsid(854698)	Amd2	mSQ029041	-0.133521301678109	-0.324343149583042	62.1865552168699	-0.023691339432757	0.314857432708034	78.42660062132	-2.77225386246939	-1.01509492191803	0	-0.858836933241738	-1.85617209351148	1.28347425105486	AGAACCAGAATTTTCTTATGTTAGCTTTGAAACAAACCTAAGTCAGACCTCCTATGACGACCTGATCAGG	NA
Dscaml1	Dscaml1	mSQ029053	NA	NA	NA	NA	NA	NA	NA	NA	NA	NA	NA	NA	CTATGCCATTGCTACCAAGGACAATGGCGATGAAGTGGTCTCCACGCTTAAGCTCAAGCCAGCTGACCGT	NA
Gpc1	Gpc1	NM_016696	NA	NA	NA	NA	NA	NA	0.296938229373623	0.193507817917363	43.8634891530439	0.19153369771285	0.203998666966729	81.1129182415211	CAGGGTACTGGGTCCTTTCTCTGTCACTCGGTGTCAGTGGATAATGTGTGTTCTTTGAGTCCTTGTATGA	NA
Tia1	Tia1	NM_011585	-0.120520446634761	-0.528526986116169	59.1801405498029	-0.0853400059250487	-0.00174241010700981	88.5585942933896	0.15014076643102	0.139297850449233	49.8586236394356	0.0215178193831871	-0.0891319850149502	82.1608333100557	ATGAAACCCAGTGAAAACAGACTACAGAACGGAAGCCAGTGCGTTGAAGCAGGGAGGGTAGGAAAACTGT	NA
Entpd5	Entpd5	NM_007647	0.0482966815106984	0.276499963099575	59.9844192831335	-0.0459629268385505	0.431612625639613	73.417763847241	-0.0709550046893832	0.0516061311202375	57.086620914981	0.31375631231707	0.485543036426907	57.2371930305418	GTCCCTGGGGACCAAAGAACAATCTCGTTTCAACCCTTGGATGCCTCATTGCTTTGAATGGATTCATTTT	NA
Hoxa7	Hoxa7	NM_010455	NA	NA	NA	NA	NA	NA	0.0194014210490696	0.0789085382375398	55.2603548331054	0.125270285862199	0.0490922082421972	85.3771662323938	CAGGCACAGGACCCTGGCTGCACAGGACAGTTGGAAAAGCGTCTTTAAGAGACTCATTGATTTTAGTTAC	NA
Nkx2-3	Nkx2-3	NM_008699	NA	NA	NA	NA	NA	NA	NA	NA	NA	NA	NA	NA	AGAAAGGACAGACCCAAGGGCCAGGTCCCCTCGTTAAAATAAAAATACAGACGTATCGCTCCTTCCAAGG	NA
Pafah1b2	Pafah1b2	NM_008775	0.0902267328388262	0.936425670235129	42.9936761593124	-0.0535639451080998	0.260533126229777	80.5883025493406	-0.722212026018283	-0.210950782726757	48.6646870091884	-0.502959664767173	-1.25175885061344	2.64939063689874	AGAAGGGGACTTTTTAGTTGTTTATGACACATTTGTAGAATTATCACTTTTTCCTAGGACAACATCAAGC	0.839579666
Slco3a1	Slco3a1	NM_023908	NA	NA	NA	NA	NA	NA	-0.00445675230864051	0.0677070112311514	56.0616743598197	NA	NA	NA	ACAATCTGGGGAGGGACCCTGTGCCCGCACACCAGACACATAGGACAAAATTTATCTATAACCTGGAAGA	NA
Plcb2	Plcb2	NM_177568	-0.241120552671613	-1.59273850499587	26.6235633883191	-0.137841491106788	-0.474798184400147	86.5803774398967	NA	NA	NA	NA	NA	NA	GGGCTCTTGAAAAGAAGGCTAAAAAGCCCACCCCTCTACCTCAACCCCCTTTCCTGATATCTTGAAGACT	NA
Nkx2-4	Nkx2-4	NM_023504	NA	NA	NA	NA	NA	NA	NA	NA	NA	NA	NA	NA	GGACGCGGCCACCGGGGACTACGGCGGAGGCGTGCTCGGCGCCAACCTGCTCTATGGCAGAACGTGGTGA	NA
C030018G13Rik	C030018G13Rik	NM_175510	NA	NA	NA	NA	NA	NA	NA	NA	NA	NA	NA	NA	CCTCACTTGTGATACCACCATGCCAGAGGTCACGCTATGCCACCTACTTCGATGTTGCCGTTCTCCGCTG	NA
bsid(852860)	Lphn1	XM_134383	0.181697412778615	0.87738481389209	44.8379235301241	-0.0524736477301695	0.351794447280201	76.8880893948577	0.633816880113586	0.316568148359574	28.9327150871239	0.26969130053027	0.30312620668605	74.464552714886	AAAGCCTTGCAGGATCCACTCTATCTGCTGCTCACTCTTCTCCATCCACCAGAGGAACAGTGGGGTTAGT	NA
Tex42	Tex42	mSQ029629	0.0983070562104379	0.69973939885264	50.1564206656439	-0.0517855594712008	0.0726244935419364	86.7994129606042	-0.707563343017533	-0.199016007163251	49.9396862618417	0.166551652646689	0.180260968912826	82.2836076284233	CTGAGTTCATTCCTCAGGAGAGAAAACTTCTGTCTAAATTGTGGGACCAAGAAGACTAGATTCTAGTAGG	NA
Ibrdc2	Ibrdc2	NM_146042	NA	NA	NA	NA	NA	NA	NA	NA	NA	NA	NA	NA	CACAGTTTGTATAAAACATAGAACTCTAGAAAACTTCTGAATGGCAACCAGCCCAAATCCTTTCAATCAT	NA
bsid(853194)	Ptprd	XM_131462	NA	NA	NA	NA	NA	NA	NA	NA	NA	NA	NA	NA	CACAGTATGAGATGGTGCCTCAGGAAATGTACTATGGACAACCCATGCAAGAGTCACTAACGAGCAACTG	NA
Rbm3	Rbm3	NM_016809	0.122190744469182	0.344292720092558	58.7795008826008	0.0148438002662708	0.552211419017242	67.9576085203484	-0.844798294627123	-0.248571871945243	44.359379803581	0.097195403257959	0.0489899834510026	85.377222577677	CACCTTTTCAGCTACAGTCCTCACCCCTTCACCCTTTGAGGCTATTCTACATGGGCCATAAAAGCTCTAA	0.703334893
Clca4	Clca4	NM_139148	NA	NA	NA	NA	NA	NA	NA	NA	NA	NA	NA	NA	GCACCCCTCCTGGTCTGGGTACCAAAGTGTCCGTACCCAGTTTGACAGTTTTTGTACTTGTTGCAACTTT	NA
Clec2i	Dcl1	NM_020257	-0.187144646407498	-0.789229133295874	52.8958740377592	-0.200871652042747	-0.235373707422251	90.709138500737	1.99214285248243	0.857265039230725	0	0.264823767514835	0.361125030549583	69.4998352000056	GGAGCTATATAAATCGGATGTGGATCTGTAGCAAGCTCAACAACTATAACCTCCATTGCCAAACTCCTCC	NA
C330023M02Rik	C330023M02Rik	NM_172722	NA	NA	NA	NA	NA	NA	NA	NA	NA	NA	NA	NA	ATAATGGTCAGTTGCTTTCCCCAGAGATAGTGCCAGCCATTGTTTGAGGCATGCTTGTGCTCTTTTGCTG	NA
Chn1	Chn1	NM_029716	NA	NA	NA	NA	NA	NA	NA	NA	NA	NA	NA	NA	GGTTACATGCCAGACCTCAAAATACCTTTTTATTATCCTAAACTATCAGATTAATTTTTGGAGTTGAATG	NA
Mmp19	Mmp19	NM_021412	NA	NA	NA	NA	NA	NA	0.0520871116312334	0.0818455526821681	55.0387982080304	NA	NA	NA	CTTGTCATATAGCTGTTTCAAGTGTGACATCTAGTCTCTGGTGGAGGGAAACTGTCAATCAGGAGGGGGT	NA
Obfc2a	5830411E10Rik	NM_028696	NA	NA	NA	-0.11634226565726	0.108957372883887	85.7813961712963	NA	NA	NA	0.83880566051746	1.30576661289913	3.32165315677371	GGTCCCCATTACTGTTTCTAGGCACAGTTCTGGATTAGAACAAACACATGATCAGACTAGCCTTGTCCCT	NA
Prpf40a	Fnbp3	NM_018785	0.157100537600999	1.32482619208645	30.7431829662117	-0.187213605664901	-0.800342277024307	72.009698635332	-0.33036135623895	-0.0518255239462202	59.4666286077166	-0.0595253260313979	-0.255123606212771	70.8299589641727	GAAGACTGCTTTTTTGTGCACTACTGAACTGGTTAAAGCCAATGTGATCTTCTGTGGTGAGCTCTTAAGA	NA
Senp8	Senp8	NM_027838	0.144250806062199	1.10064188950394	37.7827457751525	1.49954384984626e-05	0.406700219480125	74.5187575566756	0.0923272889274902	0.117160137320742	52.03072350751	-0.0495758309866299	-0.257231572826648	70.6462804378015	AAGATGTGATTCACTCACTGAAACTGACTTCAGCTACTTCTCCACTCTAACCCTGACCCCAGCGTTCATA	NA
Rrm2b	Rrm2b	NM_199476	0.17641846645199	1.1080607540624	37.5466838781464	-0.0368559349814037	0.357541778513798	76.6443530878648	1.40969087280212	0.633429489278862	2.87483532515123	0.080573455027304	0.0232797631203801	85.2735172617746	ATTTTCAAAGACTCCAGATTTTTTTCACAATTAAGCAAAGACTCCAATGTCACTTCATTGATATGGAAAC	NA
Setd8	2410195B05Rik	NM_030241	0.332245442340223	2.35280757639297	7.29879577944002	-0.0104062356155997	0.806638915495777	56.6801482037908	-0.956300302658635	-0.298378401298685	38.2484197670261	-0.218745906165312	-0.574664268077462	39.2366430777363	TATAAGACCCTACCCTCGTCCCCTACACCCCCATCTCCCAGGCTCATGATGGTGCTACCTACGAAAGTCT	NA
bsid(854512)	Rdh1	NM_080436	NA	NA	NA	NA	NA	NA	NA	NA	NA	NA	NA	NA	CGAAGCTTCTGGGTTAATACCCACTTTTCACTGAGTGCATACCATGTGTGTGTGTTCTTTTATGATTGGG	NA
3110056J03Rik::4930579P08Rik	3110056J03Rik	mSQ030385	-0.0543787490872472	-0.248998748385704	62.8180999027809	-0.185804639816329	-0.77955629870682	73.1471515855776	0.475852702817716	0.230405698100636	39.4356943860334	0.310405906766798	0.263757284849451	77.4183221993396	CATTTCTGTGTATTGGCCGAATGAATTGCAAGACTAACAGACGTCTACAGTACAGTACCTGTATCACAAG	NA
Cdk8	Cdk8	NM_153599	-0.0922860872261334	-0.438388922422228	60.7375100887864	0.000616581985117025	0.569552370447741	67.1653600929178	-1.05430882951304	-0.34563474564239	32.3443553703582	-0.271171717464141	-0.732854141458183	25.3365740236664	GAATACAAAAGCATGAGTGGCGACCTCCGTGAGGCACGGTGACCTCCTCGAGGCACGGTGACCTCTGCGA	NA
4921504E06Rik	4921504E06Rik	NM_027600	NA	NA	NA	NA	NA	NA	NA	NA	NA	NA	NA	NA	TGGACCCCAGCAATGAGAACACACGCAGTGATCAGGTGTTTCCAGGAGTCACCTCGGATTCTAGAGACAA	NA
Ube2h	Ube2h	NM_009459	0.0345103276579242	0.339324952041658	58.8733072958767	-0.0960531585608818	-0.082686083000798	89.924939670783	1.05915815874613	0.505352206233616	10.2542302238796	0.42992426364512	0.770637347905773	29.3082208336774	GTGATTAGGAGGGTTTCTGCTGGCCCTGCAGCTTGCTTCCCTGCGGATTAGGCCTTTGCTCATGCTATAG	NA
Mapkbp1	Mapkbp1	NM_011941	NA	NA	NA	NA	NA	NA	NA	NA	NA	NA	NA	NA	TGACCAGCTGTAAGACACCTTCGGCAGAGCAAAGTCACATCACCCGTCTCCTGAGAGACACCTTCTCTCC	NA
D030016E14Rik	D030016E14Rik	NM_177240	-0.00212621447569068	0.150630131618374	61.7627393322578	-0.134175334364949	-0.538748599653376	84.3990033969124	0.0256257328292331	0.0897438771954068	54.4201742168748	-0.22251389750773	-0.577158161627724	38.9966355243116	ACTCAAACGGACTATCTGAACAGTTGGCGGTGAACAGCTCCCTGGGGGAGAAGCAGCTCCAAAGCACTTT	NA
Ikbkap	Ikbkap	NM_026079	-0.133287016046736	-0.613296358670977	57.4060011584169	-0.207476495480858	-0.799983742948337	72.0294858966631	-1.95666514361842	-0.713412581551308	1.76067764043319	-0.420745837701098	-1.00423657248552	9.33052132427042	CTCTGTGTTGTTAACATAGTGCATGGTATTCATGTAGGCAGTTAGTGCTGCCAGCTTTTAGTAAGATGTG	NA
Mogat1	Mogat1	NM_026713	NA	NA	NA	NA	NA	NA	NA	NA	NA	NA	NA	NA	AAATTAACAACCCCAAAGGCTCCTGGCTACGAACTATACAAGACGCAATGTATGATTCAATGGGAGTAGC	NA
1700001E04Rik	1700001E04Rik	mSQ030769	NA	NA	NA	NA	NA	NA	NA	NA	NA	NA	NA	NA	TGCCTCAAGTGCCAAGGAGCAGCAGGTGTGATCATGAAATCCCCCAGATATCAGACCCAGATGGATTTTT	NA
Zranb1	Zranb1	mSQ030781	0.0489471791287606	0.603393918447295	52.8183623467496	-0.0565911376209836	0.378391005080707	75.7513315574601	0.679221490062938	0.353302713655399	24.662847524592	0.139748155836912	0.153115791938614	83.40287729397	CCATGGAGAACGATGGCTATGGCAACCGAGGTGCTGGTGCTAATCTGAACACTGATGATGATGTCACCAT	NA
Col4a3bp	Col4a3bp	NM_023420	0.0694111949701377	0.767880890751768	48.1683769439487	-0.112436458005085	-0.300119796792044	90.2484207347493	-0.156704372514867	0.0174497114541597	58.7209840606426	0.0429639648678269	-0.0520819076153829	83.6456126927674	TCCAGCACTAGCCATCTCCTGCTAGGCCTCCTCGCTCAGCGTGTAACTATAAATACATGTAGAATCACAT	NA
Mtss1	Mtss1	NM_144800	-0.0559808963598082	-0.177078298409795	63.1759362679327	-0.221763263423077	-0.704838006760439	77.0559402180873	-0.0641244143952799	0.0531902063250754	56.9926681394598	0.38171933797191	0.586275284348069	46.7954142802207	GGTTCTCCTGGTTCCCAGGAGATGCTGCCAGCGCGAACGAACTCTTTAATTAATAAAGCCTAATTTGTCT	NA
Rbbp9	Rbbp9	NM_015754	NA	NA	NA	NA	NA	NA	-0.0719245070271768	0.0441128472926028	57.5100073267107	NA	NA	NA	AGTTCCGGGGCCATCGCAGCCATGAGGTATGCAGAGACACATCAGGTATACGCTCTCGTATTGGTGTCTG	NA
Rps6kb1	Rps6kb1	NM_028259	NA	NA	NA	NA	NA	NA	NA	NA	NA	NA	NA	NA	GAGCCATTGCCTTTTGTCTGAAAGGAACCTTCAGTGATAGGGGCCCTTGCTATTGATGAGCCACTGATTA	NA
Olig2	Olig2	NM_016967	-0.839277695052363	-4.15795342771172	0	-0.394972210461027	-2.18420426453624	8.93125341105055	-0.771086193203732	-0.23137931194501	46.373812439034	-0.332346736580558	-0.865774315518674	16.2135310530236	TCTCTACCGGGCTCCGGGCTGTCCTCGGTCGGATCCATCCGGCCTCCGCACGGCCTGCTCAAGTCACCGT	NA
AU040320	AU040320	NM_133886	-0.173079116997453	-1.04787054419473	44.8419761902486	-0.150701281938492	-0.470552771615676	86.710307224946	0.0804892260053802	0.112635796913904	52.4494733180675	0.48274331747182	0.839980613780253	23.7533418369107	GCTCGAGTGTATGTGCCCATTCCTCATAGGTCTCTTGGCTGCTCTCAAGGTTAATTTTAACTTGGAGACT	NA
Hcrtr2	Hcrtr2	NM_198962	NA	NA	NA	NA	NA	NA	NA	NA	NA	NA	NA	NA	GAAGTAAAAATCAAAGCTTTTGTCTGAGTCAGAATTTTCCTCTGCTTGTGACTTAGAATAATAACCCCCT	NA
5830401L18Rik	5830401L18Rik	mSQ031165	NA	NA	NA	NA	NA	NA	NA	NA	NA	NA	NA	NA	GACAGGAGGTGTGGAGGGAGTTAAGGCTGCAGGGAAGGAAAATTGTGGTTAGGGTGAATTAAATGAAAGA	NA
4930418G15Rik	4930418G15Rik	NM_145692	NA	NA	NA	NA	NA	NA	NA	NA	NA	NA	NA	NA	ATAAAAGATATGGAAAGACAATTCCTAATGAATTGGAAAGCATCCAAAGATGCCAAGAAAATCAGCAAGA	NA
H2afy	H2afy	BC006955	0.181495794517218	1.88707702468196	15.6206224029465	-0.0252751003245419	0.45159437573332	72.525486342467	1.04733402344209	0.482497820998664	12.03252361498	0.4236673983239	0.600738007589151	45.3191409778395	GTTGTTCAGGCTGACATTGCCTCGATCGACAGTGATGCTGTCGTTCACCCGACAAACACTGACTTCTACA	NA
Ogn	Ogn	NM_008760	NA	NA	NA	NA	NA	NA	-0.561070111947483	-0.113000991804417	57.1433886567641	-1.02673988428816	-0.894721769880152	14.5583911256712	CGCAGCTGGACTCACATGTTAACTATGAGTATGCAACAGGCAATTCTGAAGAAACCAAATTTAGCCAGGA	NA
Hoxa1	Hoxa1	NM_010449	NA	NA	NA	NA	NA	NA	NA	NA	NA	NA	NA	NA	TGGGTACCCCCCGTGCGCTCCCGCTGTTTACTCTGGAAACCTCTCGACTCCCATGGTCCAGCATCACCAC	NA
Cdh13	Cdh13	NM_019707	NA	NA	NA	NA	NA	NA	-0.392054059803644	-0.0718843481262135	58.999551507934	NA	NA	NA	GGATTCCAGCGGAAAGTGTTACACATCCACCAGCCTGCCGAATTCATCGAGGACCAGCCTGTCCTAAACT	NA
Pigo	Pigo	NM_020035	-0.0635339371738592	-0.202149065546302	63.0785354151475	-0.136512582288219	-0.166651644752442	90.6665938410265	-0.222431972789594	-0.0089282435701458	59.4298418401578	0.27606251152785	0.412558625181286	64.6216282123446	GAGCCACTGATGGAGATGCGCCTCCGGGATGCTCCGAATCACTTCAATGCAGCCCTGTTGCAGCTGGGCC	NA
Pcdh7	Pcdh7	NM_018764	NA	NA	NA	NA	NA	NA	NA	NA	NA	NA	NA	NA	GAGATGGCTAGCAACCATTAACACTTGATAGGAAAAGCATTCGGAAGAAAACCCCCAAACATATTTTGGT	NA
Svil	Svil	NM_153153	0.0409320663739159	0.437713168691883	56.8622627820601	-0.124548405022798	-0.247927344372041	90.6585372353779	0.275082734392866	0.191514171642215	44.0968204596033	0.13784897811814	0.124995587071909	84.3067488655818	ACAATATTAGAGGACTGTGTTGCTTCTGTTGAGTTAAGCCTACCACCAGTCTGTCCCGTGCTCAGGAGTG	NA
Crhr1	Crhr1	NM_007762	NA	NA	NA	NA	NA	NA	NA	NA	NA	NA	NA	NA	AATGCCTGGCCAACGGCAGCTGGGCAGCCCGTGTGAATTATTCTGAGTGCCAGGAGATTCTCAACGAAGA	NA
Spry1	Spry1	NM_011896	NA	NA	NA	NA	NA	NA	NA	NA	NA	NA	NA	NA	TCTGCGGGCTAAGGAGCGGCTGCGAGCGGCGTGCATGTGCCGGGAGGGCCGGCCCCAGGCTCTGCACTAG	NA
Kcns2	Kcns2	NM_181317	NA	NA	NA	NA	NA	NA	NA	NA	NA	NA	NA	NA	TATAAAACTGTTCCCAGTTGCACTGAAGGCAGGGGACAGCCTAACCTGTGAGGACTGTTTGGTTTGCTGA	NA
Vash1	G630009D10Rik	NM_177354	NA	NA	NA	NA	NA	NA	NA	NA	NA	NA	NA	NA	ATTGGCAAGGGGACAGGCCCTCCTTCTCCCACCAAGGACCGGAAGAAGGATGTTTCCTCCCCACAGAGGG	NA
bsid(852870)		mSQ032017	NA	NA	NA	NA	NA	NA	NA	NA	NA	NA	NA	NA	CTTCATCAGGGTTTCTATTCCTTGCTTCTTGAGCAAGTTGGAGGAAAAAAGGATTTATTCAGCTTATACT	0.6552818815
Ube2l6	Ube2l6	NM_019949	0.082102733659557	0.825743119912925	46.4260575074342	-0.00511916426645553	0.578127345869683	66.7737718937125	1.77067129107385	0.775303990218039	0	0.5491656599959	0.87697283187609	21.0673531403121	AGTTCAGAGAGCGGTGTCCTGCTGGAATCTGCTGGTGCCCCACGCTCCAACCCGAGATGATGGCCAGCAA	NA
Nln	Nln	NM_029447	-0.0461414745336423	-0.203929841694821	63.0705016195408	-0.169619752097094	-0.620163067353419	81.069869125869	-1.53466657213802	-0.530837679371708	12.5325925486216	-0.81941486782807	-1.66883435272838	0.780992242291811	CGCAGGCAGGAATGTTCTCAGATGGGACCTTTCTCCAGAGCAGATCAGGACGAGGACAGAGGAGCTCATA	NA
Mdm1	Mdm1	NM_148922	0.254600707547796	1.3164428967102	31.0008584677007	0.026070716541054	0.88264946318309	53.6034730030208	0.788937408563063	0.382416230614416	21.4607601348096	0.0333425189451699	-0.0614468349092409	83.3111905480353	AGTCTTAGTGTCTCCATCTAAAGTGAAGCCACCAGGCCTCGAGCAGAGGAGGAGAGCGTCCTCCCAAGAT	NA
Tnfrsf1a	Tnfrsf1a	NM_011609	NA	NA	NA	NA	NA	NA	0.0529809829914427	0.0972991772607207	53.7982107170855	-0.12345628211922	-0.283984450441219	68.2507435880732	AGAAAAATGAGGAGTGTATGAAGTTGTGCCTACCTCCTCCGCTTGCAAATGTCACAAACCCCCAGGACTC	NA
Prmt7	BC006705	mSQ032221	0.0411067795382059	0.278896311162954	59.9446535046494	0.00523016120686118	0.529561401322211	68.9920186883566	-3.52238763209796	-1.33414238398957	0	-0.785561537957847	-1.51391537314418	0.705921231578761	CTGAGGCTGCTGTGAAGATTGTGGAGAGGAATGGCTTCAGTGATAAGATTAAAGTCATTAACAAGCACTC	NA
bsid(853513)		AK028313	0.0844918197281767	0.283976498716695	59.8596521975157	-0.0944833393732193	0.372618223228468	75.9999291079969	-0.369899844250333	-0.0657046314770586	59.1754682422642	0.10989251914132	0.0755124501975832	85.2373175742685	TGTGTTGCATGCTGGACTAAAACGTTCTGTTGAAACGTGAGTTGTAAGATATAGACTGCTACTAACAAGC	0.6552818815
Cxxc1	Cxxc1	NM_028868	0.124949427115634	0.646026273131035	51.6644625879581	0.508804691227797	1.42761736062318	38.3737640396076	-0.151189615967607	0.0191921175040054	58.656534270819	0.029903250631386	-0.0590722367868082	83.3986441495903	AGAAGGACCCGAAGCTGGAGATTCGTTACCGCCACAAAAAGTGCCGGGAGAGGGATGGCAGTGAGCGGGC	NA
Dlg1	Dlgh1	NM_007862	-0.0080961242154424	0.13741112748536	61.912546883657	-0.131917637751401	-0.309645058653409	90.1389757169709	-0.0643703005106067	0.0536726819347194	56.9637476437926	0.03211050033937	-0.0720067553742323	82.9006372202476	AAGCTGTTCCTCCCTCCTCTCCCATTGTCCCTGTGACCCCTGCCCTGCCAGTCCCTGCTGAGAGTACTGT	NA
bsid(853838)	Fxyd2	mSQ032413	NA	NA	NA	NA	NA	NA	NA	NA	NA	NA	NA	NA	TCTCTCCAGGGTGTTCTCTGTGTGGGAGGCTGGACTAATGGGCTTGTCCTTGCCATAACATGGTGACCTT	NA
Hcn3	Hcn3	NM_008227	NA	NA	NA	NA	NA	NA	NA	NA	NA	NA	NA	NA	TCATGCTGACCCCAGCTTCGTCACCGCAGTGCTCACCAAGCTCCGTTTTGAGGTCTTCCAACCAGGGGAC	NA
Spata3	1700029H01Rik	NM_028647	NA	NA	NA	NA	NA	NA	NA	NA	NA	NA	NA	NA	CAAAGACCCAAACAAGGACTGGGTGCACCAGATAACTGGAGGAAGTACTCTCAGGACAAAGCAGGGCTGG	NA
bsid(854177)		BC025635	NA	NA	NA	NA	NA	NA	NA	NA	NA	NA	NA	NA	TATCACACTCTTTTCCTTACTCTGTGGTAGAACTGAACCCCTTCTGTCCTTGGTGAGAAGGCAGTGGCTC	0.6552818815
1700010A17Rik		BC036965	NA	NA	NA	NA	NA	NA	NA	NA	NA	NA	NA	NA	AAACACTGGCACTACTGTGACAGCTATGACCGGAGGTTCTACACCGAGATCTGCTATGGCCTGAAGCCCT	0.6552818815
Arl13b		AK041298	0.2008869148281	1.38436956454105	28.9317724845255	0.0990282799740976	1.37292829983055	39.2391715187291	0.35037845672009	0.214205686540663	41.4013310345879	-0.07399337069275	-0.257301344859665	70.6401875409688	TGAATGCTGATGATGGGCAAGACAACCATAATGATTTCAGGGAAGAAAGAATATCCAAGAACTTGACCTG	0.6552818815
Lbr	Lbr	NM_133815	0.287227287768062	1.10413202165628	37.6716829601742	0.0979118468095474	0.681301535242146	62.1061413010751	-0.40066937542823	-0.075722682437953	58.876242281804	-0.23240662312107	-0.558575023375072	40.797914463943	GCGCGCGGAGTCGCCGCTGGCTGCTGGTGACTGTCCTGGAGTGGCTGGAGTTCCCGCCGGAGCGCGGCCA	NA
Pik3r1		U50413	NA	NA	NA	NA	NA	NA	0.0718464060020532	0.104511372654425	53.1779579234271	-0.24233461541011	-0.49453644330704	47.195043070261	TGATAATACTGAACACCTCATAAAAGCGATAGAGATTTTAATCTCAACGGAATGGAATGAGAGACAGCCA	0.6552818815
Trappc3	Trappc3	NM_013718	0.152970822429598	1.47548894399383	26.2354632865744	0.0292551342478878	1.05222332030108	47.4753866977528	-0.044474999519684	0.0627069328789515	56.3963657835001	-0.285201752515884	-0.663366085920175	31.0788227884332	CATCACCAACTGGAGCCCAGCCGGAGATGAATTCTCCCTCATCCTGGAAAACAACCCTCTGGTGGACTTT	1.006878095
Vps29	Vps29	NM_019780	0.0627936240054476	0.472420920576447	56.079505042846	0.0106965231882298	0.648899513128638	63.5594208354919	-1.17440149576548	-0.354271947453928	31.2759067698845	-0.686569542825311	-1.02372542386894	8.5625734900239	TTCAAGATCGGTCTGATCCACGGACACCAAGTTATTCCGTGGGGAGACATGGCTAGCTTAGCCCTGCTGC	NA
bsid(851743)		mSQ032893	NA	NA	NA	NA	NA	NA	NA	NA	NA	NA	NA	NA	GCAGAGCAGAAGCGGTTGGTTTATTGACATGGAAAGGAGGATCTTGTTTACTGTGCCCTTAAAAGCTTTG	0.6552818815
Kcnq4		AK040190	NA	NA	NA	NA	NA	NA	0.348174967927654	0.210783493756495	41.8128366610113	NA	NA	NA	CGCCCTCTCGCTACCCGCCCGTTGCCACCTGCCACCGGCCAGGCAGTGCCTCCTTCTGCCCTGGGGAAAG	0.6552818815
Aof1	Aof1	NM_172262	0.204227316176973	1.36167765685433	29.6180117447209	0.0545651008574011	0.898515218921292	52.9852867514564	-0.02052695658015	0.0716553815095988	55.7872428912716	-0.534315281790218	-1.23997322017316	2.83644754544614	GAAGGTGGACGGATAACTGACCCCACTGTTGACAAACGCATGGACTTTCATTTTAATGCTCTCTTGGATG	NA
Srp19	Srp19	NM_025527	0.176919555497717	0.728810174446046	49.3176888338477	0.0334357935397299	0.564090166201939	67.414881620123	-1.03354611500763	-0.331302566822959	34.1288119282107	-0.564914453785258	-1.25439505157634	2.60902412870863	GTTTATTTGTATCTACCCCGCTTATTTAAATAATAAGAAGACCATAGCTGAGGGGAGACGGATCCCTATA	NA
Sfrs10	SFRS10	NM_009186	0.00163354178411211	0.0807743558799775	62.4702727027763	-0.160168031956985	-0.528825619598775	84.7640456831693	-0.957905073253275	-0.286076932437079	39.7817059771952	-0.311262488188194	-0.657437785002222	31.5973281875	ATACACCTGCAAGGTCTCGCTCCAAGGAAGACTCAAGGCGTTCTAGATCAAAGTCCAGGTCCAGGTCTGA	NA
Txndc17	Txnl5	NM_026559	-0.260625984976034	-0.88198815802681	50.1571715003895	-0.0636014420502493	0.248420210875485	81.0516785886174	-0.753791567911554	-0.217886247858869	47.9012078924288	-0.256175514286587	-0.603276049627889	36.5173530561133	CTGGAAAGACCCAAATAATGACTTCAGACAAAAACTGAAAATAACCGCAGTGCCTACACTACTTAAATAT	0.9330728455
bsid(852426)	Golga2	NM_133852	NA	NA	NA	NA	NA	NA	NA	NA	NA	NA	NA	NA	AACCGGTACCAAGAGCTAGCAGTAGCCCTGGACTCCAGCTATGTAACAAACAAACAACTCAGTAGCACGA	NA
Pum2	Pum2	NM_030723	0.423300269354456	2.25920933967652	8.65351205850663	NA	NA	NA	NA	NA	NA	NA	NA	NA	AAGTAGTAGTGCCACAAGGAGAGAGTCTCTATCTACTAGCTCTGACTTGTACAAAAGATCTAGTAGCAGC	NA
Pkn2	Pkn2	NM_178654	0.153470964270643	0.960070863469545	42.2486929062731	0.0330293911717048	0.885493319178548	53.4920331237419	-0.377213172305628	-0.0715754085587204	59.0090110027282	-0.391474655286738	-1.01178751133361	9.02742603596795	TCTTATGGGGTGCCAAGATATCCTAGAGAATGTACCTGGACGGTCAAAAGCAACGTCGGTAGCACTACCT	NA
Slmap		AF304451	0.234896258638364	1.57570140438707	23.400129507144	0.155191329659198	1.24396348736723	41.9586141735272	-0.20559300837301	-0.00222658784087479	59.2980876787176	-0.23587313436757	-0.597897561271245	37.0226428612312	TATTACAACCTGTCCCAGCCGTTTTCATCGGCCTATTCCTGGCTTTCCTGTTTTGGTGTTTCGGTCCATT	0.6552818815
bsid(852874)		mSQ033373	NA	NA	NA	NA	NA	NA	NA	NA	NA	NA	NA	NA	AAACTTTTTGGAGACAAAAAATGTCTATATGGAAATCAACAACTTTGGGGCAGCCAGGAGCCCCTTCCAG	0.6552818815
Zrsr2	U2af1-rs2	NM_178794	0.0519686151239451	0.479876937179105	55.9066325400142	0.00145893725273949	0.738828298367445	59.5704418854907	-1.13994563653888	-0.374601907767718	28.7916475622798	-0.25804250507275	-0.631485604254141	33.9151014937782	GGCAGCTGCCCTGTTTTACACTCTGTACCACTCTGTGGCAAGTGTTAGTTTCCTCTGGTTCTGTCATATA	NA
Prkcq	Prkcq	NM_008859	NA	NA	NA	NA	NA	NA	NA	NA	NA	NA	NA	NA	CCTCTGTTCTCAGTTGATCTCTCTGTCAGCGTAGGTAGGCACTCATTACCATCCTCCCATCATACAAGAA	NA
bsid(853202)	Pfdn5	mSQ033553	-0.521222431207976	-1.27592017467168	37.1100796296499	-0.200819993498226	-0.24039174610262	90.6911321920267	0.744059607837648	0.369521412978528	22.8564664611315	1.08282576316698	0.970294273563198	15.1659970818162	AGTTTTTGTCCACGTCCATTGCTCAGCTCAAGGTGGTCCAGACCAAGTACGTGGAAGCCAAGGACTGTCT	NA
bsid(853312)	3010021M21Rik	NM_180600::NM_172292	0.385908871288446	1.59090897153851	22.9829132359141	0.0511368515753986	0.695421602847903	61.4779350480915	-0.388381639368587	-0.0718192858990857	59.0015494485321	-0.2845929036448	-0.589671622475895	37.8008152963705	ATATGTGACCTCTGCAGATTATATAACCTTCCTAAGCACCTGGATGTTGAGATGCTAGATCAACCACTAC	NA
Mrps31	Mrps31	NM_020560	-0.0867530143626006	-0.430815077851938	60.8519817701083	-0.213503546958965	-0.836102557514418	70.0083454687895	-0.495425624584673	-0.11785379169454	56.8495948467253	-0.0732941779137801	-0.271442418174217	69.3882304831385	AGTTGGTGGCTGCAGCGTCGGCTGTTGCAGATTCCCTACCTTTTGACAAGCAGACAACCAAGTCAGAGCT	NA
Phf21a	mKIAA1696	AK129424	NA	NA	NA	NA	NA	NA	NA	NA	NA	NA	NA	NA	TTGGTTTACAGCCTTGTAGGAAAGAATTACTGATTTTTCCCTGGGAATACTGTTACTTATTTTAATTTCG	NA
Hr	Hr	NM_021877	NA	NA	NA	NA	NA	NA	NA	NA	NA	NA	NA	NA	GCCCCAGGCAGCTGCTACTTGGATGCAGGGTTGCGCCGACGGCTAAGAGAAGAGTGGGGTGTGAGCTGCT	NA
BC027231	BC027231	NM_145972	-0.554823314367317	-2.74493438649715	2.39325730620404	-0.194624373879533	-0.468777942459096	86.764052377244	-1.43977297984853	-0.477708872552398	17.3816106867921	-0.59827712143166	-1.16555337442925	4.28477591631242	ACTCAAGAGCCAGACCTTGGATGCGGAAGTAGATGTGTTATGCTCAGTTCTCTACAGCAATCACAACAGG	NA
Sri	Sri	NM_025618	NA	NA	NA	NA	NA	NA	NA	NA	NA	NA	NA	NA	TAAGGTCAAGGAGCAGGCACACAGGCCTCTAAGAATCACCACTTCCACCTGAAAAGCCTCACTACAAGAT	1.340260876
Trim24	Trim24	NM_145076	NA	NA	NA	NA	NA	NA	0.281631237761523	0.182698883607801	45.1189243742418	NA	NA	NA	GCCAGCACCTGTGGGTTTACCAAACCCTAGAATGCAGGGGCCCATCCAGCAGCCTTCCATCTCTCATCAG	NA
Bdnf	Bdnf	AY057913	NA	NA	NA	NA	NA	NA	NA	NA	NA	NA	NA	NA	GCCTCTGCCTAGATCAAATGGAGCTTCTCGCTGAAGGCGTGCGAGTATTACCTCCGCCATGCAATTTCCA	NA
Cxcl12	Cxcl12	NM_021704	NA	NA	NA	NA	NA	NA	0.161713606865576	0.140554701292641	49.7296358953957	0.40414618550028	0.377744582154873	67.9648317270484	AGCACTGACTGGGGTCATGCTAAGGTTTGCCAGCATAAAGACACTCCGCCATAGCATATGGTACGATATT	NA
bsid(854309)	Tle2	NM_019725	NA	NA	NA	NA	NA	NA	-0.0424999398220605	0.0548916956400358	56.8900471556796	NA	NA	NA	GTTTGTGAGCACAGGCAAGGACAACCTGCTCAATGCCTGGAGGACACCCTATGGGGCCAGCATTTTTCAG	NA
Lysmd4	4930506D23Rik	BC057459	0.0298856447174896	0.189189214560338	61.2845569386597	-0.102485139723978	0.283976351864651	79.6715077587487	0.589784071532793	0.299139627960567	31.0236800251172	0.73125503767888	1.1096827994964	8.63139155129523	CTCAGAGTGATTAACAGTGGCAAAGTAAGTTGGAAAGCGTTTCTGGAATCGCTCTTTTCTCCCGCATTGA	NA
bsid(854520)	IgM	L80040	NA	NA	NA	NA	NA	NA	NA	NA	NA	NA	NA	NA	GATACAGAGTAACTCCGTAAGCAAAGCTGGGAATAGGCTAGACATGTTCTCTGGAGAATGAATGCCAGTG	NA
Serpina1b	Serpina1b	mSQ034141	NA	NA	NA	NA	NA	NA	NA	NA	NA	NA	NA	NA	GCTACAGTCTTTGAAGCCGTTCCTATGTCTATGCCCCCTATCCTGCGCTTCGACCACCCTTTCCTTTTTA	NA
Ank3	Ank3	NM_170728	NA	NA	NA	NA	NA	NA	NA	NA	NA	NA	NA	NA	GGCTGGCTTGAAGCAGCCGCTCTGCCTGGGGAGTTCCCTAAATGGACTTTGGTCTCAATGCTGTGACTCT	NA
Tnc	Tnc	NM_011607	NA	NA	NA	NA	NA	NA	-0.871502264075104	-0.222991385964275	47.3295269151468	NA	NA	NA	CTACTACATCACCCTTCGAGGGGTCACCCAGGACTTCGGCACGGCCCCTCTCTCTGTTGAGGTCTTGACA	NA
bsid(851745)		mSQ034321	0.109007896348987	0.76883881187873	48.1399041749657	-0.0127704668254092	0.644892426018933	63.740136357253	0.377203166862774	0.219176842305315	40.8010095970887	0.43013446854987	0.569799669779594	48.490199060501	GTTTCTTCTAAACAGACCAAGGAACCCGGAAAGACATGCCAGGAAAGACAGCATGATGAGACTTATTCTG	0.6552818815
Cyp27b1		AB006034	NA	NA	NA	NA	NA	NA	NA	NA	NA	NA	NA	NA	TACACTTGTGGAGCAGCTCCTGCGACAAGAAAGTCACTGTCCAGAGCGCTGTAGTTTCTCATCATGGGCA	0.6552818815
Kcnh7	Kcnh7	NM_133207	NA	NA	NA	NA	NA	NA	NA	NA	NA	NA	NA	NA	TCATCAGAGCTTGACCCTCGGCAAAGGAAAACTTACCTTCATCCCATCCGGCATCCCTCTCTGCCAGACT	NA
Cd200r1		AK089415	NA	NA	NA	NA	NA	NA	NA	NA	NA	NA	NA	NA	TCAGAGAGTGTTTGGATTGTAGGCTCTCAAATTGCTTTATGTGCAGTTAATGTTTATGGACTATTTTCTA	0.6552818815
Eif4a2	Eif4a2	NM_013506	-0.142183139582347	-0.390689355640696	61.4153006718396	-0.0842708915201356	0.22424282168872	81.9541469643865	-1.10469561835484	-0.281080764050342	40.4015091210792	-0.33492723650144	-0.385497214309576	58.3614412319438	GAAGGAAAGAGATGTCATCATGAGGGAATTCCGATCAGGGTCAAGCCGTGTTCTGATCACTACTGACTTG	NA
Bmp1		L35281	NA	NA	NA	NA	NA	NA	NA	NA	NA	NA	NA	NA	ACAATATGCATTGCCCCTTGCACAAGAAACCTGCAGAGGACTCTCATCGATGGGCATCAGAGTTCAGCCT	0.6552818815
Elmo1	Elmo1	NM_080288	-0.0209486269311776	-0.0133665684201252	63.0851448895104	-0.0601306133141106	0.0485700832944378	87.4177696128929	-1.21643843355172	-0.394208164689675	26.4514634170828	-0.26773372703691	-0.64303359535483	32.8743297326156	CCCAAAGGGACATCATATTTGAACTTCGAAGAATTGCTTTCGATGCAGAGTCAGAACCTAATAACAGCAG	NA
Hook1	Hook1	NM_030014	NA	NA	NA	NA	NA	NA	NA	NA	NA	NA	NA	NA	ACTAACAGAAGTCCATGAAGAATTACAGAAGAAACAGGAGCTCATTGAAGACCTTCAGCCAGATATAAGT	NA
Mme		AK033824	NA	NA	NA	NA	NA	NA	NA	NA	NA	NA	NA	NA	TCCGCCCAGGAGTTCTGTTTGGTGACCGAGAGCAGCGCTGCCAAATTGCACCGGGGTTCATTTGGGGGCT	0.6552818815
Keap1		AK004738	-0.0604732327893001	-0.287157072959744	62.5308961604412	NA	NA	NA	-0.1145774079348	0.0340435832897907	58.0227932978081	-0.08975126419857	-0.295560365495008	67.1799824069763	TCCCACGCGTGCCGCCCGGGACCCCGCAGCACCGCTGCCCCGATCCGAGCCCTCCACCCCCACTCCGGTC	0.6552818815
bsid(852876)	4833439L19Rik	NM_133797::NM_029241	0.370392123260187	1.61454149768833	22.341646897055	0.242518376248159	1.05696616619564	47.3200330164962	-0.137664293645833	0.0238772631521711	58.4727929196577	-0.35938056715321	-0.733214404793984	25.3085035302019	AGCTCCGAATTACGTATAGAAAAAAACACCTGGATCCCTGTCTTTCAATGGCTTCAAGACAACCAGAAGT	NA
Fundc1	1500005J14Rik	NM_028058	0.132901095613517	0.94734317004193	42.6500818790602	0.0806801130244696	1.0306795618097	48.1924466914878	0.265122748668714	0.182441717533635	45.1484931394738	0.120292023268707	0.0986913214013787	84.9085496602647	GAGAGTTGAAAAAGATGTAAACAAAGCAAAGAGACAGATAAAGAAGCGAGCAAATAAAGCAGCACCTGAA	NA
Phf17	Phf17	BC020316	NA	NA	NA	NA	NA	NA	NA	NA	NA	NA	NA	NA	CGGGGCCTCGGTGGCCCGGACCCATGCGGCGCGGCGCGCAGCCCGCGGAGGCCCAGCCCGTGCGCAGCAG	NA
Scamp3	Clk2	mSQ034909	0.131623922536248	1.01415511470264	40.5352385164961	0.0756533317309156	1.03440487324472	48.0671241773024	-0.120542567502817	0.031077616239028	58.1612267900302	0.02594810327021	-0.0803219095188577	82.5527502566764	GCCAAGAGTGTAGAGGACGACGCTGAGGGCCACCTCATCTACCACGTCGGGGACTGGCTACAAGAGCGAT	NA
bsid(853318)	Kif21b	NM_019962	-0.148851807243249	-0.976109743388278	47.1932706121561	-0.0740380543025276	0.193032338475667	83.0718328735398	-0.278465500787083	-0.0307028033736658	59.6250209836715	-0.0231458560631399	-0.17534354276372	77.130547290542	CCATAAAGGGCCGCGCCACCACCCTGCCCTGACCTTCCCCCTCCCCCTCTCACTCTTCCCATCTTGCCTT	NA
bsid(853423)		AK050725	NA	NA	NA	NA	NA	NA	1.59959126041609	0.708661952720697	0.335116065568442	0.62421355809845	0.979033027107423	14.6777963662386	GAGCTATTGGCTTAGAGCCCTTGTATTAGCCTAAGTTCAAAACAGCATGCTGCCCACTGTACTAGGTACC	0.6552818815
Ccl25	Ccl25	NM_009138	-0.00391142553585723	0.116460996159182	62.1348766785828	0.0801663404084842	1.07583186495925	46.7111012715156	0.206310680068216	0.162320001350493	47.4121465909334	-0.12564624085371	-0.388057493416191	58.1015579604009	GTGTGGGAATCCAGAGGACATGAATGTGAAGAGGGCGATGAGAATCTTGACAGCTAGGAAAAGGCTAGTC	NA
Mrps25	Mrps25	NM_025578	-0.311214115650107	-1.94976863401481	16.4528788791356	-0.100779476890772	-0.132397925747608	90.451939325245	-1.18856611789922	-0.398935841061085	25.8973624792264	-0.38675097268701	-1.01255103045763	8.99717130552888	GTCCTGGTAGACGTGGAGACGAAGAGTAATAAGGAGATCATGGAGCACATAAAGAAAATCTTGGGCAAGA	NA
Ifi203		AK087931	0.0573332607178488	0.513927494901758	55.0966009513615	0.0167443797816839	0.387559844348105	75.3545002425678	0.104411723145721	0.117818608824361	51.9690250958612	0.527282144251304	0.769845027296177	29.3755072740394	AAAAGGTCAAGATGAACTCAGTTCCTCCGAATCTCTTTTCATCAATAAAGAATCATACAAGAGTGTACCG	0.6552818815
Vamp8	Vamp8	NM_016794	0.0174245711577578	0.179884203875312	61.4054974007334	0.03643270859701	0.671204924944319	62.5573453688764	0.220079042931728	0.153822780148016	48.3348226192256	-0.169581410336088	-0.338955529112001	63.0160566346401	AATGACCGAGTTAGGAACCTGCAGAGTGAGGTGGAGGGAGTCAAGAATATTATGACCCAGAATGTGGAGC	NA
Bfar	Bfar	NM_025976	-0.0536054505927553	-0.240304590608286	62.8741269447569	0.0206345106875992	0.894969460741642	53.1226919608154	-0.0338353181536366	0.067302758537237	56.089270453451	0.20917284205137	0.296294225727076	75.003543431579	CTGGTGCACAAGGCTGTAGATAAGTGGACGACGGAAGAAGTTGTCCTCTGGTTAGAACAGCTAGGACCTT	NA
Ap1s1	Ap1s1	NM_007457	0.0303893937518437	0.322390692269556	59.1866322597897	0.209971238288037	1.20669968725706	42.901656691188	-0.556020655197883	-0.135399989949485	55.6641436873976	-0.26210318605483	-0.540414552425562	42.5850541561333	GAAGGTTTTAGGATCTAGAAGGGAGGAAAAACGTGACCTGGATGGGGGTGCTCAGTGGCTTCCATTTTCC	NA
Cth	Cth	NM_145953	0.15127843991879	0.939247476489035	42.9049347138033	-0.188230625581828	-0.780432709322662	73.0995999200102	-0.531566269771253	-0.128724280940037	56.137524951054	-1.36939223911456	-2.44265378881738	2.56318230363708	GAGCCTGCGCACAAATTGTCCACAAACGTGGAGACATCATTTTGGTTGTAGATAACACCTTCATGTCTGC	NA
Adam8	Adam8	NM_007403	NA	NA	NA	NA	NA	NA	-0.0385398428079764	0.0596368106118154	56.5946358058266	NA	NA	NA	AGCCAACCTTTGCACCCCCGACACCACCAGTCAAGCCCGGGACTGGAGGGACGGTGCCTGGAGCAACTCA	NA
Nosip	Nosip	NM_025533	-0.266909713143365	-2.06319367679939	13.7068251362292	-0.095749676848743	-0.27202948739005	90.5091324409562	0.122830774709995	0.129653591063483	50.8288699603964	0.284442424063503	0.447124321593378	61.1713382599508	CAGACGGCTACCTGTATGAGAGGGAAGCGATCCTGGAGTACATCCTGCACCAGAAGAGAGAGATCGCCCG	NA
Dscr3	Dscr3	NM_007834	-0.0204946490211265	0.002411164938187	63.0100013421639	-0.214292016587981	-1.02791537688447	58.5783781478263	0.712546411022177	0.352675139333729	24.7338304637467	-0.23362802021728	-0.546552783410003	41.9782443925191	CTGTGACATGCGGCGGTCCCTGTTGGCCAAGGACCTGACCAAGACCTGTGAATTCATCGTTCACTCTGCC	NA
Cyp2c37	Cyp2c54	mSQ035569	NA	NA	NA	NA	NA	NA	NA	NA	NA	NA	NA	NA	TCTGGTTGACCATGGGGATGTCTTTGCTGGAAGGGGAAGGCTCCCAGTTTTTGATAAAGCTACTAATGGA	NA
Hnrnpm	Hnrpm	NM_029804	0.0857764014127756	0.461768495361791	56.3236218036694	0.195892819057187	1.1126557280439	45.5645371174841	-0.497539809952616	-0.117843904260437	56.8502087359894	-0.159213624397796	-0.472830603809329	49.4112206396845	GACCAGGTGGCCCAGGAATGATTAATATCCCACCCAGTATCCTAAATAATCCTAACATCCCAAATGAGAT	NA
bsid(854820)	Mpv17	NM_008622	0.115075105580724	1.04061799748503	39.6937247371426	-0.00133773308305442	0.822024931552133	56.0425698201228	0.76981599391175	0.388428267053403	20.8229257005407	-0.26993929687662	-0.66324078084891	31.0897387777329	TAGGCTGCTTTCTCCCACTGGTCGGGATACTCAATGGAATGTCAGCCCAGGACAATTGGGCCAAACTGAA	NA
Ing5	Ing5	NM_025454	0.133325675678556	1.15279714257623	36.1255043652143	-0.0709722844937618	0.193870864477351	83.0425382269378	-0.813395507550275	-0.245873208324393	44.6799680995546	-0.126272103819033	-0.416329056196554	55.2148203066503	AAGTACCCTCTGTCGTTTTGTGCACCACCTTTTCCTGTGAACTTACGGCCCTCCCTGGAGATTGAGCTTC	NA
Lrrc59	AA959742	NM_133807	-0.299763169369853	-1.90155162041615	17.6961558857781	-0.278590643831112	-1.38527276875969	37.1233525058167	-1.93138529169157	-0.557163353461645	10.4255678035685	-0.088722540272405	-0.0722309307712048	82.891541057065	CGCAGGCAAGAGTTCACTCTGACTTCGAGATTTGATGCTTATTTCTTGGATTTCTACAATTATTAAATCC	NA
bsid(851964)		mSQ035773	NA	NA	NA	NA	NA	NA	NA	NA	NA	NA	NA	NA	CAGCGATTGCGAAGTTACCTGCCGTCGGGACAAATTATCTGCTGAAGACTACGCGTATTCTTAAGCAATA	0.6552818815
Ssb	Ssb	NM_009278	NA	NA	NA	NA	NA	NA	NA	NA	NA	NA	NA	NA	CTTTTTAAAAGCTTCTGAAGACAAAAAGCAGCTTAAAATCTAACTAAGGAATAAAAACACTGCTTACTAA	1.006878095
bsid(852201)		mSQ035869	NA	NA	NA	NA	NA	NA	NA	NA	NA	NA	NA	NA	CTCGCAGACATGGTGTTGGCCCCTTCGTTAAGGTCCGGACGGGGATGACCGTAGTGCTTTCTACTTTATG	0.6552818815
Mlx	Tcfl4	NM_011550	-0.0926455818914372	-0.600049287679575	57.7018772994879	-0.138491581183816	-0.710246294338958	76.7833740842656	-0.347766030403268	-0.0552564249614783	59.4082384559986	NA	NA	NA	CTAAATACCCACAGTGCATTTTTGTTATATGCAGTTTCCCAAACTTCTTAGCAGACCTCCAAAGCAGCCC	NA
bsid(852431)		mSQ035965	NA	NA	NA	NA	NA	NA	NA	NA	NA	NA	NA	NA	CGCGCGATGTTTGATGTCTGACGTCCATGTTTTCAGTATCCGTCTGTAAACCCATGGAATTCAGTTCTCA	0.6552818815
Gpr124	Gpr124	mSQ036049	NA	NA	NA	NA	NA	NA	0.0443432879132439	0.0907936053908486	54.3354999761543	1.14991204232572	0.635327805788985	41.8422770489481	GCTCTGGTTTTATACAATAGAATGTTTTCCAGCAGATGCCTCTTTGTTTTAATATATTAAAATCTTGCAA	NA
bsid(852678)		mSQ036061	NA	NA	NA	NA	NA	NA	NA	NA	NA	NA	NA	NA	ACCCATTAAGCCCTGTCTCAGGCCGTTTTCAACCGCTAATCTACGATGCCCAAGTTCTGTCATGCACTGA	0.6552818815
bsid(852788)	IGLV1	J00590	-0.265990566657026	-2.0855534259275	13.1957808580122	-0.0374698086035321	0.456713031163162	72.2957788895713	0.736985532235577	0.331571297701267	27.1628278281623	-0.07818272914026	-0.177805095193533	76.9573733941026	AGACCTGGTTTGTGAATTATGGCCTGGATTTCACTTAATGACTGGATTTCTCATCTGTTTGCAGGGGCCA	NA
bsid(852885)	TRGV3	AF037352	NA	NA	NA	0.0183162416976751	0.79415655697711	57.2026730347808	NA	NA	NA	NA	NA	NA	TCATAACACCATTGTGCACTGGTACCAACTGAAAGAAGGGGAGCCCCTGAGACGAATCTTCTATGGCTCA	NA
bsid(852988)	IGLV2	J00599	-0.52737367652017	-3.28459218858382	0	-0.285084868528188	-1.59971453332152	26.4386649704217	0.347513301590366	0.205621282045554	42.4305441427971	-0.40839620146461	-0.566126022234269	40.0624507006019	TCACTTATACTCTCTCTCCTGGCTCTCTGCTCAGGAGCCAGTTCCCAGGCTGTTGTGACTCAGGAATCTG	NA
bsid(853100)	IGHV3S4	D13203	NA	NA	NA	NA	NA	NA	NA	NA	NA	NA	NA	NA	GACACATTCTACAGTGGTATCACTTACTACAACCCATCTCTCGAAAGTCGAACGTACATAACGCGTGACA	NA
bsid(853206)	IGKV2-a	K02417	NA	NA	NA	NA	NA	NA	NA	NA	NA	NA	NA	NA	ATCAAGTTCTCAGAATGAGGTGCCTAGCTGATTGTGGATAACTTTTCATTTCTTCTATTTCAGGAGCCAC	NA
bsid(853320)	TRBV11	AE000663	NA	NA	NA	NA	NA	NA	NA	NA	NA	NA	NA	NA	AACGATTCTCAGCTCAGATGCCCAATCAGTCGCACTCAACTCTGAAGATCCAGAGCACGCAACCCCAGGA	NA
bsid(853426)	IGKV3-9	Y15972	-0.0418141600017676	-0.0617481430478691	63.2436087041818	-0.123253236950544	-0.0196652328418024	88.9126658374336	NA	NA	NA	NA	NA	NA	ACCCACTCCTGCTATGGGTGCTGCTGCTCTGGGTTCCAGGCTCCACTGGTGACATTGTGCTGACCCAATC	NA
bsid(853527)	TRBV20	AE000664	NA	NA	NA	NA	NA	NA	NA	NA	NA	NA	NA	NA	TTCCTGATTTACTTTCAGAATCAACAGCCTCTTGATCAAATAGACATGGTCAAGGAGAGATTCTCAGCTG	NA
Klf5	Klf5	NM_009769	NA	NA	NA	NA	NA	NA	NA	NA	NA	NA	NA	NA	CCCTCCTGACCTTATTAGAAGGCAGAGGTGATCTGCTCTATGTATCATTTTTGGGAGCAAAGAACACAGG	NA
Asb17	Asb17	NM_025758	NA	NA	NA	NA	NA	NA	NA	NA	NA	NA	NA	NA	GAATAATGGTTGACCACGAGTTGATTGACATTCAAGAAGATGCCAAGACATGTTTAATGCTATGTTCCAG	NA
4933416M07Rik	4933416M07Rik	mSQ000889	NA	NA	NA	NA	NA	NA	NA	NA	NA	NA	NA	NA	GCTTAGAAAGCCACTTTCCACAAAGGATGAAACCAGGCGGCTGACGAGAAGAGAGAAGGACTTTGGAGTC	NA
4631426E05Rik	4631426E05Rik	NM_025712	NA	NA	NA	NA	NA	NA	NA	NA	NA	NA	NA	NA	AAATATGCAAAAATAACTAATGTTCTTTTCTGAGTTAGCTAATTATGAAATAAATATAAAATCCGATGAA	NA
Ddx10	Ddx10	XM_284494	-0.176266900348631	-0.704104439313784	55.2049338111208	-0.152547021535899	-0.412918966361473	88.2773653636776	-1.81222546038543	-0.605833880705279	7.04244935756179	-0.161854144123784	-0.349327941586159	61.9922395444381	AGTTTTGAAACATCAAGGAACGTACTCAGAATAAGGACGTATTGTATACTGTTAGAATTTATGTATAGGT	NA
1110049L02Rik	1110049L02Rik	mSQ000997	0.178994747596398	1.01979288707073	40.3560794650032	-0.107106902527997	-0.121291317478522	90.3559112208185	-0.427593290213673	-0.090117478003992	58.3201095645812	0.39104628338577	0.60124001186756	45.2681141014371	CACATTTTATATATACATATATTATGAATTTGGGAGTGTTACTAGTATAGCACTTGAAGTTTTCACAAGT	NA
Acot8	Pte1	NM_133240	-0.269397459591731	-1.08567353285607	43.5805416897818	0.0148446054378099	0.539835683684464	68.5229486033618	NA	NA	NA	NA	NA	NA	TATAAGGTGAACTTCATGGCGTCACTGGATCACTCCATGTGGTTTCATGCCCCATTCCGAGCCGACCACT	NA
St8sia3	Siat8c	NM_009182	NA	NA	NA	NA	NA	NA	NA	NA	NA	NA	NA	NA	GCTCACGAAGCTCACTCTGTCACACTGTGCCTAAGAACTCCAAATGGAAAGTGCCAAACGGCTGATTAAA	NA
Pdgfc	Pdgfc	NM_019971	NA	NA	NA	NA	NA	NA	NA	NA	NA	NA	NA	NA	GAATCATCAAATAAAATAATCTGGCTATTTTGGGGACAAGTGTAAGTGTTCGTCTAAGTGTATGTGGTGT	NA
Nars2	AI875199	NM_153591	-0.0298859170392136	-0.0434541777410669	63.1965586294279	-0.231499198910106	-0.962224916486642	62.591490719932	-1.19871340347526	-0.38968050989266	26.9860797276129	-0.18417332701139	-0.396790792833835	57.2128802630891	ACTTTCCCTTGCATGCTAAGTTTAGGGACCAATGAGAGGGATAATGGGCTTTCATCGGACTCACTGCAGC	NA
Cdh15	Cdh15	NM_007662	NA	NA	NA	NA	NA	NA	NA	NA	NA	NA	NA	NA	AATCCTATGAGGGTCAACAGCATGGCCCATCCTTGGCTCCATGGCAGATAAACTCAAGGAGGTCATCTCT	NA
bsid(855496)	Mll3	XM_355579	0.288988505197069	2.15514230245721	10.3425710985453	-0.0213907882019288	0.520467313013728	69.4068614581604	0.312587955446891	0.193216507624498	43.8976307126054	0.084573495036447	0.0252076849165099	85.289413127669	CCAACCTCACAGAATCATGTAAACATAGAGTCATGTAGCAGGGACCTAACCCAACTCCTTAGCCTTCTAT	NA
bsid(855605)	2900016G23Rik	XM_488679	0.213619879863597	1.2272558795141	33.7750198467984	-0.0884685396942051	0.022301992616862	88.0398422143086	0.263978263289977	0.171919399584559	46.3450951583491	0.2155355821566	0.242535249366014	78.8469869140531	TCCCCGCACAGTGTGGATTGCTCCTTAGCTACTGCACAGATTGCAATATAATGCTGCACGTTCAAGACGA	NA
Yrdc	BC023823	NM_153566	-0.12518387833542	-0.37870170207925	61.5694680446824	-0.188790312913092	-0.313125520269422	90.0963375467984	-2.85353385259351	-1.01727741831113	0	-1.10943669546566	-2.21808973926509	2.20551623674479	ACTTGGGAGGACCCAAGGACCATGCTGGATACTATGTGTCTGCTACTGGATGGCAAAGCCTCACTGCCTG	NA
Sox14	Sox14	XM_284529	NA	NA	NA	NA	NA	NA	NA	NA	NA	NA	NA	NA	GATTTTTTCCCTCATTCCTCTGTTCATTTGTTGAACAAAGACGTTTTGAATAAAGACAATCTGTCATTGC	NA
2610300M13Rik	2610300M13Rik	mSQ001861	NA	NA	NA	NA	NA	NA	NA	NA	NA	NA	NA	NA	GTTTGGCGACAGTACTATTCAATAGATGAACAGCATGCAAAGGCTGATGATAATGTCAATTGTCATTTTT	NA
Tln1	Tln1	NM_011602	0.00120185720635091	0.161990551203515	61.6281852559264	-0.245327694255245	-0.571717436251247	83.1204484373492	NA	NA	NA	NA	NA	NA	AGTGCCTTTGCACCCTAGGGCCCCTAAGTGCCTGCCCCCCTCCAGAGTATTAACGCTCCAAGAGTATTAT	1.1958657165
Arhgap9	Arhgap9	NM_146011	0.0812550452675564	0.536358600109172	54.5450895722207	-0.164738598992385	-0.267082186345544	90.5454134185857	NA	NA	NA	NA	NA	NA	AGCTGGTCCAGTTGATGCTCAACAACTTTGCCAGCCTCTTCACTTGACCCAGGCGAGGAAGAGGAAGGCG	NA
Lrp2bp	2310006J04Rik	NM_026278	0.0441516569203848	0.288372137154294	59.785341194296	0.00204570909454895	0.528374094471494	69.0462008827177	-0.947728101906455	-0.203751966479178	49.4399136674741	0.574311151369748	0.262078492417176	77.5357236970732	AGATCTACAAGCCATTGCTTTGGCTCATCACATGATGAAACTCCTGAGGAGGAAAACTTTCTTCTAAGTG	NA
Lce1m	Sprrl10	NM_025420	NA	NA	NA	NA	NA	NA	NA	NA	NA	NA	NA	NA	AAGCCTAGGGTCTCCTCTTCTCTGGTTTTCCCGCAGAAGTACTTAGAACTCTCTGTACGTCCTCTTCATC	NA
Mycbp2	Phr1	NM_207215	0.0813544387644014	0.466287169534042	56.220483606813	-0.0917550570148436	-0.000687143005797794	88.5368689470304	-1.45435023015925	-0.346825055771447	32.1967460806196	-2.09397144892394	-1.00885929299493	9.14412571171573	GGGTGCGGCGTGTGCAGAAATGCTCACACGTTTTAGAACTTTCAGATCCTTTGTCTATGGAGAGGATAGT	NA
Hmgcs2	Hmgcs2	NM_008256	NA	NA	NA	NA	NA	NA	NA	NA	NA	NA	NA	NA	TCCCCAAGAAGCCACCTGTGCACTTTGGCATGAATGTGTTCTATCCCTCAATAAAATGCATTTCAAAATT	NA
B230332M13	B230332M13	mSQ002233	NA	NA	NA	NA	NA	NA	NA	NA	NA	NA	NA	NA	AAAAACAAAGAGCTTTTAAATTGATGAAAGATACTGTTTTGAGGGGTGGTTCTACCCATGATGGTCCCTG	NA
D830026I12Rik	D830026I12Rik	mSQ002245	NA	NA	NA	NA	NA	NA	NA	NA	NA	NA	NA	NA	TCCCCTTGGGAGCTTAAGCGAGCTGTGGTAGACCACAAGAACCAATGGAAATACCTCATCCTATTTATGC	NA
Cd48	Cd48	NM_007649	-0.483326062781652	-3.56064505891198	0	-0.237020669061236	-1.57996600637408	27.3200385707758	-1.3494126927552	-0.404614258838695	25.2376538718878	NA	NA	NA	CCAGCGAAGCAACTCTGGCTCTATTGGACAAAGGAAAATGTGTTACTGAACGTCTGCGAGAGTTTGCATG	NA
9330199G10Rik	9330199G10Rik	mSQ002341	NA	NA	NA	NA	NA	NA	NA	NA	NA	NA	NA	NA	GCTGATTTGTGAACACAGAACTACAGAAATGGGTATGTGATACAACAACTATAATAAAAATTAATTCTAG	NA
Pitpna	Pitpn	NM_008850	0.0557441411232985	0.665183612362354	51.1331784801525	-0.0276130157994803	0.549549907404669	68.0792073520325	-0.247664369737542	-0.0169498698405837	59.5434551965455	-0.328286701799575	-0.497986808286638	46.8444404745569	TCCCCCCTGGACCTCTGACGTCCTTGGGTTGGTTCTTAGTGCTACTTCTTTTACAGACTACACTTTATAG	NA
Entpd7	Entpd7	NM_053103	0.0810117223650173	0.714171345771178	49.7418908238569	-0.176793378237568	-0.324025271657813	89.9536600727286	0.669044764896465	0.332700423356843	27.0309555866202	0.0176776004757911	-0.0787106017899118	82.6218424540199	TCTTTACTATATATCATTTAATCATTACGGCAGCCTTTCGGATTGATACCCCTACATTCTTTTTATAGTT	NA
H2-Ke2	H2-Ke2	NM_010385	-0.177839427882319	-1.00462002195101	46.2669405813667	-0.0723607863697326	-0.0935699201161115	90.0614682991366	-2.29440197461392	-0.697644523050294	2.36062411137085	-1.0833989885697	-1.12862925239862	5.19182181961863	GCTACGAATCACAGCTTCGGGACCTCGAGCGGCAGTCAGAGCAACAGAGGGAAACCCTTGCTCAACTGCA	NA
C730027P07Rik	C730027P07Rik	NM_177743	0.0984097391111887	0.765850772448178	48.2286745860032	-0.168603159383787	-0.424670967473695	87.9881249546732	NA	NA	NA	NA	NA	NA	CCTTGAGACTCTGGAGAGTCGGGGACAGATCCTGCTGAGACACATTAAGAAGCACAACCTCACACTGTTC	NA
AI464131	AI464131	XM_283952	NA	NA	NA	NA	NA	NA	NA	NA	NA	NA	NA	NA	CCAGAGAAGGTGGAGAATGAAGTAGAACTCAGCTTCCCTCTCAGAGCCTGTGCCCGAATCTTTAATGTTC	NA
1700013F07Rik	1700013F07Rik	XM_131080	NA	NA	NA	NA	NA	NA	NA	NA	NA	NA	NA	NA	TGGTGACAACCAGGCTAATTTCAACATGGTGGAACATCCAGCCACCCATCTTCATTAAATAGGTTTGTTC	NA
Asns	Asns	NM_012055	-0.671708380146502	-4.38404207708846	0	-0.493357287703363	-3.89347540169801	1.21892659653693	-2.566376889547	-0.88439087485671	0	-0.80178418058526	-1.05602761131761	7.39092134334491	GCACTCTCTACACTCTTGTGTAAAAGTAAATGTTTCTTCCGGCTCTGAAGGTCGAGACAGCGACACAATC	NA
bsid(857903)	D630023B12Rik	XM_355440	NA	NA	NA	NA	NA	NA	0.11578160782401	0.109245805609895	52.7571780202923	-0.23062272883491	-0.284774575096095	68.1782757626385	ATTTTATAAACTAGTCTGTAGCTTTTTAGGTTCTTCATTGGTTGGATGTACATAGAGAATATAAAACAAC	NA
Pacs1	Pacs1	NM_153129	-0.0392919162838909	-0.118756477939693	63.2885849483086	-0.228122674169235	-0.80670942730602	71.657348575134	-1.26590367238458	-0.347045595865473	32.1694090047871	-1.00232988618515	-1.01778845538589	8.79157115684005	GGGCCTGAGAATAAGTGGGGTGGGAAGACTGGGGCCATGTTGGGTTTTTTCATTCAATAAACTGGTGATT	NA
bsid(854942)	Myo1h	NM_146163	NA	NA	NA	NA	NA	NA	NA	NA	NA	NA	NA	NA	GATACAAGAGAAAGGTATACAACTGTCATGTACAAAGCGAGCTGTACAAACCGTCGCTAAATAGAAATTT	NA
L3mbtl3	L3mbtl3	NM_172787	0.0580962920937788	0.335862392846763	58.9381860330245	-0.166331055677797	-0.640500542725252	80.1526238364817	0.412165091835117	0.231456047884322	39.3074377281989	0.249457497231341	0.337451368897808	71.6051327162575	GAAGTTGCTGGTGCTGTACCGAAGAGGACTCACTTGTTGCTGGAAACACTAATCCTCCAAGAGCTCCCAT	NA
Epha3	Epha3	NM_010140	NA	NA	NA	NA	NA	NA	NA	NA	NA	NA	NA	NA	CTATACCCAGAGAATTATATGTTCTTTTCTACAACTGTTGAACAATCCACTTACATGTACCAACAAAATG	NA
Bat4	Bat4	NM_032460	-0.0252434225126838	-0.0140862356959364	63.0882995931788	0.0328996006913005	0.562387784737858	67.4926572284082	-0.783332196402407	-0.209178427810061	48.8572297846823	-0.272736911528269	-0.487698627965529	47.8913627891037	CCGGCATGCGCAGAGTTGTGGTGAGGGACTTAGGTCGGGTGTGCTTGGGATGCGCTGAGCTGTGCACGCT	NA
2310033A20Rik	2310033A20Rik	mSQ003013	-0.0612077189700167	-0.203533003661757	63.0723047093907	-0.152086808026298	-0.375410569477221	89.0953991333237	-0.0148356776259932	0.072889308396199	55.6996713954888	0.35933640951797	0.532760905854376	52.3329375382051	AAGTACAGTATTTTATTTTCATTTAACTGTAGGTTCTTTTATTTTCTATGGCTAAACATGATCATTGTCA	NA
Aga	Aga	NM_001005847	-0.187520296866185	-0.66473148081279	56.1951967457679	-0.179420743268259	-0.540340333605741	84.3395773824772	0.07638409240453	0.103895845669714	53.2318808866479	0.07638627521022	0.00911012596323946	85.1164996843155	TGCTTGCAACAAACTTCCAACATTTACACAATTTAGTTTCATGGTTTCTAATTCTTTACACAATGAGCCA	NA
bsid(855609)	5330431K02Rik	NM_026606	NA	NA	NA	NA	NA	NA	NA	NA	NA	NA	NA	NA	GGGTGCCTTCATCCCCCAGGGAGTTAATGACAGCTTGTTCACACCACCTAGAAATAACTATTCATCTCAC	NA
AK122525	AK122525	NM_199028	NA	NA	NA	NA	NA	NA	NA	NA	NA	NA	NA	NA	TGACACACGGAGTCCCGTCACGTCACGCGAGAGCGCAGCGCACGGACACACACAAAGAGAGGGGAAAATA	NA
1700012P22Rik	1700012P22Rik	XM_131817	NA	NA	NA	NA	NA	NA	NA	NA	NA	NA	NA	NA	AAAAGTGGCTGGCTTCCAAGACTAGCCTGAAAGAGAGCATTTATACTACATCCTACCCCAGGCTGCCGGT	NA
4921528I01Rik	4921528I01Rik	NM_027616	NA	NA	NA	NA	NA	NA	NA	NA	NA	NA	NA	NA	CTGGCTTCCCCAGATTTCCCCACCGTGTTGGCCCAAATAAAGGCTTTGTGAGTCAGTACTTAAAGTTTGT	NA
Siah1a	Siah1a	NM_009172	-0.0549851169462312	-0.079468526052754	63.2740886121365	-0.013462818605153	0.627419235621827	64.5303233543136	0.430205318579267	0.196660527764342	43.492984018162	0.38982744851463	0.251958796937586	78.2276329875353	TCGGTGACTGTCCCATGGAGCCACACGTCAGGTCAGGCTGACTCTTAGAAAGGGTAGGTTAGGGAGTAAA	NA
bsid(856160)	5430439G14Rik	XM_485094	0.148197173777644	0.82536391667037	46.4376136145492	NA	NA	NA	NA	NA	NA	NA	NA	NA	CTTCAGGAAACAGAACAGATATTTCCTTGGATGACCCTAATTTTTGGCAGAAATGGGCTAAAATAGCTGA	NA
Olfr1076	Olfr1076	NM_146406	NA	NA	NA	NA	NA	NA	NA	NA	NA	NA	NA	NA	TCTCCCCTTGATATCTCTGCTCTGCTCAAATAAAAAGGAAAGTGAAATGATAATTCTAATTCTATCAACT	NA
Suhw4	Suhw4	NM_146224	-0.0504476477133972	-0.0900014927818923	63.285143830656	-0.120874268676814	0.0246083751477488	87.9875059463015	-0.0760663374362034	0.0436287650578327	57.5361485194865	0.09840121916115	0.0370291778325929	85.3581430080906	TGTGGAAATTAGCCTAATTTATCAGCTATTAAGTTGATTTTTAGATATAGAAATGAATATAACAAACAAT	NA
St6galnac5	Siat7e	NM_012028	NA	NA	NA	NA	NA	NA	NA	NA	NA	NA	NA	NA	GCAGCAGCTAATGTCGTGAGGGAACAGGCATTCTCTACAAACAGGACAGGACTTGTGAATAAAGTGTCTC	NA
Ccdc63	4921511C16	NM_183307	NA	NA	NA	NA	NA	NA	NA	NA	NA	NA	NA	NA	TGTCAGAGAAGGGGGACGAGATAAGGCTCAAGAAGAAGGTGATAGGCTGAGCCTCGTGGGTGCCTGTATT	NA
Sult1c2	Sult1c2	NM_026935	NA	NA	NA	NA	NA	NA	NA	NA	NA	NA	NA	NA	ATGAAAGAGAATCCTATGACAAATCGTTCTACGGCCCCCAAATCTATCCTGGACCAGTCCATTTCCCCTT	NA
2810401C09Rik	2810401C09Rik	mSQ003673	NA	NA	NA	NA	NA	NA	NA	NA	NA	NA	NA	NA	CCTGAACTCTAGAGAATTAGCTAAAAGGTAGAATTTGTGGCGTTTCATTAGAAACCCAGACTCTTGTCCA	NA
Rspo2	2610028F08Rik	NM_172815	NA	NA	NA	NA	NA	NA	NA	NA	NA	NA	NA	NA	CTGTTCCTATTTACTAAGAGGGTAGGGGTCTCCTTAATATCATACTTCATTGTTAATAAGTCAATGCTTG	NA
Rax	Rax	NM_013833	NA	NA	NA	NA	NA	NA	NA	NA	NA	NA	NA	NA	AAGTCTGGCTTAGCTCGGGAAGTTTGCGTTTGAAGAAGAACCTGTTAGGGTTGAAGGTGCCATTCAGGGT	NA
4930421P05Rik	4930421P05Rik	mSQ003781	NA	NA	NA	NA	NA	NA	NA	NA	NA	NA	NA	NA	CCTGAACAGTTGACAGGCTTTTAGAGGGTGTTTCAGATAATTAGTTTTCAATGATTTTTTTGAATGACTT	NA
Nudt5	Nudt5	NM_016918	-0.2666992188294	-1.64923194432339	24.8749185176734	-0.10399755504332	-0.37880549993174	89.0279763277144	-1.32845631664429	-0.369898412139864	29.361878822978	-0.181772884683236	-0.164875469586488	77.8500723227214	GGTCTACGCCTACGGTCTGGCTCTGAAACACGCCAACTCGAAGCCATTCGAAGTGCCCTTCCTCAAATTT	NA
Cbr1	Cbr1	NM_007620	NA	NA	NA	NA	NA	NA	0.12305411512344	0.112721398603527	52.4416354731708	0.04461043561599	-0.0287386024144734	84.3551760075456	GTTTGTGGAAGATACAAAGAAAGGAGTCCATGCGGAAGAAGGTTGGCCTAATAGTGCATATGGGGTCACC	NA
1700092C17Rik	1700092C17Rik	NM_183102	NA	NA	NA	NA	NA	NA	NA	NA	NA	NA	NA	NA	GCACCTGAAGAAGTCTCCTGCTTAGTACATCATGACTTCCATCGCCTCCTCTGTCATATTTGTCACATCT	NA
2810037O22Rik	2810037O22Rik	mSQ003973	NA	NA	NA	NA	NA	NA	NA	NA	NA	NA	NA	NA	CGCCAGCCTCCTCCGAGCTTCAGATTGCCTGTCTGATTCCCAAACAACATCTCAGTGTGATATAAAAACA	NA
Cyp2d26	Cyp2d26	mSQ004057	NA	NA	NA	NA	NA	NA	NA	NA	NA	NA	NA	NA	TATGGAGAGGACACTTCTGACCGCCCCCTAATGCCCATCTATAATCACATAGGCTATGGGCACAAATCAA	NA
bsid(857805)	Alg6	NM_178784	-0.272545863636791	-0.867415197027715	50.6007720322007	-0.17813140134397	-0.419741250605922	88.1113604811647	-0.776824221007114	-0.188590836744164	51.0090373658465	0.0230587376698699	-0.0402940573604274	84.02628139547	CGAAATAACTGCATATTCAAATCATGGCTAACACCGGCTCTGTCCCATTGGTAGGGTTATCCCTTCACCC	NA
1110030H10Rik	1110030H10Rik	mSQ004153	-0.0481017978419053	-0.0166527202595209	63.0993554483286	-0.0489790856234388	0.384363149957306	75.4931251228205	-0.07177369643706	0.0468627871607965	57.358700781668	-0.022472735446521	-0.125305093716267	80.3069903061198	CCTCACTGCAGTGCGAAGGCTATAGCTAGAAACAGAAGTGGAGATCTAGACTCAGAGTATTGCAGAGTTA	NA
BC043118	BC043118	NM_174848	-0.144572371873028	-0.911676071888743	49.2398516883512	-0.206492704269342	-0.748609973587813	74.801984476167	-0.196366144416923	0.00142949437134921	59.2121882990748	-0.24345844959767	-0.523171768286553	44.3033344602488	CATAATCTTTATGACATGTGTACTGCAGTTGTGCCTTTTCTACAACACTGCATTGAATAAACTTGTCCGA	NA
D230025D16Rik	D230025D16Rik	NM_145604	-0.262828079241807	-0.856954035826263	50.9163382943646	-0.21199293960135	-0.592397735874033	82.269138647851	0.405533590944355	0.234364482715255	38.9518972798998	0.51599495570251	0.443590191943412	61.5287190440029	TCTTCCCATCCTCGTGATCAGAGGAGACTTCCTCGTCCCCCTTCCAATAAAGCACCTATGCCCACAGTGA	NA
5430413K10Rik	5430413K10Rik	NM_175167	NA	NA	NA	NA	NA	NA	NA	NA	NA	NA	NA	NA	CCAAGTACTGAATGACAGCAAACCCCTGAGAATTGTCTCCATGCCCCTTTCAGCCCATCCTTATGATTCA	NA
Myct1	Myct1	NM_026793	NA	NA	NA	NA	NA	NA	NA	NA	NA	NA	NA	NA	TATCAGTGATTTATATTGGGAATGAAAACCGTTCCTGCCTCCTCCCAAGGGAAGGAAGTGAGAGCAGTGG	NA
Abcd1	Abcd1	NM_007435	-0.193034371613165	-0.831607848405349	51.6704690564276	-0.236514842009692	-0.786189107403126	72.7863687909436	0.497950942488988	0.195572866892732	43.6210111598161	NA	NA	NA	TATAGTTGTCTAAATTGCCAACATGAGTACCCTGCCAGCACAGGAGGTGACTGGGTGGTCCCTTCAATCT	NA
Hoxc13	Hoxc13	NM_010464	NA	NA	NA	NA	NA	NA	0.633805391539374	0.293768989891462	31.6740641875112	0.4032039983009	0.411046212719358	64.7699685774837	GCTGACTGAGGAGGGGTGACATCATTGGTCCTGGATAAACCAGCTAAATGTAGACGCTGCCTAATTTCTC	NA
Syngr1	Syngr1	NM_009303	NA	NA	NA	NA	NA	NA	NA	NA	NA	NA	NA	NA	TAAGTCCTTTGATCCCTGAAGGTTATGAGCAGGAGTCCCCAGAGTTTATGGAGGATGAACTGGGCTAGCT	NA
Pyy	Pyy	NM_145435	NA	NA	NA	NA	NA	NA	NA	NA	NA	NA	NA	NA	CTACACCGACTTCACTTGCATGTTTGGTTTAAGAAGAGGGCACTTCATATCTCGGTGTCTCGGACACCCA	NA
Jmjd1b	Jmjd1b	mSQ004549	0.190185453726532	1.27195750763186	32.3776502707546	-0.0950976213921867	-0.108114165236191	90.2256002207793	0.959516727088458	0.461731926506938	13.7727279767398	0.437116629043776	0.706346416128827	35.0195670561463	TTCACTTTCTGTATTTTAATTTTATTGAAGGGCTGATTGGGATTTCCATGTTCTTATTAAAAAATCTAAC	NA
Dcx	Dcx	NM_010025	NA	NA	NA	NA	NA	NA	NA	NA	NA	NA	NA	NA	GCCGCTGTCATTGGATGACTCTGATTCACTTGGCGATTCCATGTGAAAGATGATAGGCTAAATCAAAGCC	NA
Rps5	Rps5	NM_009095	-0.658493675077259	-1.93802036815531	16.7517433735029	-0.571913108620482	-1.34965482781008	39.1164746177346	1.21152301335345	0.447209768878695	15.0586398401187	0.300291664006184	0.129306348319396	84.185437536765	GGGGCTCGTGAGGCTGCTTTCCGGAACATCAAGACCATCGCCGAGTGCCTTGCAGATGAGCTCATTAATG	0.4209301105
9530083O12Rik	9530083O12Rik	mSQ004729	NA	NA	NA	NA	NA	NA	NA	NA	NA	NA	NA	NA	TTGGGCTTCAGTTTTTCATCTGAGATCCTTGGGGTGAGTCTCTGTAAACAGTCTCTGGGCCTCTAGTGCT	NA
9130011J04Rik	9130011J04Rik	mSQ004741	-0.109602643400017	-0.390877370080489	61.4128308425373	-0.23290585415828	-0.680039043191193	78.2825065464665	0.838822759317563	0.394184294609309	20.2202038658846	0.56536808584952	0.614208061239505	43.9554065496514	GTGAAGGCAGTAAGTGAATGGTCCCTTCTGCAACTACTGAAACAAATTAGCTACATTGAGCATAATTGAT	NA
Spdef	Spdef	NM_013891	NA	NA	NA	NA	NA	NA	NA	NA	NA	NA	NA	NA	TCAGGGGCTGCTGGTATCCCAGAACCCAAGGTCCCAGATAGACAGCCACTGATCTAGGGATACACATGAG	NA
Muc3	Muc3	XM_355711	NA	NA	NA	NA	NA	NA	NA	NA	NA	NA	NA	NA	TGGCAGTGCTGTTGGTGATCCTCGTGATCCTCCTCGTGTTCTCCATCCGCTTCAGAAAAGATGCGCAAAG	NA
A830083F22	A830083F22	mSQ004921	NA	NA	NA	NA	NA	NA	NA	NA	NA	NA	NA	NA	ACATCGAAGAGGAGAGGATCTGGGAAGGAGAGGATCTGGGAGGATGGAGTCTAGATCACAAGGGAACATA	NA
Slc38a10	1810073N04Rik	NM_024249	-0.193747055628462	-0.847610300380147	51.1960985041341	-0.149376726252974	-0.332920160692388	89.8269729823886	NA	NA	NA	NA	NA	NA	GGAGCCTCAGTGGGGTCCTGTTTGGACCAGGCCATGCCCTAGTTAGTGTGCACGTTCTGCACCTCTTGAA	NA
bsid(856682)	1700021C14Rik	XM_355444	0.0499282113239959	0.22390148838007	60.8029477155132	0.168933314597743	1.03043951782887	48.2005409655509	-1.39143295689253	-0.467126427251436	18.4395440328557	0.34473335586657	0.440425139603651	61.8479874162447	GTTCTCTCCCTGGCTTATGTTGCAAACTGTTACTAAATCACCTGCCCCAATTCCATAAATGAGCTGTGGA	NA
1500005C15Rik	1500005C15Rik	mSQ005029	NA	NA	NA	NA	NA	NA	NA	NA	NA	NA	NA	NA	GTGGGGCTCCTGGTTACTTATATTTCCTTGATTCTCCACAGCAAGCATCTCTTCCTTTAGTAAAAGACGG	NA
2700054A04Rik	2700054A04Rik	mSQ005113	NA	NA	NA	NA	NA	NA	NA	NA	NA	NA	NA	NA	CCTTACAATCTGAAGGCCTGTCATATAACTCGTAGGCACGACATAACTGGATAAGCTCCGTAGTAGTTGA	NA
F12	F12	NM_021489	NA	NA	NA	NA	NA	NA	NA	NA	NA	NA	NA	NA	TGGATCGCTGCTCCAACTCTAACGTGCACGGAGACGCCATTCTCCCTGGGATGCTTTGCGCTGGCTTCTT	NA
Plekhh1	Plekhh1	XM_126961	NA	NA	NA	NA	NA	NA	NA	NA	NA	NA	NA	NA	GACAGGCTCATGTCTGGGAACCAACATTTAATCTCTCACTCTTCACCTAAGCCCTCTTAGCCAAACAGCT	NA
Myo5a	Myo5a	NM_010864	-0.106635677151735	-0.329399286419749	62.13484210921	-0.120546520782709	-0.183604155726846	90.7261439867722	-0.281000355621683	-0.0309808095980006	59.6251806222235	0.28568499951785	0.349134469254623	70.5787313351792	GCAGACGCTGGGGAAGTAGAGTTAGACAGAGTGGCTGTTGATGTCATTGCTGATCGGGATTATTACATTG	NA
2610507N02Rik	2610507N02Rik	mSQ005305	0.173470428585047	1.32718026590643	30.6709356087801	-0.0180318995757505	0.74146398746327	59.455908140433	1.16811484407718	0.550929886665443	7.14018096918635	0.44105077876348	0.78599761390443	28.0202621938186	TAACCCGAATTCTCTTACTGAACAAGAGAAATAAGTCAATGTTCTGCTGTCCTCCTCTTAATGAGATGCG	NA
bsid(857479)	4930565A17	XM_488558	NA	NA	NA	NA	NA	NA	NA	NA	NA	NA	NA	NA	AGCCCGGCCATAGTGAGAGTTTTCAAGAGACCCAGCAGACCTGAAGAAGGCGGCGGCTTGGCTCCGAGGA	NA
Aff1	Mllt2h	NM_133919	NA	NA	NA	NA	NA	NA	NA	NA	NA	NA	NA	NA	CCCCAGCCTGCACACAAAACCACTGTGCTGATCAGAGCTGGCACATTATTCCATGATAAAGAAAAACTCA	NA
Ercc3	Ercc3	NM_133658	-0.0270572069286514	-0.0490261615131624	63.2125572119381	-0.14072040760616	-0.432593383629006	87.7843193125825	-0.404367784572518	-0.077771646134912	58.8060614135635	-0.112172962485824	-0.393257210246462	57.5728374835002	TAATCACAAAGCTAGCTGGCATGGAGGAAGAGGAGCTGGCGTTCTCCACCAAAGAGGAGCAGCAGCAGCT	NA
Olfr1179	Olfr1179	NM_146917	NA	NA	NA	NA	NA	NA	NA	NA	NA	NA	NA	NA	CGTAGTCTTGATGTGGTCTTACTATTTCATTTTATACACCATCAGGGCTTATCCTGCAGAGAGCCGCAGC	NA
Zfp212	Zfp212	mSQ005509	0.192541403162809	0.768137040199788	48.1607646031542	-0.141765983917987	-0.242950770636592	90.6808130058888	0.312010333145069	0.197738544259249	43.3658834134666	0.243036490604964	0.314046059182596	73.5815691777885	CCCCCGAAGACACACTACAAAGTCTGGCTGGCTCCTTCCTGAGGAGAATTGCTCCTGCTTTGCCCTCCTT	NA
BC052484	4732467B22	NM_177822	NA	NA	NA	NA	NA	NA	NA	NA	NA	NA	NA	NA	AGATGGGACTCGGTGTTACTTGAATGTCACTTGCCCTCGATGGCGGATCTGAATAAAGCACAAGGCCATT	NA
Ccdc65	4933417K04Rik	NM_153518	NA	NA	NA	NA	NA	NA	NA	NA	NA	NA	NA	NA	CAACAGCGCTCTAAACCTTAATAAGATTAACACGCAGTGGAGAACCATCCTCAGGGAGGTGAAGACCAGA	NA
2700063P09Rik	2700063P09Rik	mSQ005689	NA	NA	NA	NA	NA	NA	NA	NA	NA	NA	NA	NA	TACCAGACGCACGGTTGCGTGTGTTACATGAGAAATGTATTAGCGGGAGCCAGAGGTTCTAAGAAGTGGA	NA
Olfr353	Olfr353	NM_146941	NA	NA	NA	NA	NA	NA	NA	NA	NA	NA	NA	NA	GAGTTAGTGCTTTCTGGCTTTGGAGGTACAGTACTCATGGTCCCCTTTGTAAGCATTGTCATCTCTTATG	NA
9030411K21Rik	9030411K21Rik	mSQ005785	-0.0039795964630337	0.119419343843788	62.1046134563571	NA	NA	NA	-0.304238093422867	-0.0352843187303637	59.6200642365687	NA	NA	NA	TCATAGCAACGTTTCTGTTGAAAGGGGAAAGTTACTTGGAAAAATCTACCTAAGTGGATTTTGTTTGCAA	NA
Dusp4	Dusp4	NM_176933	0.249134831756267	0.657759506498421	51.3399662301546	0.164882278771055	0.628888744878681	64.4637414095282	NA	NA	NA	NA	NA	NA	AAACTGGGTGCCGTTCAGATTTTCCTGCCGTGAATCATTTGGTAAGGCCAGATCAGAACCAGATCACTGA	NA
Kank2	Ankrd25	NM_145611	0.457323032009582	1.48709596854261	25.8996398344156	0.14886869277707	0.702010564414142	61.1859881596091	0.65137031273578	0.28196356875282	33.1114047875875	0.0811502618600803	0.0119622358368393	85.1537822124667	CCTTCCCGCTATACTCCAGTTTTCTTTCTACTCTGTGACCACGGTACATCCATGAAGACAGTGTTACACG	NA
Mfn2	Mfn2	NM_133201	0.291907495216617	0.874184663183703	44.9370996912343	0.176079511124914	0.613143690331551	65.1782068399451	-0.4081058693321	-0.0814013337784237	58.6743603701858	-0.18975116517794	-0.341021004444434	62.8129213205154	GTGTTTGCTTCTGGTATATTTAGGTGATGCATCCGCCTGGGTTACCTGTATCTCTGCTGATCATATTGGA	NA
Bfsp1	Bfsp1	NM_009751	NA	NA	NA	NA	NA	NA	NA	NA	NA	NA	NA	NA	TCTGGGTCCAATCAGGGTGGACCAGTGGGGCCTGCGAGTAAGAGCAGTAGCCTGCTGGCAAAGGGCCCTT	NA
4930544L20Rik	4930544L20Rik	mSQ005989	NA	NA	NA	NA	NA	NA	NA	NA	NA	NA	NA	NA	TCCCTGGAATTCCTCCTAACTGACAATAAAAGCTGAGCCCAAGAATCCACTAGAAGTCTCCAGTTCCTAA	NA
Nt5e	Nt5e	NM_011851	NA	NA	NA	NA	NA	NA	NA	NA	NA	NA	NA	NA	GAGACTCAAATCCCACACAACCACTGTAAGGCATACTCAGGTCAAGACATGAGAAGACCAGCAGGACAGT	NA
4933430I17Rik	4933430I17Rik	NM_177607	NA	NA	NA	NA	NA	NA	NA	NA	NA	NA	NA	NA	AATCAAGGCTTCCAGCAAAGACCGTAACCTCAAGAACCTTTCTGCAATGATGGACGGCATCGGCTGGAAC	NA
4930518C09Rik	4930518C09Rik	mSQ006169	NA	NA	NA	NA	NA	NA	NA	NA	NA	NA	NA	NA	GGAGCATTTTAAAGGCTACTATTGAATGTGGATTTTAAAACATTTTCTATCTCCTACAATACTCATTTCA	NA
C630050I24Rik	C630050I24Rik	mSQ006181	NA	NA	NA	NA	NA	NA	NA	NA	NA	NA	NA	NA	CCTGGCAGGTTGCTTTATGCCGGGTTGCTCAAAACCTATTCCGACTACAATTCCTTGGTAGCTGTTTCCT	NA
Fem1a	Fem1a	NM_010192	NA	NA	NA	0.10409189493147	1.01696131500801	48.6587053256062	NA	NA	NA	NA	NA	NA	TGTCAGAATTAGGAAATTTGACCTGGGGCCTGAACATTCTTCTGGGAGGGTTAATACAGCGGGTCCCAGA	NA
bsid(856469)	1700125F08Rik	XM_488557	NA	NA	NA	NA	NA	NA	NA	NA	NA	NA	NA	NA	GGCCTCTACCTGGAAACCCAGGCGGCCAAGCTCATTCACCCTTTTGCCCCTCATTGTGCCTGGGCCGGAA	NA
Chia	2200003E03Rik	NM_023186	NA	NA	NA	NA	NA	NA	NA	NA	NA	NA	NA	NA	GCTCCTGGGAGGGCTACACTGGGGAGAATAGTCCTCTTTACAAATACCCTACTGAGACTGGTAGCAATGC	NA
Ilkap	0710007A14Rik	NM_023343	0.0642035659690544	0.384116679379241	57.9971877935006	-0.196721986844962	-0.216421548639027	90.7507619775492	-0.717098085222251	-0.184439034763161	51.4223973381948	-0.402882136327125	-0.599472364390524	36.8744044318695	GATCCATTACATAAATATATTCTGCCTAGCAATATGACACAATAAATACTTTTAAGTTGCTGTGTAACAC	NA
Pcmtd1	A030012M09Rik	NM_183028	0.549629757806048	2.67211098744115	3.77085778067555	0.141443135694114	0.94485064687162	51.2305244699337	0.56055117662868	0.288856023246049	32.2710587327679	0.059303127997765	-0.0156297099398748	84.6742893371426	CTGCTTAGGGACCTCCAGCAGCAGGGGGAATGATATGATCAGTAGAGACATTTTAGCAGTGGAACTTTTC	NA
bsid(856907)	B3bp	XM_290115	0.233032346910225	0.928888659566284	43.2304668690281	-0.123013386171562	-0.167468599376089	90.670182110525	1.2807694317614	0.573797886118563	5.7870725905957	0.278032821824629	0.41440809110326	64.4398903592006	CTCACATTTGAGCTTGACTTCCGTGGTCAGGTGATGAACCTGCTTTGTTGAATTCCCCCTCTGTCTCATT	NA
bsid(857028)	Mcmdc1	XM_125626	-0.0238264596410401	0.00293210741189284	63.0073258065703	-0.191839472334454	-0.435658368123994	87.7035708379721	0.0790189239011867	0.102901462159492	53.3186079399655	-0.18181200349312	-0.35794566031158	61.1350533202268	GACCACAGGAATTGGATCTACTAGTGCAGGTACTGTATAACAATTTTACATAATTTAAGATTAATATAGA	NA
1700038P13Rik	1700038P13Rik	mSQ006565	NA	NA	NA	NA	NA	NA	NA	NA	NA	NA	NA	NA	AGGATGCTCGATCGCAGCCAACTGGTCGACCCCCACTCACTCAGCTTGTTTCCCAAACTAGCTTCGGGGA	NA
Tex264	Tex264	NM_011573	0.0182187562937903	0.207466499408468	61.0369056562291	0.0573575719133951	0.970101761302447	50.3072508656141	-0.736484404572034	-0.211167181134735	48.6411049289966	-0.23083978029601	-0.478571782389359	48.8235163249319	TGTGGTCATAGCTACCTTCCCTTACACCACCCCCATATCCATCTGGCTGGCTGCCCGCCGAGTCCATCCT	NA
2510003B16Rik	2510003B16Rik	mSQ006661	0.0710698538772536	0.553384484663384	54.117381201411	-0.0159178089529305	0.352154075471512	76.872870364573	0.470435774837647	0.248531681042342	37.2139886885672	0.021667756927603	-0.0700379821403984	82.9798456397335	TGCTGCAATGGCTCGTCAGTGTACCCCGCTCCTCCAGCAGCCAGCGCACTGCCTCAATACCCTCGTTCAA	NA
Cnnm4	Cnnm4	NM_033570	NA	NA	NA	NA	NA	NA	NA	NA	NA	NA	NA	NA	TTTGGCAGCTGCATTCTGGGCCAGTATGTCTCTGACTTCAGTGTGCGGGCGCTCACGGACCTGCAGTACA	NA
bsid(857596)	A830007L07Rik	XM_133865	NA	NA	NA	NA	NA	NA	NA	NA	NA	NA	NA	NA	ATGTGGCTGGGGCAGAACGCCAAGCTCTCGACTTTGTCTTCGCTCCAGACCCTTGAGAGACGCTTCTGGC	NA
bsid(857700)	4930550L24Rik	NM_023774	NA	NA	NA	NA	NA	NA	NA	NA	NA	-0.28248560637769	-0.32981663012749	63.9100818126231	TTGCCTCCACAGCCATTTCTACTGCTGTGGACAATTCAGGTTCTGGGGACAAGCCCAGCAGTGTCTCCCA	NA
Lix1	Lix1	NM_025681	NA	NA	NA	NA	NA	NA	NA	NA	NA	NA	NA	NA	GGCCCTGCCCCAAAATTTATGGATTAGCCCAGAGCATCATTGACCCTTAGTTTGAAGCTCACAATTTTAA	NA
Wnt2b	Wnt2b	NM_009520	NA	NA	NA	NA	NA	NA	NA	NA	NA	NA	NA	NA	GGGAGCCAGCCTGAGGTAAATCTACTTGTGCTGTATTCTCTTTGAGTTTGGGTTCTTAGCTGTGGCAGAC	NA
9430015G10Rik	9430015G10Rik	NM_145557	-0.0989022381515951	-0.283345962241405	62.5625986198998	-0.050659796444168	0.384980873958069	75.466359760373	0.300921649188687	0.181707931098636	45.2327821272915	0.29712167291274	0.348336057510522	70.6496722485904	GATAAGACTACATGCATCACTAGGCTTTGAGGGGGCCACTGGCAGTTTATGGATCTAATTGACCCTTGGG	NA
3110056K07Rik	3110056K07Rik	mSQ007033	NA	NA	NA	NA	NA	NA	NA	NA	NA	NA	NA	NA	GACTATTTCAGCAACAGACCCTGGATTGTACCATACTCAAACTATTTAAAGGAATTACTTTCACTTTCCA	NA
A130050O07Rik	A130050O07Rik	NM_177080	NA	NA	NA	NA	NA	NA	NA	NA	NA	NA	NA	NA	TCCAAAAGACACTGAAAGCAGACTATCCAGGAAAAGGACAGGCTATGAGGTTTAAAAAAGATAGCGTTGA	NA
Wdhd1	Wdhd1	NM_172598	-0.0040818228040503	0.074537547224891	62.523212992114	-0.241372488553234	-1.32404025511334	40.5808623252556	-0.0721066215860213	0.0462170909056377	57.3946552620246	0.098448362873089	0.0438663591524538	85.3752784523184	AAGGGAGAAACTGCCAGCGATGGAGCTGAAGCAAAGAAGCGAAAGCGTGTGGTCAGCGAGATCTGTGAGA	NA
bsid(855295)	Phpt1	XM_203853	-0.0583586070931382	-0.105261373277768	63.2918380966633	0.098100031885571	0.875985592855877	53.8656766057295	-0.705203757257988	-0.184722927197492	51.3943691195122	NA	NA	NA	CTGTTTCAACTGAGAAGATCAAAGCCAAGTATCCTGACTATGAGGTCACCTGGGCTGACGATGGCTACTG	NA
1110059E24Rik	1110059E24Rik	NM_025423	NA	NA	NA	NA	NA	NA	NA	NA	NA	NA	NA	NA	TTGGGTCCGAGGAAGGCTTTCCGTGAAGCCGGTAGTCGAGGATGTGCGGCAAGGCAGAGCCGAGCGTGAC	NA
1700029I15Rik	1700029I15Rik	NM_183112	NA	NA	NA	NA	NA	NA	NA	NA	NA	NA	NA	NA	TCAATCCAGTCGCTGTTTTTGGCAAGGGCTGGAAAGCAAGCATACAAGGAGGAGTCTAAGAGAGCCATCA	NA
7530416G11Rik	7530416G11Rik	mSQ007321	NA	NA	NA	NA	NA	NA	NA	NA	NA	NA	NA	NA	GAAGGAATTGGAATTGACATTGAATTCCATGTATGCTGGAGCCTGGTCTCTATTCCACGGCAGACAGTAG	NA
Ramp2	Ramp2	NM_019444	NA	NA	NA	NA	NA	NA	NA	NA	NA	NA	NA	NA	TTCCCACAGACCTGTGGATTGGTGGAAATGGCAGCAAAGGGGACTCACGACACAATGTTTGTAGTCTTTA	NA
Ppp4r2	Ppp4r2	NM_182939	-0.0147616918975644	0.055844959524028	62.6716464233502	-0.226800922733113	-0.617912588047869	81.169393301711	0.188631445400273	0.130042748724761	50.7904096310732	1.46893965837455	0.705577329756147	35.0907780092759	ACATATAAAAAATAATCCGGACACCAGAATTCTCTTCTTTCAATTTGGAGCCTAGATCGATCACTTTGCC	NA
Rlbp1l2	A330019N05Rik	NM_175448	NA	NA	NA	NA	NA	NA	NA	NA	NA	NA	NA	NA	TACAATAAGAAGCTTAAGGACATGTAACCTATAAAATTTAATTAAATGTATCCCTGTTTCCTATGAAGCC	NA
Serinc1	Tde2	NM_019760	-0.233998654637153	-1.12834821443265	42.14248617473	-0.262088120248786	-1.15886048704316	50.484685692336	NA	NA	NA	NA	NA	NA	AGCAGTTCATCTTCATGTTCCAGCCTTACTCTGTGTTAATACTGCTTCACAATTCTGAATGGCTGTGTTC	NA
Pef1	2600002E23Rik	NM_026441	-0.104520432957444	-0.491425680224673	59.8640324900805	-0.160597320756606	-0.748300242276956	74.8183013775996	0.91449583930428	0.412505864267933	18.3556160729385	NA	NA	NA	GCTAAGTGCTCATTGGCTGCCTACTTGTCATCCCTCACCGAGACCATCGGGTCAGACGAGCCCAGGTTCT	NA
Trim8	Trim8	NM_053100	-0.121004156529493	-0.559030040234372	58.5747982749142	-0.12832941523592	-0.313353010305646	90.0935013505386	1.01940540902604	0.396296189310981	20.0010519224232	1.0177466394048	0.945554904883506	16.6075670793686	AGGCCACATCTCAAGCAGCCTTTGGCATCTTCAAACCCAAGTGGAATCTTTCAAAGCCAGGAGCCCCGTG	NA
Ahcyl1	Ahcyl1	NM_145542	-0.068960991468833	-0.528040714725096	59.1894801275014	-0.0824870823285576	-0.217768610522861	90.7491697965052	0.289937158061549	0.154740885338373	48.2361808574149	0.72159765278658	0.579356225211093	47.5056062245245	ATATCTATTACTGTGTCCATAGGAATAATAGGTAAGGGCTAGTCTCTGTCAAGCCATGTAACAAAGGACA	NA
Elp4	Elp4	NM_023876	0.0172716818463799	0.229404501836312	60.7222555719747	-0.182320510394404	-0.671876982593422	78.6774762596468	0.570151757857651	0.308883503112519	29.8505990401214	0.20079943977963	0.267307098199331	77.1676676118356	GGGGATTGGTTGCCCAGGTTAAAAATGCCAGCTCTAATTCAAAACAATTCCTAGTGAATCCCTTGTTGCA	NA
Manea	Manea	NM_172865	-0.0268751736659693	-0.00506663115205789	63.0470390622916	-0.050130287729866	0.398214613624507	74.8904460474387	0.642701644729234	0.336303329822768	26.6115208199036	-0.12392142180453	-0.388137884072641	58.0933928517704	CTTTGGGTCCTGAAGCCAGTTCTACACAGATATCAAGGGATGGCTATATTCACAATATTGCTAGTGATTG	NA
Caprin1	Gpiap1	NM_016739	-0.205036344106523	-1.2733630205968	37.1974657188762	-0.317787939747087	-1.67687713439427	23.1980621759879	-0.0558250974589398	0.0569128896687655	56.7658670149037	0.42760504359262	0.539870298341841	51.5933149726021	CAGCTGACATAAGGATGAGTGAGGAGTGGCAAACTGGATAAAAGAGTCAAGAGACCTGTATTCCAGTGAC	NA
C230079E05Rik	C230079E05Rik	mSQ007813	NA	NA	NA	NA	NA	NA	NA	NA	NA	NA	NA	NA	GGAAGGATGGGATGCCTGCTTCATTTCCTGCTAAACTGCCTTCTACACTACAGACTACCTATTCCTTGTC	NA
Slco4a1	Slco4a1	NM_148933	-0.181928136318034	-1.0186168629171	45.8081998971577	-0.279700987310805	-1.28518907486736	42.8458562388412	0.0998050876109173	0.116467121239043	52.0954539284493	0.791419365709466	0.959219642249303	15.8004138353404	AGGATTTGATCCCATCTGAGGTGCCACGCAGCTTGTGTGGACAGTGTGTTTCTATGTTTTTGGTTAGAGT	NA
Olfr513	Olfr513	NM_146723	NA	NA	NA	NA	NA	NA	NA	NA	NA	NA	NA	NA	TCTATGGGACGTTATTTTTCATGTACATGCGGCAACCAAAAACTGGGAGTTCGTGGAAGTATAGCAAAGT	NA
4933403G14Rik	4933403G14Rik	NM_028908	NA	NA	NA	NA	NA	NA	NA	NA	NA	NA	NA	NA	GCAACAGATGGATGTGTTAGAGCTTGAGACCCCAAAATGTATTTGTGATCTACCCCTGCCGCTAAGAGCT	NA
bsid(857257)	Rab27a	NM_023635	-0.123056073962431	-1.06459510690267	44.2855378735611	-0.177875021074687	-1.08554433760955	55.0183097993523	0.278102120251588	0.180031391432389	45.4249067883745	0.380470392889641	0.424227336032427	63.4690560206984	GAGATGCCGCTCCTGTTGGCTCCACACCAGGCACGGGGCTTAATGTGTGTGATAGTTGCCCAACACAAGA	NA
Tjp2	Tjp2	NM_011597	-0.222400425761012	-1.14588638804174	41.5480560057298	-0.339578217893747	-1.47209695941419	32.5079754246162	0.736826017931512	0.328871394560819	27.4789491598322	1.42315928216188	1.01649397575568	12.7077253996991	CTGCCTATCAATTCTGCGTAGCTCGGAGGCCAAGATTTTAGAGTGTTTGTCCGTTGTCTGGAACCACATA	NA
Scnn1b	Scnn1b	NM_011325	NA	NA	NA	NA	NA	NA	NA	NA	NA	NA	NA	NA	CTAGAGTCCCTCTCCTGGTTGATAGGCCACTTTCCTGTCTGTTACCACCTCAGTCTCCCAGAATCCTTGC	NA
Snx19	Snx19	NM_028874	NA	NA	NA	NA	NA	NA	NA	NA	NA	NA	NA	NA	GAAAACACTCTCCTAAACCCAAGCCTAGGAAATGTGAGAACTGAACACTAATGGATGTTGCCTGACTGCC	NA
Slc24a4	Slc24a4	NM_172152	NA	NA	NA	NA	NA	NA	NA	NA	NA	NA	NA	NA	TGAACATGAGGTGTCCTAGGTGAGTGCAAAGTAGGTCCAGAGGCAAGTGTCACCTCTGGGCCTGGAGAAA	NA
Nudt7	Nudt7	NM_024437	-0.0921053077885728	-0.323230503312349	62.1977781574641	-0.0756277529106097	0.097963828715478	86.0997854157124	-0.077600302914508	0.0470810346153836	57.3464890105296	0.027038791069952	-0.0738259757219196	82.8263664018888	TTTCATCATGCATTGTCTTCGAGTACAAAGACCCTGAGACTGGTGTGAACTACCTAATCCAGGGAATGAC	NA
bsid(857918)	Brms1l	NM_027867	-0.160167738560116	-1.13264339886844	41.997068791652	-0.175108607555734	-0.42332427464713	88.0220633307922	0.437985133794267	0.243764499092519	37.799619285012	1.37374195303782	0.987578803347854	14.2109055608744	GACTTCACCTCTGCAGACATTCCCTGCAGGTATACTCCACAGTTGCCAAATTGTAACCATCTGACTTTCG	NA
1700081N11Rik	1700081N11Rik	mSQ008377	NA	NA	NA	NA	NA	NA	NA	NA	NA	NA	NA	NA	CCCTGGGTTTAGACCCCTCTTATTACTAAAAGGAGAACGAACACTATAAATATTACCTTAGTGATTGAAG	NA
Tpx2	Tpx2	NM_028109	-0.396191894469578	-0.725511419435221	54.6449861844037	-0.408822175551507	-0.73868191684159	75.322483683885	NA	NA	NA	NA	NA	NA	GATAACTAATGGATGCCGGGTGTTTTGAAGATGACTCTACACAGCAACTTTGAAGCTAATGAGCCTCCAC	0.8078551545
Ylpm1	Ylpm1	NM_178363	-0.0955231507636242	-0.521850808386099	59.307503220612	-0.0937564820735039	-0.097243890645893	90.1049192663947	-0.217609747236517	-0.00693178010901093	59.3940826723411	0.126600907256727	0.110372110659674	84.6709044119198	GTCTGGAAGCTTCTTGTGTCTCCACGTTTCAATTTTGTTTTGTTTTACCACTTTCATTTTTAAACGTTTT	NA
4930557B21Rik	4930557B21Rik	mSQ008485	NA	NA	NA	NA	NA	NA	NA	NA	NA	NA	NA	NA	TCGCCGGAAAGTGACACGCGATTTATTATTAAAGTAATGCGGGCGCGGGGACGGGAAAGGTTTAATAAAC	NA
Pigf	Pigf	NM_008838	-0.239228721219793	-0.684132500271062	55.7138359297612	-0.0892560963915204	0.135310626524996	84.9829509243591	-1.30164911509305	-0.444721369021393	20.7723392604413	-0.12445155764223	-0.416189546391428	55.229124865907	TTCCATAAGGGCTGTGCAGAAGTTACATGGTCCAAGCCGGGCAGTCCATTTACAGCACTGTTGTTTTCTA	NA
Mesp1	Mesp1	NM_008588	NA	NA	NA	NA	NA	NA	NA	NA	NA	NA	NA	NA	GAGGCGCCCAATAGGGTACACGCTCTAAAGATGAAGCAGGCACAAGCTTTGCCTGGTGTGTATTTATTTA	NA
Zik1	Zik1	NM_009577	-0.0329460856423177	-0.0401246208414903	63.1863039472986	-0.187780993110359	-0.621131013508307	81.0269401427356	0.166532664217402	0.141298111609359	49.6530750957503	-0.036446644680198	-0.179329224397089	76.8494023575377	CTCTCGAGCCAGTAATTAAGTATATGTGAATGCTTCTATTTTTAAGAAAGTGTCAAACTGGTATAGATTG	NA
Psmb9	Psmb9	NM_013585	-0.0317197498868958	-0.0753877098625564	63.2683909205301	-0.0872226385992194	-0.0595037241658982	89.5958597403457	0.17438980819493	0.136427977273082	50.1509986094609	0.18644588801769	0.132332857956207	84.096502214478	CCCTTCCTTGTTTGTAATAAACTTTCTGGAACCAGAAGGCCGGTGCGATGGGCAAAGGTGAAATATGTGT	NA
Mrc1	Mrc1	NM_008625	-0.109459153139469	-0.66749452574939	56.127442915981	-0.0936698498702399	-0.0805021682519617	89.8961481232127	-0.92337464298258	-0.280728748697843	40.4450963383808	0.0545014756139199	-0.0243971797765662	84.46726500903	ACAGCACTAGCGTCTTAACACTGCTACACTGGTGGTAGGTCTCATGTCAACCCTGCAGATTTCAAGAGTT	NA
Fin14	Fin14	mSQ008773	-0.260784755086623	-1.33376494532625	35.1378220278635	-0.367598399430812	-1.69802775025696	22.3662817517573	-0.445408781165875	-0.0923195380028157	58.222241403647	-1.00810794407498	-1.47840025167913	0.777474052194675	GTTGAACTGCAAAGTCTCCTTTGTTGTTGTCAATTGTGGTTTACTTTTAGAGGTGAAAATAAAGTTGTGC	NA
3100003L13Rik	3100003L13Rik	mSQ008857	NA	NA	NA	NA	NA	NA	NA	NA	NA	NA	NA	NA	CGGTCCAAGCTTCTCAGAAGACCGACGCAATAGAAATTCAAGGTACGAAATTAAAGGTGCGATCTCCCAG	NA
D4Ertd196e	D4Ertd196e	NM_025667	-0.252397769516529	-1.4692952517471	30.594713106466	-0.094126955650721	0.102168563057868	85.9790527227407	-0.0585322857349759	0.052897877642196	57.0101218272448	1.1717641244774	0.82720523710071	24.7260948564911	AACTTGTCAGAGCAGCTGGTACCCCTGATCGGCTGGGTCTGCTTCCGGTTGCTACAATGGGCCCTATGCA	NA
bsid(856172)	G630064H08Rik	XM_488860	NA	NA	NA	NA	NA	NA	NA	NA	NA	NA	NA	NA	ATTACCTCATTTTGGCGTCGTTTCTGGGAGTGGAATGCTTTGCATGCGTTGGTACGATGACAACTGCGAA	NA
Slc30a4	Slc30a4	NM_011774	0.06993658909146	0.432499208051848	56.9766674652183	-0.00295176336371937	0.480330946577521	71.2308188196422	1.52041790876898	0.683217741271703	1.06610510777743	0.31082763261044	0.425396921739074	63.3527836267987	GCTGGGGTTTATCTGTGTAATGAAGACCAGATTCTTTGTATATGTACTGCATTTGTAATTTTCAAATGAA	NA
Tmprss6	Tmprss6	NM_027902	NA	NA	NA	NA	NA	NA	NA	NA	NA	NA	NA	NA	AGTGAGGCCTACCGCTACCAGGTGTCCCCACGCATGCTCTGTGCTGGCTACCGCAAGGGCAAGAAAGATG	NA
Ep400	Ep400	NM_029337	0.0157976519016227	0.192359679876853	61.2425535740881	-0.107063980053049	-0.0991109503637355	90.1264869015429	-0.0387365368824276	0.0644030305519909	56.2844589038327	0.131523882353169	0.131926949894475	84.1086098210977	CTTCAGTGTGCCCAAGCCATGTTTGGTGGGACCCAAAAGGCAATGTGAGAAGCAGAGTCTTCATTTTTGG	NA
Hps3	Hps3	NM_080634	-0.0725366751797007	-0.311441205843018	62.3132115781353	-0.188043616351937	-0.704474965342368	77.0741735876454	-1.6076916293152	-0.49325997679413	15.8808562793163	0.325183090093151	0.306107611684112	74.2260626112756	TCTATTCTGTGTGAGTCCATGAACCTTGTGCTGACCTCAATCTGTGCGAGCCTTATAGGTGCAAAAGGCC	NA
4732468D17Rik	4732468D17Rik	mSQ009157	0.101085016395711	0.749136993643595	48.7227425845413	-0.0901091602901499	-0.0595504849503243	89.5965751613266	0.236127014623043	0.171215684877088	46.424152303442	0.0609550809481298	-0.0142394112745041	84.7047257029683	CAAGAAAAAGGGTATGGACTTACCATTAAATATGATACCAGCACAGATTTTCCAGGAAAAGCTGCAGTGC	NA
bsid(856801)	1700018C11Rik	XM_204087	NA	NA	NA	NA	NA	NA	NA	NA	NA	NA	NA	NA	CTCATCGGGAGACCCTGAGGGTTCTAGTGGCAGTTCCACACAGGCTCTGAGCTGCTCAGCTACTGGAGGG	NA
Cpxm2	Cpxm2	NM_018867	NA	NA	NA	NA	NA	NA	NA	NA	NA	NA	NA	NA	TTTTCCAACAAAGCTTGTCTTCCTAAGAGCAGACAGAAGTGGAGAGCACCCAAGAATGAGTGCTGGGCAG	NA
bsid(857039)	Mass1	XM_358310	NA	NA	NA	NA	NA	NA	NA	NA	NA	NA	NA	NA	GCTTAGTGTTTGTGCAATTTAAAAAAGACTGCTATAATAAAAGATCCGATCATTCCTGTAATGTACAAGG	NA
A730098A19Rik	A730098A19Rik	mSQ009349	NA	NA	NA	NA	NA	NA	NA	NA	NA	NA	NA	NA	GGTGGCGCTAGATCGCTGCTAGAACAGAGTAAAGCCCATTCTTGATATTGCCAAACCAGCAATGAATCCT	NA
Rag2	Rag2	NM_009020	-0.103860241761376	-0.400500041829953	61.2842871834838	-0.200183211912655	-0.570509199160972	83.169037073471	NA	NA	NA	NA	NA	NA	ATATGAACATGAGCTCAGACAAAGGTTTGGGACTATCACTCTCAAGGAGGCTCTACTGCTAAGTCCTGAA	NA
6330417K15Rik	6330417K15Rik	mSQ009445	NA	NA	NA	NA	NA	NA	NA	NA	NA	NA	NA	NA	GTTAGGATCAACATTAATAATATTTCTGTCTTAAAAATATATAACTTATCTTTTGTGCCAGCAGTGCTTC	NA
Muc6	Muc6	NM_181729	NA	NA	NA	NA	NA	NA	NA	NA	NA	NA	NA	NA	TGTCAGCCCCTGAGTACCTACAAGAAGCAACTCTCACTGCCCTGCCCAGATCCCGATGCGCCAGGGCAGC	NA
Ptpra	Ptpra	NM_008980	-0.0120821205628267	0.0713000340360265	62.5500224399803	-0.0125830715824044	0.468052357879063	71.7854507541108	0.261325920970823	0.181857282939591	45.2156360864316	-0.02297149597311	-0.193552374183033	75.8149125203085	GGCTTCTATTACCTGTTAGGTGGAGATTTTGTATGTAAATGTGTTAGCACTGATAGTCCTTTTCCAGTGT	NA
St5	St5	NM_001001326	0.090626171057515	0.931971627660367	43.1336514365225	-0.0135753686223371	0.600372002663313	65.759294844364	-1.26302106543706	-0.390498627833214	26.889201242255	0.16631705675261	0.140507906899563	83.8408500976781	TAGTAGTTCCCCTATCTGCCAAGCCTCTTGTTTCTGAAAGGCAAGGATCACTTCGCCCTTTTTTGCAATG	NA
Tuba-rs1	Tuba-rs1	mSQ009637	NA	NA	NA	NA	NA	NA	NA	NA	NA	NA	NA	NA	GTTGGTATGGGTTCTGTTGAAGCTGAGGGTGAGGAGGAGGACAGGGATACTAGTTGCTGCATCATGTTCA	NA
Ndc80	Kntc2	NM_023294	-0.0939050050523472	-0.444541481507509	60.6426213989944	-0.127844056249409	-0.549134335799487	84.0069846105754	1.31635050525418	0.568179810058174	6.10693371807358	0.281949557838816	0.305485461772069	74.2759923938631	CGGAAAGCAAGAACACTGTGAGGATGCTGAAGGAGGAGATTCAGAAACTGGATGACCTTCACCAGCAGGC	NA
Trib1	Trib1	NM_144549	0.101942504606492	0.524650350526966	54.8346907197644	0.153472164635531	1.2567218384254	41.6510963950716	1.62055528618621	0.651236233583637	2.16706719453974	0.48996666821778	0.511485819810141	54.5467462065404	TGGGGTACGGGTCATTCTATTCACTGCCAGGGATACCATCTGCACGCGGACAAGGTCGCATGTATACTTT	NA
Ltb4r2	Ltb4r2	NM_020490	NA	NA	NA	NA	NA	NA	NA	NA	NA	NA	NA	NA	TCAGAGTTGAAACCAGACGGTACAAGGCTGTAGGGATACAGGAAAGAAGTGTGGATTCTTGCCTAGATCC	NA
D030028A08Rik	D030028A08Rik	mSQ009829	NA	NA	NA	0.116240712045915	0.572752889637622	67.019181735617	NA	NA	NA	NA	NA	NA	CTGATCTGACTGTGTAGGTCATAGACTCAGCAGGGCTAACAACTACATGGAAGAATGAACACTTTCCACT	NA
Gng7	Gng7	NM_010319	NA	NA	NA	NA	NA	NA	NA	NA	NA	NA	NA	NA	CAACCTAAGGAGAAGGTTGGTGGGCATGGGGGGGTGTATCCTACACAGAAGCCATATACACTGGCCAGAT	NA
Sdpr	Sdpr	NM_138741	NA	NA	NA	NA	NA	NA	0.0514873046078499	0.0874765565591064	54.6011146308239	0.38882271972778	0.243722345319286	78.7703193580378	TGACTAGGCAGCAGTCCTGGGCTGCACTCTGACTTTCAGAGAAGGAGTGAGGTGAATAATGGGTGTTGAT	NA
5730416O20Rik	5730416O20Rik	mSQ010009	NA	NA	NA	NA	NA	NA	NA	NA	NA	NA	NA	NA	CCGTGCTTCACAGGACTTAGGTGGATATGTGGAGCCTTAACCAAGATGATATTTTAGAATCATCCTCCCA	NA
bsid(855513)	Peo1	NM_153796	-0.0233330292835483	0.0096538833904886	62.9716927877643	-0.0632472890494289	0.182180614758943	83.4471488487297	-1.5097293704185	-0.516461009073784	13.7665077740674	0.01390236040298	-0.106799806893569	81.3038493506873	CTGTTTCCAAAGAACCAGCGTTTTGGTGAAAGGAACGAAGCAAAGGGAAGGATGCTAGACTCAGCTCGTT	NA
Zmym3	Zfp261	NM_019831	0.15471858911149	1.08155549487553	38.3903444415914	-0.106474350749153	-0.168827605897648	90.6759909189594	0.963501487011002	0.464793731092815	13.5088069059462	0.51941116714755	0.925521114796855	17.8399251013593	GCCTGTTCCTTCAGTGAGCCATGCCCACCCTTGTGTTGTAGTGAGAAACTGTTGTCACAACTAACTTGTC	NA
A930041D05Rik	A930041D05Rik	mSQ010117	NA	NA	NA	NA	NA	NA	NA	NA	NA	NA	NA	NA	TTAATGCTCTCCCCACATAGCTAACTGAACCTCAATCCTCTCTTGTTAGAACTGGGGACGGAGCTCGGTT	NA
Hiat1	Hiat1	NM_008246	0.0528228745823013	0.326924589564249	59.1037270997567	0.0260859467226928	0.640396453768614	63.943130010777	-1.34331341536734	-0.432953089667955	22.0456738776714	-0.255125820525768	-0.540623995105741	42.5643049180271	GCTAATGTTTGTCCTAAATTTTCAGGACCCTAGAAGAGAGCTTTATACAATTACTGATGTGAATTTCTCT	NA
BC037703	BC037703	NM_172295	NA	NA	NA	NA	NA	NA	NA	NA	NA	NA	NA	NA	AGTCCACAACCCTTCACCCTATCCATCAGCCATTCTTCCCCCCCATTCCATGACATTTCCAAGGCAAAAG	NA
Pcsk4	Pcsk4	NM_008793	NA	NA	NA	-0.0570351780262087	0.327025491147334	77.9253717396953	NA	NA	NA	-0.21630069550425	-0.420873410108863	54.7486431637213	CTGTCCCCTGTCCCTTGTGTTGGGAGAGCTCCAGAGCCCCTCCAAGGCTTGCCACCTCTGGTGGCCCCCC	NA
bsid(856174)	4832428G11Rik	XM_136692	NA	NA	NA	NA	NA	NA	NA	NA	NA	NA	NA	NA	GAGTAAACATGCAGCCACTTATTTGTACAACCCATTAAAAGCCAGGGTTGGCGCTCTAGAACGGAACACT	NA
1700042O10Rik	1700042O10Rik	mSQ010393	-0.101025269030433	-0.169009346329996	63.2010359194332	0.0527585424632587	0.606709281621092	65.4708065489386	-1.58936417704324	-0.557929830180231	10.367179010793	-0.08027083454856	-0.313807468634781	65.4555018196508	CCAGACCCTAAAAGGGTTTCTGTTGACACAACCTGATTTGTCTCGGCAGCAGCTGCACTGCATAGATTTT	NA
bsid(857266)	C730027J19Rik	NM_178758	NA	NA	NA	NA	NA	NA	NA	NA	NA	NA	NA	NA	GAGGCAGCCAGTGCCCGAGTACTTCAACTTTGCTCATGATGTGTTGGATGTGTGGAGTCAGCTGGAAAAG	NA
Cias1	Cias1	NM_145827	NA	NA	NA	NA	NA	NA	NA	NA	NA	NA	NA	NA	GAAGCTGAACCTGGGCAACAATGATCTTGGCGATCTGTGCGTGGTGACCCTCTGTGAGGTGCTGAAACAG	NA
6332401O19Rik	6332401O19Rik	NM_177013	NA	NA	NA	NA	NA	NA	NA	NA	NA	NA	NA	NA	ACAATAGATACAGAAGTCCGGATATCAAAGAGAAACCCCAATAAAGTTGCTAAACACATTGCATTACTTC	NA
E130113E03Rik	E130113E03Rik	mSQ010585	NA	NA	NA	NA	NA	NA	-0.294603849208803	-0.0370130322331341	59.6139849739437	-0.13911864311851	-0.360147826189572	60.915131339303	CAGTATCGGAAGAGTTTCAAATCCCCTTGACTAAAATAGCAGACCTCAAGAATGTTTTCTCTATGTATGC	NA
bsid(857717)	1700084J23Rik	XM_128015	NA	NA	NA	NA	NA	NA	NA	NA	NA	NA	NA	NA	GTTACGTGAGCATCATGAACAAGCTGCAGAGCTTAGGCTACAACGGGCGGGTGCACCCGGCACTGACAGA	NA
Fcgrt	Fcgrt	NM_010189	NA	NA	NA	NA	NA	NA	-0.0506724022880967	0.0583525039012759	56.6759217093043	0.24788695630154	0.204860660346849	81.0671148260364	GTCCTCCCATGGATCCCTGCTTTTGTGGCCTGCTTCAGTTTCCCTTCTTAATGTACATGGTTGTTTTCCA	NA
Wif1	Wif1	NM_011915	NA	NA	NA	NA	NA	NA	NA	NA	NA	NA	NA	NA	GTGGTCTTAGAATGGGGAGTGTTAGAGAGGTTAAACTGGGCAGAGATGCATAAATTACAAGGTTTCGGAT	NA
bsid(854863)	1110034B05Rik	XM_283610	-0.16389030828054	-0.642998169334675	56.7186253213976	-0.141159284500274	-0.178384516373455	90.7111603438871	NA	NA	NA	NA	NA	NA	GGTCTTACGTATTCAAGACAAAGCCTACAGCAAGAACTTTGAGTAAAAAATGAACTAAATGTAATACAAT	NA
Rexo2	Smfn	NM_024233	-0.13276679680263	-0.513006750069964	59.4733395062697	0.106866820193852	1.38915181479679	38.9635257527749	-2.82228448160912	-1.01618613329174	0	-0.532016883301086	-1.02214140632132	8.62325072279113	GATGACATTAGTGAAAGCATCAAAGAGCTTCAGTTTTACCGAAATAACATCTTCAAGAAAAAGACAGACG	0.820344149
Zfp3	AI854635	NM_177565	0.0437799671070366	0.494373267072818	55.5658609229064	-0.085487956227732	0.214697267748091	82.3018304090857	0.443407178011967	0.219755090766213	40.7309978760813	0.22025220531108	0.165935454996755	82.9039617911113	CGTCCACTGAGTGTGTGCCAGTCGTCGGCCGAAAGTGATGAGGCAGTTTTATGAACTATTTATTGAGAAG	NA
Slc10a6	8430417G17Rik	NM_029415	NA	NA	NA	NA	NA	NA	NA	NA	NA	NA	NA	NA	CAAGCATTGTTTAAATTTGATTATGTGTGTAATGCAAGCGGGCTAGCTCTTTCTCTTGAGAGGGACAGGT	NA
4930512H18Rik	4930512H18Rik	mSQ010969	NA	NA	NA	NA	NA	NA	NA	NA	NA	NA	NA	NA	CGCTCTGAAACTTGAAGAGACTATGCCTGCCCACAGTTTATTATCACCACTTTAATGCTATGGACCATGC	NA
Fancl	Fancl	NM_025923	-0.290798041784732	-2.25083432787623	9.72400003016579	-0.216284335023654	-1.23443509916984	45.8725254455634	-0.317236434781719	-0.0470354781878749	59.5329780747719	-0.267518526561182	-0.700869933220777	27.8999125720081	TTGAAAATGTCTGGGAGAAAACCTTGAATGGAACCTACCTGTGAAGAGATGGAATGCTTAAAAGTTGTTT	NA
Olfr642	Olfr642	NM_146329	NA	NA	NA	NA	NA	NA	NA	NA	NA	NA	NA	NA	CCAGACCTGATACGCTTGCCCTGTGGAGATACCACCATCAACAGCATGTATGGGCTGTTCATTGTCATCT	NA
Olfr821	Olfr821	NM_146776	NA	NA	NA	NA	NA	NA	NA	NA	NA	NA	NA	NA	CACTGGTATTAGTAAGCCTTTCCTACACAAACATCATCAGGACTATTCTGAGAATCCCATCTTCTCAACA	NA
4931440P22Rik	4931440P22Rik	mSQ011161	0.170132537137494	0.98376900156316	41.4992707378351	0.0261801827154137	0.778843253669149	57.8498909829958	NA	NA	NA	NA	NA	NA	AGGTGACATTCACATCTCTTCAAGGAGGTCTAAGGAAAAACAGCAAAGCCAAGCATATTAAAATACGAAG	NA
1110060D06Rik::Dock5	Dock5	mSQ011173	NA	NA	NA	NA	NA	NA	NA	NA	NA	NA	NA	NA	CTCCAAAGGCTCGGAAATCAGGCATCCTCTCTTCTGAGCCAGGCTCTCAGTGAGGCAGTCACCCTGACTT	NA
Mrps27	Mrps27	NM_173757	-0.194942749023281	-1.06707280394415	44.202874416067	-0.151046197772325	-0.49996256514427	85.7712706208068	-1.4397796357579	-0.484648389682221	16.7038411560256	-0.200458060189563	-0.477016489538285	48.9826338519	CAGACTGGGAATATCGGGTGAGCGTGACGGGAAGCTATAGCTGAAGGGTCGGCTCTGCAGCACGGGTGTT	NA
Cox10	Cox10	NM_178379	-0.250587739977427	-1.16403939950557	40.9311236708555	-0.085877201966762	-0.084190392690608	89.9445013705217	-1.30932526785648	-0.432019421149154	22.1480549011507	-0.08011587653727	-0.26447170095873	70.0095650086282	TGGTGTCAGCTGGTGGCAGATCATCTGGTGCTGTGTCGTCACTTCCCAGTCCTTTTAATATTAATATCCA	NA
Tll2	Tll2	NM_011904	NA	NA	NA	NA	NA	NA	NA	NA	NA	NA	NA	NA	CACCCCCAGGTTGCTGAGAGGACGCCTAGCTTCACCCAATATTTCTCCTCTGCTCAGAGGCTTAGAAGAT	NA
bsid(856279)	1700017D01Rik	XM_484775	NA	NA	NA	NA	NA	NA	NA	NA	NA	NA	NA	NA	CTGAACAATCCCATCCAAAAGATATAGAAGATGAAAATGATGTGACTAACTGAAGAACCCTGCAGGGTTT	NA
H1f0	H1f0	NM_008197	NA	NA	NA	NA	NA	NA	-0.213183278362877	-0.00489458443105055	59.354536294334	-0.54454698126805	-0.700912586464674	27.8964010306213	CCTTTTTAAACAAGTGTAACTAGTGCCCGGGAGAAATTACTGTGGTTGTAATTTTAAAACTTTAAAATAA	NA
Timm8a1	Timm8a	NM_013898	-0.0815409819552682	-0.180558583445392	63.1641700805998	-0.0495389123074863	0.348594869969498	77.0232989315914	-4.24444486463461	-1.60415289404424	0	-0.966656963279412	-1.84821291234866	1.25911248079281	TCTTTCATGTCTGACCTGGAGCTGAAAAAAAGTCCTATGGAGTGTTCCTGCAATCCAACTTCTTAGGTTG	NA
Slc22a2	Slc22a2	NM_013667	NA	NA	NA	NA	NA	NA	NA	NA	NA	NA	NA	NA	AGGCAGAGCTTCTCTTCCCCTCCCGCGAAAGCCACACAACCCAACCTCACTTACCCCTGAATTCCTGAAC	NA
Aldh16a1	2410004H02Rik	NM_145954	-0.241751012454071	-0.583893804841051	58.0535725441177	-0.165929873309207	-0.266523772259429	90.5493267199214	0.579509016417125	0.276166528588784	33.820314122161	NA	NA	NA	AGTTTGTGGAATGGGCCTCTGCAGGAAACCTCAAGTCTGTGTGGGTAAACAGGGGCTTCCCAAGGGCCTG	NA
Klf5	Klf5	NM_009769	NA	NA	NA	NA	NA	NA	NA	NA	NA	NA	NA	NA	AGTCTAAGCAAGCCGCCAGTCTACTGCACAACTAACGCATTCTTCCTGAGCTGAGACAGAAGTGTAAAAC	NA
9030624L02Rik::Ces5	9030624L02Rik	mSQ011653	NA	NA	NA	NA	NA	NA	NA	NA	NA	NA	NA	NA	GAACATTCCAGCTACTAAAAACTGTGTCCATTGTCCCTATAGAGGAAATCGCATCCTTTCCAAATTGCCA	NA
Trappc3	Trappc3	NM_013718	0.186490151125382	1.14569946247919	36.3506536030604	0.125350386322204	1.15868562533732	44.2120753829525	0.126916298638781	0.117816172642439	51.969253712989	-0.39498231722474	-0.538100686236558	42.8144895974047	TGACCTATGGAGCGCTTGTCACCCAGCTGTGCAAGGACTATGAAAACGACGAAGACGTGAACAAGCAGCT	1.006878095
Cenpk	Solt	NM_021790	-0.0351875326626871	-0.103250816490619	63.2915862905125	0.00502786123051946	0.820646232442264	56.0994045717278	-0.392217146092882	-0.0714855781985873	59.0117484766876	-0.644592766335884	-1.05472744446117	7.4356941919296	TCCTTTTGGCCACCATATATTGAGCTACTTCTGCGTTACGGAATTGCTTTGAGACATCCAGAAGATCCAT	NA
Gtf2ird2	1700012P16Rik	NM_053266	0.177343472150854	1.13735827430305	36.615428125564	-0.0512938454881291	0.201010937912595	82.791416274931	0.740736686646192	0.359664088165636	23.9478109540992	0.614301478674331	0.899723356626279	19.5126208147038	GGAATCCCAGTTTACACATCACAGCTGTTCAGATGACCTGTGACACCTGTCTGTAGTTTGGTAAAGCCCA	NA
1700100M05Rik	1700100M05Rik	mSQ011845	-0.270957299991292	-0.396426314468622	61.3392171751874	-0.264873911693218	-0.0713307492208436	89.7701922545743	1.18692203482583	0.536057279178634	8.0941385763388	0.788907033088674	0.94769993776418	16.4790758893573	CCAAGACGTATATAGAATTGTTGGACTTCACCCTTTCGTTTTCTGCAAGAATCGCTTGTTTAATATTATC	NA
Eda	Eda	NM_010099	NA	NA	NA	NA	NA	NA	NA	NA	NA	NA	NA	NA	TTTCATACACCCACAGAATCAAAGCTAGAAGTGTTTATCTCCCTTCAGGAGCCTGGTGAGGCAGGGAGTG	NA
Mbd3l1	Mbd3l1	NM_028557	-0.140740907240155	-0.564110748399476	58.470292600895	-0.124820071357053	-0.0394076564651418	89.269454988619	NA	NA	NA	0.04136180905762	-0.0415417788816828	83.9881333316443	AAGGCAAACTTATAAACATAATGGGGGGCGGAGCTGGGGAGAAATACTGCAGATAAAATGGGGCATGGTC	NA
Olfr830	Olfr830	NM_146566	NA	NA	NA	NA	NA	NA	NA	NA	NA	NA	NA	NA	GTTGAATCCCTTTGTCTATTGTTTGAGGAACAGGGATATGAAGGAGGCCCTGAAGAAAGTTATTGGTAGG	NA
Rundc3a	Rap2ip	NM_016759	NA	NA	NA	NA	NA	NA	NA	NA	NA	NA	NA	NA	GCAGCCCGGCGCTCAGCCCCAGCTGAGGAGCACCAAGGGCAACACCAGCCCCACCTGCCAGGGGCCATGG	NA
Krt84	Krt2-16	mSQ012121	NA	NA	NA	NA	NA	NA	NA	NA	NA	NA	NA	NA	AGGGATACCTAAGTTCCTGTGACGGTTCTTCTCCCAGTGGTTCGTCCGGGCCATTTCTCTTATGGTTGTT	NA
9130017N09Rik	9130017N09Rik	NM_030218	NA	NA	NA	NA	NA	NA	NA	NA	NA	NA	NA	NA	ATCTGTCACTGCAGAAAGAAGGCTCTGTTTGGGGACCTGCCATTCCACTCTTGCCAACCCCAAACGTATG	NA
Plk3	Plk3	NM_013807	NA	NA	NA	-0.258564616905563	-1.10643318424458	53.7248489275129	-1.7143466369141	-0.55619017769545	10.4999423283546	1.04536052733856	0.673633821190456	38.1026610577246	CTCTGAGATAAGCCTGAGCCTTAGCTCCCAGCTAGGGGGCATTATTTATGGACCACTTTTATTTATTAAC	NA
bsid(855091)	4921524J06Rik	XM_140120	NA	NA	NA	NA	NA	NA	NA	NA	NA	NA	NA	NA	GTACCATGAGTTACATCATGTTGAAACTTGGAGGCGCTGCTATCTGATGCAAGACCTGCTGGCCAGTTTG	NA
Olfr914	Olfr914	NM_146786	NA	NA	NA	NA	NA	NA	NA	NA	NA	NA	NA	NA	CACTGTGATCATCTTTGCTTCTTATGGCTTTATCCTCTCCAATATCCTCAAAATAAGGTCCACTTCAGGC	NA
Rnf219	2610206B13Rik	NM_026047	0.0657467633942041	0.645950116607071	51.6665593666889	-0.127808986429618	-0.409569491759205	88.3569343417238	-1.53942622630116	-0.501697855403511	15.0943861246185	-0.26013433751737	-0.496548354269975	46.9905414182918	CGGTATGCCAACATAGGCTATAAAAATGTCTGTATGCTAATAACTTGCTTATCTAATGTGCGCTGAACAT	NA
C030048B08Rik	C030048B08Rik	NM_172991	0.124432521614795	1.04920485900949	39.4204202656155	-0.0200223031145104	0.563542721610156	67.4398920329737	0.148414651674895	0.139477512545851	49.8402201837546	0.318299689381036	0.513195781936027	54.3689221943372	AGGTATCCCCACAGTAGATCTGCAGGACGACTCCTTGAATACAACGGCAACCTTAATTCGGAGGAAACTT	NA
Asb15	Asb15	NM_080847	NA	NA	NA	NA	NA	NA	NA	NA	NA	NA	NA	NA	TTTTTGTCTCCTATGCTTCAGACCTGTTCGACATTGACGTAATACATTTCTAAACATAAAGGTATCTGTA	NA
bsid(855634)	A830060N17	XM_488771	NA	NA	NA	NA	NA	NA	NA	NA	NA	NA	NA	NA	ACTCAAATGAAAGACCGGTTCCCAATGTCTGCTGTTTTACAAGCAATGTGGTTTGTTGTTGCTTAATTAC	NA
1110029L17Rik	1110029L17Rik	mSQ012517	0.0388442142577308	0.490162179390746	55.6654829969114	-0.0230607361605985	0.515632391239371	69.6272420488344	-1.06821965838478	-0.267951148168693	42.0182234639019	-0.57469845247612	-0.515109554915273	45.113073917235	CTGACCTGGCCGGGTGGTCCGCGTGGACAGGACAGCTGGTGAAGCAAGCCGGATGCTCAGAACACTGCGC	NA
bsid(855857)	BC038881	XM_355977	NA	NA	NA	NA	NA	NA	NA	NA	NA	NA	NA	NA	CGAAGCGAGGCATGTGGGCCACACGCAGCCGCAAAGGTGCCCGCGCACAGCGATCCTGAAGACCTAGCTG	NA
2010001M09Rik	2010001M09Rik	NM_027222	-0.333690400746565	-1.79964300893248	20.4645021376823	-0.1335376584874	-0.377193546674253	89.060154287908	-1.19207389537785	-0.377351886613202	28.4596987762496	0.50645984492829	0.378843614066263	67.8618067104493	GGCCCTGCTCACAGGAGATCCTGGCCCAGAGAGAAGAGCTTTAGTCCAACCTGCTGCACTTCTGGATCTT	NA
bsid(856076)	B930050E02Rik	XM_284227	NA	NA	NA	NA	NA	NA	NA	NA	NA	NA	NA	NA	CAAGTGCTTGACAGTGAGTATTCACACCGCTTTAGTCTGATGAGGAGAACAGGGCAAGAGATATCCATGG	NA
Nphp3	Nphp3	NM_028721	NA	NA	NA	NA	NA	NA	NA	NA	NA	NA	NA	NA	GCGGTGTTGTCAGGATCTGCCTCACCAAGCTGGGCTTCAATGCCTGTTAGGTGTAAAATGTATCGAAAAC	NA
4930556A20Rik	4930556A20Rik	mSQ012793	NA	NA	NA	NA	NA	NA	NA	NA	NA	NA	NA	NA	AGGAAGAGTGTGGGATGCTCTCTTCAGTTAGCCCTGGAATGGTGGGAACAGGTGTTACTTCCTGACGTAG	NA
B230303A05	B230303A05	mSQ012805	NA	NA	NA	NA	NA	NA	NA	NA	NA	NA	NA	NA	ACATATAGTTTTGGTGGAGGTACCCTATAAAGGAGAGATTAGACACAGATTGCTAACAAATACGATAACC	NA
8030487O14Rik	8030487O14Rik	mSQ012889	NA	NA	NA	NA	NA	NA	NA	NA	NA	NA	NA	NA	TTCCAAGAGGATTCAAGATAGGTGCGTACATTTCAGGATAAGTGGAGACATTATTGTCCAATGCATGTGA	NA
Gcs1	Gcs1	NM_020619	-0.390711322388533	-2.34566936761596	7.97112532557573	-0.30094701446259	-1.43199136732092	34.594381717992	-3.21812919324021	-1.20504290366954	0	-0.347043715384135	-0.777452840551415	21.9985448537618	GAGTACTAATGGGACAGAAGGAAAGCTAGGCCATTTGTGTCACTTGGAATATGCAGACAAGGGCTTGGGT	NA
Fzd9	Fzd9	XM_284144	NA	NA	NA	NA	NA	NA	NA	NA	NA	NA	NA	NA	ACGGTGGTCTTGCACATGACTAAGACAGACCCCTCTCTGGAGAACCCCACACACCTCTAGAACATAGGCT	NA
Akap1	Akap1	NM_009648	-0.191115830656362	-0.845953589255523	51.245491064888	-0.355657959564404	-1.3522061825467	38.971981483484	-3.25011406063931	-1.18271523316411	0	-0.32107056386602	-0.707307025293321	27.3727417673764	TAGCATTGTGCAATTTAAGAATAACTTAAGGATCTTGGACTTTACATAAATCTTGAATTGTATAAACTCT	NA
Cd209f	1810029C22Rik	XM_284386	NA	NA	NA	NA	NA	NA	NA	NA	NA	NA	NA	NA	CTGTAGGTGATTTCAGTTCCACAAATCCTGAGCTCAGGAGTCCCCTCAGTAGAATCATACATATAAGGAG	NA
bsid(857045)	Dhx8	XM_484084	-0.0612095648045724	-0.288715943538411	62.517736213014	-0.175984300268666	-0.680327489352113	78.2684670828344	-0.847697725320916	-0.256329366198731	43.4299117319572	-0.0648051937067139	-0.246342404693211	71.5865972753312	AGCCTCTGTACAATCGGTATGAGGAGCCGAACGCCTGGAGAATCTCCCGAGCCTTCCGCCGGCGCTGAAA	NA
bsid(857153)	4921538N17Rik	XM_135216	NA	NA	NA	NA	NA	NA	NA	NA	NA	NA	NA	NA	ATCAGTCTATAGACGACGACGGTTCAGGGGGGGAGTAGGAAGTAAAACCGTGGAGAGGCAAGTGAGAAAC	NA
Akr1c12	Akr1c12	mSQ013189	0.157141143730863	1.20309150451527	34.5351539847013	0.000227091990752211	0.488420110600269	70.8644183028677	-0.487276070936213	-0.105614194004079	57.5613433720435	-0.63166573754642	-0.979180883871467	10.3875297984909	AGTAAGTCACTGGAGGCTGCATGCCTAGCTCTAGATGTTGGGTACCGCCATGTTGATACTGCTTATGCAT	NA
E330026B02Rik	E330026B02Rik	NM_172927	NA	NA	NA	NA	NA	NA	NA	NA	NA	NA	NA	NA	GGGACCGCGGAGAAAAAACTGACCGTGCATAACTTCGACGAGCTAAAAAAGGTGAAGAAAAGGATCGTTC	NA
4930548K13Rik	4930548K13Rik	mSQ013285	NA	NA	NA	NA	NA	NA	NA	NA	NA	NA	NA	NA	GAAAAGAATAGAAATGAGGTAATGTTTAGTATGCAAGTGATACTGAAAAAACTCAGCGCTGGGAATGGTC	NA
Qpctl	Qpctl	NM_026111	-0.0608107221515497	-0.294472788331386	62.4681686790299	-0.159520964522582	-0.569185611165422	83.2221164524504	-0.6699212290067	-0.177930079835552	52.0552006346179	-0.0130207934036801	-0.133450080263382	79.8368053789997	GGAACACTGAGGCACGAAAGAGCCAAAGGAAATAAGGAATCCTTTGGCTTCTGTCCTGAAGTAAATAACT	NA
Sirt4	Sirt4	XM_485674	0.0600411325006438	0.627268083058647	52.1771573133995	-0.215852905974302	-0.738692331117848	75.3219404423461	0.47580432752362	0.233458155597954	39.062750380051	0.18909598578438	0.137047211705196	83.9518129873906	AGGACCAGGCAGAAGTCAGTAAACCACAACTGTCTATGAGGGGCAACGTGGAGATAGATCTCACTCATTC	NA
2010309L07Rik	2010309L07Rik	mSQ013465	-0.0243948432079934	-0.000207587868368829	63.0232632686132	-0.256314795773476	-1.15543246862085	50.6959321410412	-0.403530741436009	-0.0781851767149747	58.7915316242564	0.145206879311493	0.133496283823323	84.061490922945	TCATCCGCAAATCATGTTGAGACAAACTGTAGCTGGCCGTCTTGATTAAAGCCAAGTGGTCCCTGTGGCT	NA
Pnliprp2	Pnliprp2	NM_011128	NA	NA	NA	NA	NA	NA	NA	NA	NA	NA	NA	NA	GCTACAAGTACTATGCCAGCAGCATCCTCAACCCTGACGGCTTCCTGGGGTACCCCTGTTCCTCCTATGA	NA
Ammecr1	Ammecr1	NM_019496	-0.042798431068393	-0.120765960467726	63.2873651436699	-0.206290958561413	-0.865105650413978	68.3477575828446	0.700997019884547	0.280963468130388	33.2335795247242	0.976017587913128	0.740508719417222	31.923133193927	TCCATTGCACACACAGCACACCGCACACCGGGAAGTTTGTATACTGGCCTCTTTTCCTGTCTTCAAATGT	NA
BC039632	BC039632	mSQ013573	NA	NA	NA	NA	NA	NA	NA	NA	NA	NA	NA	NA	CCCCAAGTTCTGCTTTCCAACAGAGATGTCTCCAGTATTCCCTAGCCAATCCTTCAGATATAACCACACC	NA
1700044K03Rik	1700044K03Rik	mSQ013657	NA	NA	NA	NA	NA	NA	NA	NA	NA	NA	NA	NA	CCATATTTTTCAGTGAACACCACTCTTTTAACTTCTCTGGTAAATTCCAAAACCTGCTTTCTGGATAGTT	NA
4933432I09Rik	4933432I09Rik	mSQ013669	NA	NA	NA	NA	NA	NA	NA	NA	NA	NA	NA	NA	CTCAGCTGCCTGACTTGGAGATATCTGGGCCAGGTGGGCCTGGCTGCCTTTAACCAAAGGGAGGGTATAA	NA
Ccdc64	2210403N09Rik	XM_132372	0.0218371924623321	0.338221912173416	58.8940203036794	-0.1063145248389	0.0435444919881397	87.5411492252483	-0.0298075598749401	0.0658232154623315	56.1894694365118	0.36347541203106	0.523007773328932	53.3480118589129	GCAGGGCTGAGCGGAAAGAATGTACTTATAGATATGTACATACCACAGTGCTGTAATTTTGTATGTAGCA	NA
Phldb2	Phldb2	NM_153412	NA	NA	NA	NA	NA	NA	0.60235389340092	0.262701324498949	35.4721853114439	0.38617770885465	0.287732640844119	75.6638302064037	TGCATGTCATAAATCTTTTAGATATGTATGTGGGTTAAATGTATGAAGTTTGGATTAAAGCGTTGACCTC	NA
1700126A01Rik	1700126A01Rik	mSQ013849	NA	NA	NA	NA	NA	NA	NA	NA	NA	NA	NA	NA	TGGTGGTGAGTCCTGGCCTAGGAGTAACCAGTTTCTCTTCTCAAGTTTTACTGAGGTGCAATTTCCCAAT	NA
Igsf11	Igsf11	NM_170599	NA	NA	NA	NA	NA	NA	NA	NA	NA	NA	NA	NA	ATAAGACTCTGGTAGTTACAGCCAACAGAGGGTCATCACCTCAGGTCTTGCCCAGGAACAATGGTTCAGT	NA
Nans	Nans	NM_053179	-0.0438189758944053	-0.17484583505212	63.183185555457	-0.127936363027327	-0.398503328011836	88.6107491858499	-0.727255241587162	-0.194597607761759	50.3982180684105	0.00659175070754703	-0.0527083549457759	83.624121071897	GTTTAAGGGCATGAACTCTTACCGAGGCTCACTGTCACATTCACTTTGTTCTTTGGAATCAATGCTGAGA	NA
bsid(855862)	Cblb	XM_358863	NA	NA	NA	NA	NA	NA	NA	NA	NA	NA	NA	NA	GCGTGAGGAGTACCCAGGCCTGAGAGGAGGGCGGGTTGACGGTGAGGTGTAAATCAGAGAAGCCTTTGAA	NA
Slc5a6	Slc5a6	NM_177870	-0.446963287485611	-2.10207063806421	12.8246584933533	-0.214985624077642	-0.745394784657342	74.971118382562	-3.12611263522696	-1.16490959745716	0	-0.69353032957477	-1.51651237641229	0.702314103339741	GGTGTCATTCTGTCATCTGTGCAACTATTATTTCCTTTGGGAGTTTCCTCTTCATGCATTTTGTTCCTAG	NA
Nedd9	Nedd9	NM_017464	0.0168387601498803	0.270533247051105	60.0825104121423	-0.0642247446156883	0.0500896817798748	87.3800625482038	NA	NA	NA	0.613543692384565	1.05390981184124	10.9342195401769	CTGAGCTATTGGAGAGCAATTCACTGTGTCTGGCGTGTGGAAGAAGAGGGTCCTGAAGCATCAGTACCAT	NA
Drd3	Drd3	NM_007877	NA	NA	NA	NA	NA	NA	NA	NA	NA	NA	NA	NA	TTCATTGTCTGTTGGCTGCCCTTCTTCTTGACTCACGTTCTTAATACCCACTGTCAGGCATGCCACGTGT	NA
bsid(856286)	3110099E03Rik	XM_488954	NA	NA	NA	NA	NA	NA	NA	NA	NA	NA	NA	NA	TAAGGAACCCGCATATCTGTCGCATAATGTCATCCTTCAGCATCTAAATGGATTGTAGTGATGCAACGGC	NA
Acox3	Acox3	NM_030721	0.0132793397516606	0.197851836554923	61.1688398144758	-0.161839925689271	-0.508783636723295	85.4722318472428	1.47773260515947	0.668166862783405	1.5578861648544	0.70497735276952	1.28715406329083	3.66618675660631	GGGTAGAGGCTACATTATTGAAACAAACTTGAAAAGGTCCCATAAAAATGAAACATTTGTAAGCAGCAGG	NA
Tle3	Tle3	NM_009389	NA	NA	NA	NA	NA	NA	NA	NA	NA	NA	NA	NA	GCATTCCCAGGCATGCCCGGCAGATCAATACGCTCAGCCATGGAGAGGTGGTATGTGCTGTGACCATCAG	NA
9330158F14Rik	9330158F14Rik	NM_177074	NA	NA	NA	0.166766534844484	1.58188039146624	36.8911680871174	NA	NA	NA	NA	NA	NA	TGACCTTTGGGAGGTTTTGTTATGGTATCACTGTCATTTTGACTTACCCGATTGAATGCTTTGTGACCAG	NA
Olfr70	Olfr70	NM_019485	NA	NA	NA	NA	NA	NA	NA	NA	NA	NA	NA	NA	TACAAGTGTGCTTCCAAGAGTTTCCCTCTGGTTAGGAGTTGCCCATGAGAAACATGCACTGAATCTGGGA	NA
Trib2	Trib2	NM_144551	NA	NA	NA	NA	NA	NA	-0.11314775930273	0.0284960900460541	58.2769511012197	-0.120399400718441	-0.15557170659575	78.46596179274	CCTGTTTTTAAAGTCCTCGGTGGGAGGAAAGATTGGAAACATGCATGATGGGGACTAATGGCCTCTGGTG	NA
Acrv1	Acrv1	NM_007391	NA	NA	NA	NA	NA	NA	NA	NA	NA	NA	NA	NA	AAATTATGTGCTGTCGGAATGAACCTCTCTGCAACAAGGTCTAGATGCCCGTGCCCTACTTCTTGCTCTG	NA
V1rc19	V1rc19	NM_134174	NA	NA	NA	NA	NA	NA	NA	NA	NA	NA	NA	NA	TAATCATTTCAATGACCTCATTCCTGTTATGGAGGTATGATCCAGTAATCCTTACTGTTCAGAAGTTTTT	NA
A230062G08Rik	A230062G08Rik	NM_173765	-0.188011622134117	-0.999602886374756	46.4307633851272	-0.122439413993911	-0.0747682308472304	89.8183523899687	-0.49192445812589	-0.115875772256446	56.9711662106342	0.00570127541350995	-0.118271908632632	80.6976374964845	CCTCTCCTGTGGTCTGGGAATCAATGCTTGTTATTGGGTGCAGAAACAATTATATTTACTGTCTGGATTT	NA
Arhgap6	Arhgap6	NM_009707	-0.0278238400935515	-0.00330703123016413	63.038554091973	-0.0949536465162053	0.0793495290751072	86.6184708495226	0.589738448911537	0.254825050336911	36.4403132475964	-0.0206281861812192	-0.0808480157141469	82.5300170669265	GGGGGAGCAAAAAAGCTACATCTTTGCGCTTACATTGTACCAAAGGCTGAGGAAATGTGTCTTGAGTATC	NA
Oas1h	Oas1h	NM_145228	NA	NA	NA	NA	NA	NA	NA	NA	NA	NA	NA	NA	GTGCAGGAGAATAAAATTGCATGGACTTTGAAATTTTGATGTGTTTGTGAGGATGAAATTTGAAGCACTG	NA
Ms4a7	Ms4a7	NM_027836	NA	NA	NA	NA	NA	NA	NA	NA	NA	NA	NA	NA	TGCATTGCTTGCACAATCCTTTGCTTAAATATTAGACTTTACACATTCCAAGAACATTTGAGATCCTTTG	NA
bsid(857629)	Cnbp2	XM_135981	NA	NA	NA	NA	NA	NA	NA	NA	NA	NA	NA	NA	TGCCATGAGGAAGTTCAGATAGGGCACAGCCATTTTTGAATTGGACACTAGTGGATCCTTTGAGTACGGT	NA
Galc	Galc	NM_008079	-0.115603545926586	-0.488074669388172	59.9228978009255	-0.146741868937281	-0.268365531646485	90.5362800527787	-0.463813216514293	-0.0982772452261123	57.9408120890313	-0.15192577239193	-0.34508368709834	62.4122734682522	AAAGGCAGCTACCCTCCCCCTCCCAGCTCGAAGCCCTTCCCAACCAACTACAAGGATGATTTCAATGTTG	NA
Zfp592	Zfp592	NM_178707	0.120329003745657	0.930880797945878	43.1679139033925	-0.103088363504821	0.00295307692095577	88.4611846444211	0.310983399896632	0.189199379175986	44.3667650841464	0.359504623641056	0.459586633278666	59.9042593965764	TGCACATGCGGTGTCCCTGATGTCGTCTCTCACTGGGGTTTACTTTCCATATGAAGAGCCATCATTTCTG	NA
Dhx57	AW494914	NM_198942	-0.0820343115031014	-0.397292267444279	61.3276035244143	-0.103748145167844	-0.0292250965826146	89.089841469877	0.438207197427936	0.247049925916266	37.3960754530067	0.44076688250723	0.666733458151984	38.766535938822	TGCAGAGCCAGGGCCCCACAACCCAAGAGACAGTCTCCACACTGGTGTTTCTGAAAACGTGGGGACACTC	NA
A830058L05Rik	A830058L05Rik	NM_172486	NA	NA	NA	NA	NA	NA	NA	NA	NA	NA	NA	NA	CTTAAAATAGTTTAAATCATAGAAGAGTATCGAAGAGTTTATATTTAAATAAATTTCTGCAAATTCTGTG	NA
Atp5o	Atp5o	NM_138597	-0.457380161505191	-2.13626777322575	12.0734664228824	-0.18964496494081	-0.643890343322543	79.9966828285966	-0.79767243569732	-0.207977030090484	48.9871303823734	0.24898983124981	0.199329798253832	81.3570321322007	GACGCTGTTCTCTCTGAGTTAAAGACGGTGCTGAAGAGCTTCCTGAGTCCAAACCAAATACTGAAACTGG	NA
Rgl3	Rgl3	NM_023622	-0.0919393998263996	-0.358590228317174	61.8134610474286	-0.159209558081628	-0.294159918049732	90.3114916233164	-0.634627505697117	-0.167563494567092	53.0223664836851	0.25425710274951	0.261576834787691	77.5706627389108	TGTCTCCAGGTTCACCCCCATCCAGCCCTAGAAACCGAGAGCCTCCTCCTCCGGGCAGTCCTCCAGCCTC	NA
Mms19	Mms19l	NM_028152	NA	NA	NA	NA	NA	NA	NA	NA	NA	NA	NA	NA	AACCGGCGCCTCTCCTTCTTGTTGATATGCCTTTCGATGCTAGTCTCACCCCGACTGATGAGAACAGCAT	NA
Lrp1b	Lrp1b	mSQ015109	NA	NA	NA	NA	NA	NA	NA	NA	NA	NA	NA	NA	AGCATTTTTATACAAATATCTTTAAAGGCACAAAAGTTTTATTCATAAGCAGTGGGGGTTTTTGTCCCTC	NA
Lalba	Lalba	NM_010679	NA	NA	NA	NA	NA	NA	NA	NA	NA	NA	NA	NA	GTTATTGGATGACGAGTTGGATGATGACATAGCGTGTGCCAAGAAGATCCTGGCTATCAAAGGAATCGAC	NA
Snx17	Snx17	NM_153680	-0.177337074368108	-1.06548441450101	44.2558744599989	-0.187010764786874	-1.20262696908136	47.8012511478482	0.553716170566893	0.223714243473405	40.250711648786	2.21856539226629	1.3011331765593	3.4047476613376	AAGGGTGGGCAGAGGTCTGTGAATGGTCTGAGCAGCTCCCCATCATTAAACTCAGCCTGATTGCCGCCTA	NA
Fez2	Fez2	NM_199448	-0.029875833805232	-0.0586222683130642	63.2366869450804	-0.132016875183504	-0.417075129723125	88.1768627123913	-0.15548672916761	0.0173808484301936	58.7234876373102	0.20524745078802	0.226829702151012	79.8235491175736	CAGTCAAGGAGAGGGACATGAATCGTGCATGTTGTTGTTTTTGACAGTGTGGCTGTCAGTTTTGAATTCC	NA
A830055N07Rik	A830055N07Rik	mSQ015301	NA	NA	NA	NA	NA	NA	NA	NA	NA	NA	NA	NA	CCCAATACCCCAACATAAGCCTAAAATTATTCTGTCTTCTCACTGCAATGGATTGCCCAGGTCAGCCCAG	NA
0610039K10Rik	0610039K10Rik	mSQ015385	NA	NA	NA	NA	NA	NA	NA	NA	NA	NA	NA	NA	TGAGAGATGGAATGTTGGCAAACTCAGAGGCAAACAGGCTATGTTGGGCCATTCAATAATCAGTTAGCAT	NA
bsid(856818)	3110001H15Rik	NM_027355	0.0772943268765488	0.566068885551848	53.7938076739214	0.0274013315678929	0.867691708075765	54.1940978199228	0.245611498123067	0.171648732926898	46.375517596839	0.598895637486675	0.60157172632625	45.23440485577	GTAGGGAATCCCTGGAACTGAATGGGTAATCAGAAACTGGGTCCAACATGGACTTCAGGCTTCTTGTAGC	NA
bsid(856934)	Ppm1h	NM_176919	NA	NA	NA	NA	NA	NA	NA	NA	NA	NA	NA	NA	GCTCAGGACCTGGTGATGCGTGCCCGAGGCGTCCTGAAGGACCGAGGGTGGCGGATATCGAATGACCGAC	NA
4930505O19Rik	4930505O19Rik	mSQ015493	NA	NA	NA	NA	NA	NA	NA	NA	NA	NA	NA	NA	GATTTTTCTTCAATATAGTAACTTCATCTCCTAAGGCTGTATGCCATCTATAGAATTAATAAACTATATC	NA
Rnps1	Rnps1	NM_009070	-0.0827840726400962	-0.423178817304745	60.9647830055093	-0.187937162458161	-0.634824580270988	80.411805272081	-1.11682070956948	-0.356579241784173	30.9916216599197	-0.0712491429178601	-0.212958118822134	74.3285101753486	AGCCAGCTGGAACCTATGGCAGCACACGGATTTCCACAGATGACCCAGAACCAGACAGCCTGGTCTAGCC	NA
Olfr490	Olfr490	NM_146498	NA	NA	NA	NA	NA	NA	NA	NA	NA	NA	NA	NA	CACTTTATTTTACGGAACAGTTACATTCATCTATGTGATGCCTAAGTCCAGCTATTCAATGGACCAGAAC	NA
Slc5a9	Slc5a9	NM_145551	0.0757003964639912	0.501542523781358	55.3950809887972	-0.236134463495303	-0.441958153818421	87.5342750146725	NA	NA	NA	NA	NA	NA	CTCCAGAAAAAAAGAAGCCTTCAGTGGGGTTGGGACATAGTCAGAATCCTACAGGGTGTCAACAGTTACC	NA
Mif4gd	2310075G12Rik	NM_027162	-0.0828517597064118	-0.311565230282464	62.3120303478962	-0.107035606767369	-0.065896811293975	89.6917494631788	0.146361895054237	0.138051180823372	49.9860018445233	-0.07824295930046	-0.294474307902977	67.2812480890489	CTTCAGCCCCTTCTAGACTTTTTTGACTGCTGTGGTTCTGCCGTCTTCCCTTCCCTCAATCTGGACTTGT	NA
bsid(857632)	3110005G23Rik	XM_134198	-0.0876739712989779	-0.105958002192256	63.2918807635529	-0.0696680804333009	0.331422572451029	77.742851725171	-0.0143279922329567	0.0682785450410677	56.0224991668219	0.302571316146585	0.335700694765755	71.7567303210796	ATAATTGTGTACCTGAAGCGACACAATGCTCTGCTGAGTAAGCGGTTGTTGGAGCTGGCAACTCAGCCAG	NA
Krtap6-3	Krtap6-3	mSQ015781	NA	NA	NA	NA	NA	NA	NA	NA	NA	NA	NA	NA	ATTTGCAGGTGGAATGTGTGGAAGCTTGCAGAGGACTTCAGAATCCTTATAATATTGACTAGACCAAGAT	NA
Ccr3	Ccr3	NM_009914	NA	NA	NA	NA	NA	NA	NA	NA	NA	NA	NA	NA	ATTCTGGCACACAGACCCTAGAAATCTCAGGAGGTGCTCTCTGGATTGAAGTGTGCACTTATAGCACCAC	NA
4930579K21	4930579K21	mSQ015877	NA	NA	NA	NA	NA	NA	NA	NA	NA	NA	NA	NA	ATAGGCCCTGAACAGCTCCAGGGACAAAAGCCCACAGGCTGGACCCCCTGGTGGTTGTCTCTCCTTCAGT	NA
Olfr1301	Olfr1301	NM_146887	NA	NA	NA	NA	NA	NA	NA	NA	NA	NA	NA	NA	CTAGCTTGCATGGATTCCCATATTTTGGATATTTATATGAATGTCGACTGTGGGTTTGTGGTTGTAACCT	NA
Ldlrap1	AA691260	NM_145554	0.0648455953037514	0.643200623291528	51.7421773927102	-0.0765040002099472	0.241124144589168	81.327231057297	-0.0633287347020499	0.0509500071258956	57.1250856086886	0.506257106287785	0.420771876257515	63.8118052121541	CCTATGTTCTTGGGATTTTATGAGACTGTTGACCATTATCACATTATTGGTAATACATAGCCAGTGGCTC	NA
Azi2	Azi2	NM_013727	0.0631890432172533	0.395278814552671	57.7684394709772	-0.0637143393459324	0.311734355391727	78.5543070157416	0.192650508424529	0.158166526189745	47.8658475516231	0.106579716025335	0.0796159200436537	85.1931163867325	CACCAAATCTCATCTGTTTTCACATAAGCCTCTGATGGCAGTGCTGGCTAAGTTATCGCCGTAAGAGACT	NA
2610002M06Rik	2610002M06Rik	NM_025921	-0.0576374585626729	-0.236820528392219	62.8955962825497	-0.00998819257038296	0.5003947445586	70.3207736657907	-0.325374662192983	-0.0506562560557684	59.4844624981613	0.0405088630141799	-0.0581957246762278	83.4304703606395	GCTTGCTCGTCTTCGTGATCAAGTGTAACTTAAATAACTGGTGCTTCTGTTCCTCCACATATTTCTGAGC	NA
E030017K20	E030017K20	XM_486062	NA	NA	NA	NA	NA	NA	NA	NA	NA	NA	NA	NA	GCGATAATTAAGGCTGTACAAAGGAACCTGAACATTCTATGGAAAGAAGAGATACTATTGTCTTCCTGAG	NA
Tyk2	Tyk2	NM_018793	0.191662010019045	1.23975681500926	33.383009463799	-0.108291380094897	-0.169178644175156	90.677458794471	0.972458981406772	0.409972583503176	18.608417451229	NA	NA	NA	CCTAGCCAAGGCTGTACCTGAAGGCCACGAGTACTACCGAGTGCGCGAGGACGGGGACAGCCCAGTGTTC	NA
Nrxn3	Nrxn3	NM_172544	NA	NA	NA	NA	NA	NA	NA	NA	NA	NA	NA	NA	CCACAAGTGGTCACACAAGCCTAGTCATGGCCAAGTGTGAAAAATCATAGTTACTTCCCCACCCCCAACA	NA
Ppbp	Cxcl7	NM_023785	NA	NA	NA	NA	NA	NA	NA	NA	NA	NA	NA	NA	GCAGATGTACGAATACCATCTCTGGAATCCCATTCAATTCTATCTCCCTTGTGAATGTGTACAGGCCAGG	NA
Olfr554	Olfr554	NM_146325	NA	NA	NA	NA	NA	NA	NA	NA	NA	NA	NA	NA	CATTGGCTTTCTGGTGTTGATCCTGGATTCAGCGGCCATTGCTGCCTCCTATGTGATGATTTTCAGGGCT	NA
Apcs	Apcs	NM_011318	NA	NA	NA	NA	NA	NA	NA	NA	NA	NA	NA	NA	TCTGGCATTGTTGAATTTTGGGTCAATGGAAAGCCTTGGGTAAAAAAGTCTCTGCAGAGGGAATACACTG	NA
Apoc1	Apoc1	NM_007469	NA	NA	NA	NA	NA	NA	NA	NA	NA	NA	NA	NA	GTTCTCAGAGGCATTTGGCAAAGTGAAGGAGAAGTTGAAGACCACGTTCTCCTGAGCACCTGGCGGGCCA	NA
D10Wsu102e	D10Wsu102e	NM_026579	-0.256884303916999	-1.41344379635335	32.4484597428826	-0.153034372377746	-0.366356311395404	89.2687448429468	-0.869214628491214	-0.267805451328856	42.0360459779381	0.051531260813661	-0.0354201524660744	84.1703913069118	TACTTTTTGAGGGAGAGCGTCATATTGAAGGAAGTTGTAGGAGTTGAAGGGGGTGTCGGGGTGCCAATGA	NA
BB085087	BB085087	mSQ016537	NA	NA	NA	NA	NA	NA	NA	NA	NA	NA	NA	NA	CAATTCTTTAGTGCCTCTTTGGGTTAAGTCACTGAGGGGTTATTTTCAGGTAATGAAATCTCAGCTCTTA	NA
bsid(856291)	Agtrap	NM_009642	-0.0527659660132877	-0.125347292653187	63.2838721660146	-0.194732156048221	-0.455699227652679	87.1495636440897	1.97073637815231	0.826036202713089	0	0.25337888804652	0.324927886384303	72.6764254905801	TGTGTGACTCAGGGACTAGTGAAGGTTGAGAATAGTGGAACCTCGATGGTAATAAATGTTAAAGCTTATT	NA
Fnta	Fnta	NM_008033	0.0175686804145495	0.348435516308056	58.7006226393958	-0.0796634557981437	0.0107731128643627	88.2947354589148	-0.552240133001973	-0.126327929636904	56.3008167846679	-0.181290833038306	-0.436160982548858	53.1780451511121	ATGTGTATGCAAGGCTGTGCGCTGGGAGTGACGATTGATTTGCAGTAACCTGAATCTCGGTGCATTATGC	NA
Frk	Frk	NM_010237	NA	NA	NA	NA	NA	NA	NA	NA	NA	NA	NA	NA	CAATTCTTTCAACTAGGAACTAGGAGGGTAACAGGGACTAACCATTAGCCATTTGGTGATGGCACTTCCC	NA
4930429M06Rik	4930429M06Rik	NM_026250	0.102934067687888	0.740817410241618	48.9670569795572	-0.0820665920382665	0.174959430804999	83.6929258845505	NA	NA	NA	NA	NA	NA	GTTCAGGAAGGGAGCCTACTGCAGTGCCTACATGGTCGATAAAGTGATTGTCTCTTTGTCACCTCAATGA	NA
Fgr	Fgr	NM_010208	NA	NA	NA	NA	NA	NA	NA	NA	NA	NA	NA	NA	GCCCTTCACTGAGCAGGACCCTGAGCAAATAAAAATGAGTAAGAGCTATTCCTATCCTGGAGGCTTTCCC	NA
Chrna6	Chrna6	NM_021369	NA	NA	NA	NA	NA	NA	NA	NA	NA	NA	NA	NA	TGAGCTCATGGATTTGGAGGACTCTGCCCATGATCACTAGGTCCCATTGCCTCTGGGCCTTTGATGAGGC	NA
Alkbh4	2010004B12Rik	XM_132400	-0.0462787580444673	-0.15416680672556	63.239240421047	-0.139805554102874	-0.343945997014941	89.6571822519397	0.369043457225881	0.222058959174406	40.4517064779634	0.288247015161565	0.383578499091819	67.4159198087556	TGACAGTGTACTGGTGAGGTTTTAGGAGGAGCCATCTGACCCTTGACGTCATGAGCATCGTATGTCCTGC	NA
Mmp14	Mmp14	NM_008608	-0.105051752286681	-0.517846281933436	59.3830013811864	-0.191804657570749	-0.847433003749353	69.3633730435869	0.669193553652253	0.337921118993142	26.4238732271239	0.16871729675925	0.147072372243864	83.6193880485474	CCCTATATGTACCAAGTGTACCTAGTTGGCTGCCTCCCGCCACTCTGACTAAAAGGAATCTTAAGAGTGT	NA
B430201F14	B430201F14	mSQ016933	-0.00893471482553948	0.120505004006707	62.0934136922566	-0.0462610898719763	0.459375314214713	72.176137927593	0.0599027837499002	0.0922454604558662	54.217455322189	-0.81872942527326	-1.09261727484118	6.21038582194436	TGAAGACCGTGGGAAGGCTTCATTCGTGGTTCCCTGCTTACTGTACATTGGAGAATCCACACTGGGGCTC	NA
Gsc	Gsc	NM_010351	NA	NA	NA	NA	NA	NA	NA	NA	NA	NA	NA	NA	GGCTGCCTGCGTGAGCCTCGTCCCCCACCGTAGTATTTATAGTTAAGTTAACGGTGACAATACAATAAAG	NA
Rdh9	Rdh9	NM_153133	NA	NA	NA	NA	NA	NA	NA	NA	NA	NA	NA	NA	CCATTGAGCATATTTGTGTGTACCTGTATGGTACATGTGTGGGAGAGCCTTCAGAGATGGGAAGGTGTGG	NA
4932422M17Rik	4932422M17Rik	mSQ017113	NA	NA	NA	NA	NA	NA	NA	NA	NA	NA	NA	NA	CTCCAGCCAATTACCTACCCACGGCCAAATTACAAACCCCGAAAAGAGCCCCAATATGAAATACACCACC	NA
bsid(857636)	Cblb	XM_358863	0.0960295988122939	0.564480587628506	53.8345505252303	-0.121738031864021	0.0543608405371454	87.273088749122	0.279065246478074	0.178467731681373	45.6035124257359	0.31881010504488	0.371392383671352	68.5567041958547	AAGGAAAACCTGTTATCTGCTATGTTAATGAGCTGTCCTTCCCCTGGAGGACCTGTTACCACTGCGTCTC	NA
Hmox2	Hmox2	NM_010443	-0.294280241373364	-1.54873568315744	28.0170719178123	-0.219973979918123	-1.02424496411621	58.8042294756472	-0.691490567537869	-0.167581772524665	53.0207071539237	-1.17988991256026	-1.37700493194426	1.26179079741101	AGGATGGGCTCCCGGTACATGATGGGAAGGGAGATATACGTAAATGCCCCTTTTATGCTGCTCAGCCAGA	NA
Pank2	Pank2	NM_153501	0.0540103091176785	0.517894369391771	55.000082394474	-0.0475061317161995	0.360482125014164	76.519237231927	-0.216585166390279	-0.00613530196729229	59.3789885532725	0.114133620435354	0.0762812065575892	85.2294984534682	CGTTGGAGCACTCCTCGAGCTGTTGAAGATACCCTGACTTACCGAGAGGACTTCCTGAAACCTGCCACAG	NA
bsid(854888)	A930038B10Rik	XM_488701	NA	NA	NA	NA	NA	NA	NA	NA	NA	NA	NA	NA	CTCCTGCCTCCAACTTAAGGTCCGAGCTGGAACTAGCTTTTGACACGAGCTCTTGAATACGTGTGTGGGA	NA
C230094B09Rik	C230094B09Rik	mSQ017401	NA	NA	NA	NA	NA	NA	NA	NA	NA	NA	NA	NA	GTACTGTGAATCTGAGTAGTCACTGATGGATGTTAGATGTATAGCAGGGTCACCGGGGGAGGAAATATTC	NA
AI173486	AI173486	NM_178928	NA	NA	NA	NA	NA	NA	NA	NA	NA	NA	NA	NA	AGGCAACCCTGGACAGGGTTAATGGACTGGAAAATCAATGTATTCCTGCCTGCTCAACAGTGAACAAAAG	NA
Npepps	Npepps	NM_008942	-0.107679551254573	-0.613470798875707	57.402060467778	-0.230714871146577	-0.905020721746747	66.0146159710377	0.352356207583733	0.218453709193013	40.8885120260951	0.12399868199612	0.10235570054732	84.8391341250114	GCTGATATGCAAGAAGAGAAAAACAGAATTGAAAGAGTTCTTGGGGCTACTCTTTCACCTGAACTGATTC	NA
Lag3	Lag3	NM_008479	NA	NA	NA	NA	NA	NA	NA	NA	NA	NA	NA	NA	GATTTTCTGCCTTAGAACATGGGATTCAGCCATTTCCGGCTCAGAGGAAGATAGAGGAGCTGGAGCGAGA	NA
Ddx51	Ddx51	NM_027156	-0.16502340552851	-1.2160491258123	39.1569695229495	-0.223212056199145	-0.922412004946172	64.9828290236623	-2.20129316213098	-0.804711090321852	0	-0.155616638796348	-0.283282853952574	68.3150136969321	AGTGTGAGCAAACACTATGGTGACTGGACTGTGGTGATCAAAGTGCTTATACGTTAGCGTCTCCTGTCTA	NA
4930546E12Rik	4930546E12Rik	mSQ017605	NA	NA	NA	NA	NA	NA	NA	NA	NA	NA	NA	NA	TTTGAGAGGACTCTTGGGAGGGTGAATAAACCATTTCGTACATAGAAATCATAAACGCTTAACAAAGGCC	NA
bsid(855658)	Zfp397	NM_027007	-0.122917960527057	-0.518629547706626	59.3682874092427	-0.160189381396329	-0.24818656227996	90.6572968213655	0.446553327277434	0.257609960954487	36.0979278413963	0.686564570483144	1.21182067772351	5.37601409278234	ACTTACATGAAGGTGCTCAATGGCAGTTCTATCTGAAGTGGAGAGTGGGATGAAGAGCGGATTGGTGAGA	NA
[truncated: 33,273 more rows]
